# Supplementary material for: Preparation and characterization of coal-based graphite from Huyan mountain anthracite by high-temperature simulation
Source: PLoS One. 2025 May 2;20(5):e0322558. doi: 10.1371/journal.pone.0322558 (PMC12047810; doi:10.1371/journal.pone.0322558)
Supplement: S1 Data — (ZIP) [file pone.0322558.s001.zip]

Archive with 2 entries (2 files):
- Experimental support data for Raman.xlsx
- Experimental support data for XRD.xlsx
