# Supplementary material for: Preparation and characterization of coal-based graphite from Huyan mountain anthracite by high-temperature simulation
Source: PLoS One. 2025 May 2;20(5):e0322558. doi: 10.1371/journal.pone.0322558 (PMC12047810; doi:10.1371/journal.pone.0322558)
Supplement: S1 Data — (ZIP) [file pone.0322558.s001.zip › Experimental support data for Raman.xlsx]

## Sheet: Raman
2100 °C HR-1		2100 °C HC-1		2400 °C HR-2		2400 °C HC-2		2700 °C HR-3		2700 °C HC-3		3000 °C HR-4		3000 °C HC-4
X	Y	X	Y	X	Y	X	Y	X	Y	X	Y	X	Y	X	Y
800.151	356.305	800.151	193.77	800.151	146.658	800.151	72.8103	800.151	176.689	800.151	238.372	800.151	192.136	800.151	173.126
801.848	366.205	801.848	207.091	801.848	163.247	801.848	80.5226	801.848	183.716	801.848	238.8	801.848	188.369	801.848	187.754
803.544	373.826	803.544	215.503	803.544	166.339	803.544	84.6819	803.544	187.47	803.544	240.996	803.544	185.532	803.544	193.713
805.243	379.529	805.243	220.4	805.243	164.196	805.243	86.8808	805.243	189.155	805.243	242.109	805.243	182.158	805.243	195.83
806.939	383.699	806.939	223.175	806.939	160.831	806.939	88.1291	806.939	189.675	806.939	242.263	806.939	180.77	806.939	199.917
808.635	386.69	808.635	225.061	808.635	157.861	808.635	89.0828	808.635	189.649	808.635	241.239	808.635	178.491	808.635	204.358
810.33	388.786	810.33	226.789	810.33	155.622	810.33	90.1303	810.33	189.424	810.33	240.691	810.33	176.869	810.33	206.493
812.025	390.207	812.025	228.579	812.025	154.22	812.025	91.466	812.025	189.134	812.025	240.406	812.025	176.093	812.025	208.944
813.72	391.089	813.72	230.272	813.72	153.804	813.72	93.1295	813.72	188.76	813.72	239.513	813.72	175.698	813.72	213.68
815.417	391.519	815.417	231.626	815.417	154.5	815.417	95.0491	815.417	188.211	815.417	238.551	815.417	175.476	815.417	217.232
817.111	391.519	817.111	232.486	817.111	156.11	817.111	97.0748	817.111	187.382	817.111	237.31	817.111	175.303	817.111	220.845
818.805	391.079	818.805	232.775	818.805	158.171	818.805	99.0434	818.805	186.208	818.805	237.091	818.805	176.518	818.805	222.977
820.498	389.921	820.498	233.079	820.498	160.567	820.498	100.113	820.498	184.278	820.498	237.426	820.498	177.527	820.498	224.313
822.192	388.345	822.192	232.939	822.192	161.727	822.192	101.415	822.192	182.492	822.192	237.404	822.192	177.446	822.192	225.651
823.885	386.404	823.885	232.103	823.885	161.673	823.885	102.745	823.885	180.801	823.885	237.151	823.885	176.332	823.885	226.04
825.577	384.112	825.577	230.469	825.577	160.393	825.577	103.936	825.577	179.195	825.577	236.459	825.577	173.065	825.577	225.312
827.269	381.459	827.269	228.092	827.269	157.898	827.269	104.849	827.269	177.687	827.269	235.394	827.269	167.985	827.269	223.466
828.963	378.437	828.963	225.201	828.963	154.309	828.963	105.358	828.963	176.302	828.963	231.881	828.963	161.654	828.963	220.748
830.655	375.063	830.655	222.111	830.655	149.923	830.655	105.433	830.655	175.079	830.655	228.472	830.655	155.104	830.655	216.942
832.346	371.373	832.346	219.077	832.346	145.173	832.346	105.327	832.346	174.054	832.346	224.67	832.346	149.355	832.346	213.689
834.037	367.438	834.037	216.465	834.037	140.59	834.037	105.113	834.037	173.254	834.037	221.131	834.037	145.457	834.037	211.418
835.728	363.372	835.728	214.599	835.728	136.425	835.728	104.864	835.728	172.714	835.728	217.42	835.728	143.864	835.728	211.013
837.418	359.31	837.418	213.685	837.418	133.012	837.418	104.653	837.418	172.462	837.418	214.019	837.418	144.334	837.418	212.075
839.109	355.375	839.109	213.79	839.109	130.55	839.109	104.535	839.109	172.511	839.109	210.01	839.109	147.328	839.109	213.19
840.798	351.696	840.798	214.634	840.798	129.234	840.798	104.581	840.798	172.842	840.798	206.903	840.798	152.021	840.798	215.517
842.488	348.363	842.488	215.946	842.488	129.025	842.488	104.812	842.488	173.425	842.488	204.723	842.488	157.717	842.488	218.049
844.177	345.474	844.177	217.371	844.177	129.69	844.177	105.216	844.177	174.192	844.177	202.416	844.177	161.893	844.177	219.864
845.866	343.096	845.866	218.578	845.866	130.846	845.866	105.763	845.866	175.069	845.866	200.853	845.866	164.636	845.866	219.8
847.554	341.271	847.554	219.283	847.554	132.075	847.554	106.396	847.554	175.958	847.554	199.779	847.554	165.454	847.554	218.625
849.242	340.014	849.242	219.306	849.242	132.964	849.242	107.049	849.242	176.754	849.242	199.929	849.242	165.078	849.242	214.517
850.93	339.336	850.93	218.566	850.93	133.372	850.93	107.656	850.93	177.364	850.93	199.544	850.93	163.596	850.93	211.313
852.618	339.214	852.618	217.136	852.618	133.02	852.618	108.167	852.618	177.704	852.618	200.838	852.618	160.658	852.618	206.992
854.305	339.577	854.305	215.276	854.305	132.027	854.305	108.548	854.305	177.716	854.305	202.042	854.305	157.2	854.305	204.792
855.992	340.379	855.992	213.31	855.992	130.453	855.992	108.811	855.992	177.381	855.992	203.914	855.992	154.832	855.992	202.639
857.678	341.529	857.678	211.502	857.678	128.452	857.678	108.978	857.678	176.709	857.678	205.18	857.678	152.952	857.678	202.032
859.364	342.934	859.364	210.229	859.364	126.247	859.364	109.092	859.364	175.738	859.364	205.951	859.364	151.071	859.364	202.862
861.05	344.506	861.05	209.7	861.05	124.148	861.05	109.207	861.05	174.528	861.05	206.18	861.05	150.877	861.05	204.279
862.736	346.143	862.736	209.924	862.736	122.482	862.736	109.389	862.736	173.135	862.736	206.555	862.736	151.176	862.736	205.963
864.421	347.766	864.421	210.99	864.421	121.44	864.421	109.686	864.421	171.622	864.421	209.856	864.421	152.771	864.421	207.794
866.106	349.318	866.106	212.834	866.106	121.269	866.106	110.128	866.106	170.038	866.106	212.359	866.106	154.762	866.106	209.855
867.791	350.763	867.791	215.046	867.791	121.962	867.791	110.724	867.791	168.421	867.791	216.932	867.791	157.675	867.791	211.472
869.475	352.072	869.475	217.201	869.475	123.593	869.475	111.453	869.475	166.801	869.475	220.473	869.475	161.367	869.475	213.224
871.159	353.229	871.159	218.836	871.159	126.109	871.159	112.268	871.159	165.193	871.159	223.54	871.159	165.356	871.159	214.676
872.843	354.231	872.843	219.596	872.843	129.039	872.843	113.095	872.843	163.619	872.843	225.417	872.843	168.944	872.843	214.827
874.526	355.065	874.526	219.287	874.526	132.109	874.526	113.85	874.526	162.112	874.526	228.301	874.526	171.467	874.526	214.552
876.21	355.72	876.21	217.828	876.21	134.835	876.21	114.447	876.21	160.708	876.21	231.25	876.21	173.75	876.21	213.565
877.892	356.178	877.892	215.22	877.892	136.922	877.892	114.806	877.892	159.449	877.892	235.454	877.892	174.11	877.892	211.865
879.575	356.431	879.575	211.683	879.575	138.224	879.575	114.863	879.575	158.383	879.575	240.671	879.575	172.921	879.575	210.266
881.257	356.474	881.257	207.472	881.257	138.712	881.257	114.592	881.257	157.546	881.257	244.933	881.257	171.452	881.257	208.01
882.937	356.295	882.937	202.89	882.937	138.589	882.937	114.003	882.937	156.968	882.937	248.795	882.937	169.783	882.937	207.88
884.618	355.897	884.618	198.298	884.618	138.05	884.618	113.135	884.618	156.647	884.618	251.627	884.618	168.45	884.618	209.015
886.299	355.277	886.299	193.954	886.299	137.35	886.299	112.057	886.299	156.56	886.299	253.701	886.299	168.259	886.299	210.505
887.98	354.445	887.98	190.145	887.98	136.892	887.98	110.861	887.98	156.672	887.98	253.387	887.98	168.54	887.98	213.716
889.661	353.39	889.661	186.988	889.661	136.663	889.661	109.646	889.661	156.927	889.661	252.904	889.661	167.879	889.661	216.993
891.341	352.084	891.341	184.657	891.341	136.902	891.341	108.494	891.341	157.269	891.341	249.693	891.341	168.017	891.341	221.968
893.021	350.536	893.021	183.143	893.021	137.607	893.021	107.483	893.021	157.661	893.021	245.724	893.021	168.829	893.021	226.403
894.699	348.737	894.699	182.228	894.699	138.625	894.699	106.646	894.699	158.079	894.699	241.87	894.699	168.917	894.699	231.091
896.378	346.695	896.378	181.751	896.378	139.859	896.378	105.98	896.378	158.515	896.378	239.19	896.378	167.813	896.378	234.593
898.057	344.437	898.057	181.379	898.057	141.152	898.057	105.46	898.057	158.983	898.057	237.822	898.057	167.346	898.057	237.258
899.736	341.986	899.736	180.714	899.736	142.416	899.736	105.035	899.736	159.496	899.736	237.396	899.736	167.167	899.736	237.872
901.414	339.396	901.414	179.741	901.414	143.511	901.414	104.64	901.414	160.082	901.414	237.663	901.414	168.484	901.414	237.286
903.092	336.725	903.092	178.422	903.092	144.473	903.092	104.208	903.092	160.763	903.092	235.372	903.092	169.849	903.092	236.742
904.768	334.047	904.768	176.788	904.768	145.184	904.768	103.69	904.768	161.549	904.768	233.212	904.768	171.64	904.768	236.14
906.445	331.411	906.445	175.03	906.445	145.753	906.445	103.054	906.445	162.443	906.445	229.937	906.445	174.276	906.445	236.339
908.122	328.861	908.122	173.249	908.122	146.204	908.122	102.3	908.122	163.425	908.122	227.911	908.122	177.161	908.122	236.612
909.799	326.425	909.799	171.789	909.799	146.488	909.799	101.457	909.799	164.451	909.799	225.885	909.799	178.685	909.799	236.26
911.475	324.118	911.475	170.82	911.475	146.917	911.475	100.584	911.475	165.484	911.475	225.096	911.475	180.175	911.475	237.112
913.15	321.941	913.15	170.334	913.15	147.426	913.15	99.7534	913.15	166.465	913.15	222.839	913.15	182.091	913.15	239.066
914.826	319.887	914.826	170.273	914.826	148.024	914.826	99.0442	914.826	167.331	914.826	220.143	914.826	183.51	914.826	241.101
916.501	317.96	916.501	170.612	916.501	148.698	916.501	98.5301	916.501	168.023	916.501	217.101	916.501	184.296	916.501	242.152
918.176	316.152	918.176	171.123	918.176	149.273	918.176	98.2732	918.176	168.486	918.176	212.889	918.176	185.01	918.176	240.501
919.849	314.452	919.849	171.663	919.849	149.809	919.849	98.3179	919.849	168.684	919.849	208.67	919.849	183.919	919.849	238.804
921.524	312.863	921.524	172.252	921.524	150.117	921.524	98.688	921.524	168.593	921.524	204.58	921.524	182.151	921.524	235.109
923.198	311.376	923.198	172.759	923.198	149.985	923.198	99.3839	923.198	168.22	923.198	199.607	923.198	181.246	923.198	231.955
924.872	309.992	924.872	173.248	924.872	149.31	924.872	100.385	924.872	167.608	924.872	195.042	924.872	180.647	924.872	228.708
926.544	308.692	926.544	173.599	926.544	147.845	926.544	101.636	926.544	166.824	926.544	191.86	926.544	179.782	926.544	225.775
928.217	307.462	928.217	173.896	928.217	145.712	928.217	103.054	928.217	165.959	928.217	189.274	928.217	181.031	928.217	222.206
929.89	306.297	929.89	174.093	929.89	143.13	929.89	104.547	929.89	165.124	929.89	188.046	929.89	183.91	929.89	217.286
931.561	305.197	931.561	174.178	931.561	140.384	931.561	106.002	931.561	164.419	931.561	187.817	931.561	187.445	931.561	213.355
933.233	304.169	933.233	174.267	933.233	137.887	933.233	107.318	933.233	163.921	933.233	187.605	933.233	191.678	933.233	208.738
934.905	303.235	934.905	174.416	934.905	136.019	934.905	108.406	934.905	163.69	934.905	186.942	934.905	195.721	934.905	205.99
936.575	302.428	936.575	174.569	936.575	135.086	936.575	109.204	936.575	163.746	936.575	185.102	936.575	198.131	936.575	202.524
938.246	301.784	938.246	174.786	938.246	135.14	938.246	109.693	938.246	164.083	938.246	183.483	938.246	199.236	938.246	199.36
939.918	301.334	939.918	175.073	939.918	136.167	939.918	109.886	939.918	164.648	939.918	181.468	939.918	198.562	939.918	198.029
941.586	301.095	941.586	175.384	941.586	137.865	941.586	109.839	941.586	165.366	941.586	181.901	941.586	196.368	941.586	197.616
943.257	301.06	943.257	175.639	943.257	139.953	943.257	109.62	943.257	166.158	943.257	183.046	943.257	194.804	943.257	198.587
944.927	301.204	944.927	175.743	944.927	141.928	944.927	109.322	944.927	166.925	944.927	185.08	944.927	192.946	944.927	199.225
946.595	301.49	946.595	175.909	946.595	143.34	946.595	109.026	946.595	167.567	946.595	186.912	946.595	190.476	946.595	200.307
948.265	301.889	948.265	176.17	948.265	144.054	948.265	108.791	948.265	168.033	948.265	189.588	948.265	189.2	948.265	200.721
949.934	302.358	949.934	176.546	949.934	143.832	949.934	108.646	949.934	168.268	949.934	190.986	949.934	188.003	949.934	200.373
951.601	302.878	951.601	177.114	951.601	142.77	951.601	108.59	951.601	168.254	951.601	191.992	951.601	185.767	951.601	198.485
953.27	303.433	953.27	178.002	953.27	141.112	953.27	108.602	953.27	167.998	953.27	192.313	953.27	183.428	953.27	197.023
954.936	304.006	954.936	179.066	954.936	138.984	954.936	108.64	954.936	167.531	954.936	192.177	954.936	180.89	954.936	197.059
956.604	304.579	956.604	180.184	956.604	136.821	956.604	108.661	956.604	166.906	956.604	191.912	956.604	178.266	956.604	198.863
958.272	305.127	958.272	181.266	958.272	134.852	958.272	108.631	958.272	166.183	958.272	191.639	958.272	176.04	958.272	201.179
959.937	305.609	959.937	182.06	959.937	133.226	959.937	108.521	959.937	165.436	959.937	192.009	959.937	173.667	959.937	204.413
961.604	305.973	961.604	182.479	961.604	132.122	961.604	108.314	961.604	164.729	961.604	194.108	961.604	171.356	961.604	208.33
963.269	306.141	963.269	182.402	963.269	131.579	963.269	107.999	963.269	164.119	963.269	196.308	963.269	168.354	963.269	213.798
964.935	306.063	964.935	181.944	964.935	131.499	964.935	107.588	964.935	163.641	964.935	198.618	964.935	166.854	964.935	219.438
966.602	305.693	966.602	181.174	966.602	131.812	966.602	107.127	966.602	163.305	966.602	200.412	966.602	164.878	966.602	224.001
968.266	305.025	968.266	180.228	968.266	132.249	968.266	106.679	968.266	163.091	968.266	201.224	968.266	162.235	968.266	228.295
969.931	304.075	969.931	179.267	969.931	132.51	969.931	106.328	969.931	162.948	969.931	200.8	969.931	159.374	969.931	230.263
971.594	302.897	971.594	178.401	971.594	132.411	971.594	106.166	971.594	162.819	971.594	200.586	971.594	157.177	971.594	232.129
973.259	301.561	973.259	177.614	973.259	131.784	973.259	106.29	973.259	162.629	973.259	200.285	973.259	156.072	973.259	231.09
974.922	300.145	974.922	176.888	974.922	130.391	974.922	106.804	974.922	162.292	974.922	200.853	974.922	156.753	974.922	229.547
976.586	298.711	976.586	176.297	976.586	128.188	976.586	107.795	976.586	161.726	976.586	199.977	976.586	158.032	976.586	229.187
978.248	297.313	978.248	175.673	978.248	125.185	978.248	109.322	978.248	160.88	978.248	199.359	978.248	159.129	978.248	228.605
979.912	295.994	979.912	174.831	979.912	121.584	979.912	111.359	979.912	159.723	979.912	197.413	979.912	161.947	979.912	227.712
981.573	294.781	981.573	173.717	981.573	117.616	981.573	113.844	981.573	158.256	981.573	194.085	981.573	164.393	981.573	226.128
983.236	293.691	983.236	172.322	983.236	113.605	983.236	116.675	983.236	156.503	983.236	189.294	983.236	166.385	983.236	225.238
984.897	292.749	984.897	170.547	984.897	109.938	984.897	119.706	984.897	154.543	984.897	182.933	984.897	168.575	984.897	223.659
986.559	291.947	986.559	168.32	986.559	106.793	986.559	122.797	986.559	152.448	986.559	175.448	986.559	170.186	986.559	222.395
988.22	291.285	988.22	165.695	988.22	104.46	988.22	125.804	988.22	150.325	988.22	170.104	988.22	171.469	988.22	219.031
989.881	290.742	989.881	162.914	989.881	102.924	989.881	128.622	989.881	148.276	989.881	166.429	989.881	172.647	989.881	213.936
991.541	290.291	991.541	160.169	991.541	101.959	991.541	131.166	991.541	146.397	991.541	164.984	991.541	172.672	991.541	208.628
993.202	289.889	993.202	157.628	993.202	101.511	993.202	133.398	993.202	144.767	993.202	165.052	993.202	173.055	993.202	203.074
994.861	289.496	994.861	155.595	994.861	101.351	994.861	135.314	994.861	143.449	994.861	165.236	994.861	174.035	994.861	198.091
996.52	289.078	996.52	154.25	996.52	101.171	996.52	136.945	996.52	142.47	996.52	166.29	996.52	175.571	996.52	193.122
998.18	288.599	998.18	153.647	998.18	100.832	998.18	138.331	998.18	141.824	998.18	167.081	998.18	178.498	998.18	188.76
999.838	288.045	999.838	153.63	999.838	100.321	999.838	139.525	999.838	141.48	999.838	167.092	999.838	181.063	999.838	183.885
1001.5	287.435	1001.5	154.032	1001.5	99.5846	1001.5	140.581	1001.5	141.381	1001.5	166.921	1001.5	183.705	1001.5	179.171
1003.15	286.808	1003.15	154.601	1003.15	98.9083	1003.15	141.549	1003.15	141.457	1003.15	167.138	1003.15	185.573	1003.15	174.555
1004.81	286.204	1004.81	155.19	1004.81	98.3217	1004.81	142.473	1004.81	141.636	1004.81	167.711	1004.81	187.897	1004.81	170.559
1006.47	285.679	1006.47	155.633	1006.47	97.8315	1006.47	143.367	1006.47	141.859	1006.47	169.403	1006.47	189.757	1006.47	168.018
1008.13	285.292	1008.13	155.765	1008.13	97.5719	1008.13	144.222	1008.13	142.107	1008.13	172.415	1008.13	190.808	1008.13	167.124
1009.79	285.084	1009.79	155.416	1009.79	97.5141	1009.79	145.033	1009.79	142.379	1009.79	174.311	1009.79	191.301	1009.79	166.172
1011.44	285.074	1011.44	154.55	1011.44	97.6009	1011.44	145.786	1011.44	142.698	1011.44	175.702	1011.44	191.32	1011.44	166.36
1013.1	285.259	1013.1	153.407	1013.1	97.9491	1013.1	146.482	1013.1	143.106	1013.1	175.876	1013.1	191.308	1013.1	167.898
1014.75	285.607	1014.75	152.035	1014.75	98.5459	1014.75	147.067	1014.75	143.661	1014.75	175.936	1014.75	191.626	1014.75	169.247
1016.41	286.095	1016.41	150.666	1016.41	99.3623	1016.41	147.5	1016.41	144.408	1016.41	174.587	1016.41	192.321	1016.41	169.232
1018.07	286.658	1018.07	149.61	1018.07	100.394	1018.07	147.766	1018.07	145.378	1018.07	173.173	1018.07	192.29	1018.07	168.648
1019.72	287.237	1019.72	149.076	1019.72	101.617	1019.72	147.857	1019.72	146.575	1019.72	173.266	1019.72	190.624	1019.72	167.906
1021.37	287.785	1021.37	149.176	1021.37	103.061	1021.37	147.785	1021.37	147.99	1021.37	174.489	1021.37	188.031	1021.37	166.258
1023.03	288.246	1023.03	149.851	1023.03	104.653	1023.03	147.59	1023.03	149.577	1023.03	175.625	1023.03	184.168	1023.03	165.452
1024.68	288.589	1024.68	150.95	1024.68	106.483	1024.68	147.333	1024.68	151.248	1024.68	178.562	1024.68	179.96	1024.68	165.665
1026.34	288.81	1026.34	152.369	1026.34	108.31	1026.34	147.075	1026.34	152.94	1026.34	180.288	1026.34	174.528	1026.34	168.157
1027.99	288.922	1027.99	153.84	1027.99	109.982	1027.99	146.888	1027.99	154.53	1027.99	181.558	1027.99	169.532	1027.99	172.358
1029.64	288.948	1029.64	154.964	1029.64	111.588	1029.64	146.83	1029.64	155.94	1029.64	182.998	1029.64	165.892	1029.64	176.566
1031.29	288.935	1031.29	155.646	1031.29	113.174	1031.29	146.949	1031.29	157.101	1031.29	183.506	1031.29	163.404	1031.29	180.036
1032.95	288.934	1032.95	155.834	1032.95	114.652	1032.95	147.274	1032.95	157.955	1032.95	184.252	1032.95	161.06	1032.95	184.21
1034.6	288.996	1034.6	155.582	1034.6	116.048	1034.6	147.791	1034.6	158.457	1034.6	184.765	1034.6	160.109	1034.6	189.043
1036.25	289.176	1036.25	154.931	1036.25	117.429	1036.25	148.482	1036.25	158.631	1036.25	185.019	1036.25	160.077	1036.25	192.566
1037.9	289.534	1037.9	154.094	1037.9	118.781	1037.9	149.311	1037.9	158.536	1037.9	184.182	1037.9	161.114	1037.9	196.29
1039.55	290.108	1039.55	153.127	1039.55	120.228	1039.55	150.239	1039.55	158.28	1039.55	183.746	1039.55	162.548	1039.55	199.599
1041.21	290.92	1041.21	152.11	1041.21	121.676	1041.21	151.232	1041.21	157.993	1041.21	181.578	1041.21	165.569	1041.21	202.318
1042.86	291.959	1042.86	151.057	1042.86	123.128	1042.86	152.246	1042.86	157.857	1042.86	179.361	1042.86	168.882	1042.86	205.034
1044.5	293.198	1044.5	150.072	1044.5	124.747	1044.5	153.261	1044.5	158.046	1044.5	177.138	1044.5	172.495	1044.5	207.325
1046.15	294.616	1046.15	149.184	1046.15	126.444	1046.15	154.299	1046.15	158.703	1046.15	174.135	1046.15	177.031	1046.15	209.437
1047.81	296.149	1047.81	148.538	1047.81	128.193	1047.81	155.387	1047.81	159.954	1047.81	171.523	1047.81	180.119	1047.81	211.224
1049.45	297.684	1049.45	148.302	1049.45	129.976	1049.45	156.538	1049.45	161.816	1049.45	170.061	1049.45	181.99	1049.45	213.841
1051.1	299.173	1051.1	148.366	1051.1	131.811	1051.1	157.79	1051.1	164.323	1051.1	169.899	1051.1	183.537	1051.1	216.063
1052.75	300.552	1052.75	148.825	1052.75	133.723	1052.75	159.159	1052.75	167.4	1052.75	171.096	1052.75	183.149	1052.75	216.72
1054.4	301.769	1054.4	149.669	1054.4	135.79	1054.4	160.653	1054.4	170.941	1054.4	173.302	1054.4	183.016	1054.4	217.486
1056.05	302.821	1056.05	150.896	1056.05	137.851	1056.05	162.252	1056.05	174.813	1056.05	176.765	1056.05	182.599	1056.05	218.152
1057.7	303.736	1057.7	152.373	1057.7	139.885	1057.7	163.93	1057.7	178.874	1057.7	181.246	1057.7	183.38	1057.7	218.119
1059.34	304.549	1059.34	153.972	1059.34	141.837	1059.34	165.634	1059.34	182.972	1059.34	185.386	1059.34	186.146	1059.34	217.972
1060.99	305.339	1060.99	155.526	1060.99	143.902	1060.99	167.342	1060.99	187.07	1060.99	191.815	1060.99	190.07	1060.99	218.072
1062.63	306.157	1062.63	156.93	1062.63	145.938	1062.63	168.973	1062.63	191.066	1062.63	196.842	1062.63	194.42	1062.63	218.804
1064.28	307.063	1064.28	158.008	1064.28	147.896	1064.28	170.487	1064.28	194.981	1064.28	201.424	1064.28	199.043	1064.28	219.896
1065.93	308.069	1065.93	158.608	1065.93	149.909	1065.93	171.837	1065.93	198.79	1065.93	205.612	1065.93	203.841	1065.93	222.556
1067.57	309.17	1067.57	158.788	1067.57	152.145	1067.57	172.994	1067.57	202.481	1067.57	208.197	1067.57	208.901	1067.57	224.199
1069.22	310.336	1069.22	158.64	1069.22	154.668	1069.22	173.969	1069.22	206.097	1069.22	209.47	1069.22	212.568	1069.22	226.641
1070.86	311.493	1070.86	158.351	1070.86	157.46	1070.86	174.752	1070.86	209.589	1070.86	210.947	1070.86	216.44	1070.86	227.776
1072.51	312.587	1072.51	158.033	1072.51	160.438	1072.51	175.366	1072.51	212.989	1072.51	213.002	1072.51	219.727	1072.51	226.954
1074.15	313.529	1074.15	158.09	1074.15	163.355	1074.15	175.826	1074.15	216.238	1074.15	214.785	1074.15	222.327	1074.15	225.426
1075.8	314.282	1075.8	158.77	1075.8	165.978	1075.8	176.166	1075.8	219.34	1075.8	217.843	1075.8	223.305	1075.8	223.104
1077.44	314.793	1077.44	160.247	1077.44	168.003	1077.44	176.412	1077.44	222.212	1077.44	221.369	1077.44	224.278	1077.44	221.603
1079.09	315.065	1079.09	162.644	1079.09	169.364	1079.09	176.601	1079.09	224.85	1079.09	227.164	1079.09	223.576	1079.09	219.911
1080.73	315.128	1080.73	165.955	1080.73	169.948	1080.73	176.757	1080.73	227.17	1080.73	232.94	1080.73	222.761	1080.73	219.29
1082.37	315.051	1082.37	170.047	1082.37	169.747	1082.37	176.915	1082.37	229.149	1082.37	237.751	1082.37	222.294	1082.37	219.782
1084.01	314.908	1084.01	174.768	1084.01	168.91	1084.01	177.097	1084.01	230.763	1084.01	241.928	1084.01	220.812	1084.01	220.344
1085.66	314.784	1085.66	179.783	1085.66	167.597	1085.66	177.32	1085.66	231.991	1085.66	245.33	1085.66	219.472	1085.66	221.531
1087.3	314.79	1087.3	184.587	1087.3	166.048	1087.3	177.574	1087.3	232.832	1087.3	247.32	1087.3	219.092	1087.3	221.078
1088.94	315.01	1088.94	188.911	1088.94	164.475	1088.94	177.857	1088.94	233.304	1088.94	247.695	1088.94	217.072	1088.94	219.614
1090.58	315.512	1090.58	192.514	1090.58	163.04	1090.58	178.158	1090.58	233.463	1090.58	246.953	1090.58	215.514	1090.58	218.357
1092.22	316.334	1092.22	195.261	1092.22	161.755	1092.22	178.458	1092.22	233.373	1092.22	245.566	1092.22	213.292	1092.22	218.296
1093.86	317.464	1093.86	196.963	1093.86	160.704	1093.86	178.742	1093.86	233.129	1093.86	244.254	1093.86	211.156	1093.86	218.035
1095.5	318.853	1095.5	197.844	1095.5	159.927	1095.5	179.002	1095.5	232.829	1095.5	242.621	1095.5	209.985	1095.5	217.709
1097.14	320.418	1097.14	198.057	1097.14	159.567	1097.14	179.234	1097.14	232.58	1097.14	242.431	1097.14	208.673	1097.14	217.992
1098.78	322.031	1098.78	197.929	1098.78	159.61	1098.78	179.438	1098.78	232.475	1098.78	242.238	1098.78	209.356	1098.78	218.666
1100.42	323.555	1100.42	197.756	1100.42	159.803	1100.42	179.61	1100.42	232.566	1100.42	242.085	1100.42	211.432	1100.42	218.245
1102.06	324.842	1102.06	197.872	1102.06	160.081	1102.06	179.769	1102.06	232.879	1102.06	242.563	1102.06	214.928	1102.06	217.15
1103.7	325.755	1103.7	198.529	1103.7	160.247	1103.7	179.923	1103.7	233.402	1103.7	243.658	1103.7	219.15	1103.7	213.897
1105.34	326.172	1105.34	199.795	1105.34	159.966	1105.34	180.08	1105.34	234.087	1105.34	244.431	1105.34	222.137	1105.34	212.393
1106.97	326.02	1106.97	201.634	1106.97	159.016	1106.97	180.237	1106.97	234.862	1106.97	245.523	1106.97	224.648	1106.97	210.87
1108.61	325.266	1108.61	203.686	1108.61	157.313	1108.61	180.398	1108.61	235.68	1108.61	246.707	1108.61	225.35	1108.61	210.566
1110.25	323.926	1110.25	205.826	1110.25	155.007	1110.25	180.562	1110.25	236.482	1110.25	247.754	1110.25	224.693	1110.25	210.12
1111.89	322.083	1111.89	207.673	1111.89	152.328	1111.89	180.737	1111.89	237.229	1111.89	248.667	1111.89	222.741	1111.89	210.686
1113.52	319.86	1113.52	208.854	1113.52	149.795	1113.52	180.928	1113.52	237.899	1113.52	250.117	1113.52	221.541	1113.52	211.534
1115.16	317.346	1115.16	209.046	1115.16	147.824	1115.16	181.153	1115.16	238.493	1115.16	251.666	1115.16	220.083	1115.16	211.207
1116.8	314.709	1116.8	208.009	1116.8	146.664	1116.8	181.412	1116.8	239.009	1116.8	252.012	1116.8	219.19	1116.8	211.004
1118.43	312.096	1118.43	205.695	1118.43	146.567	1118.43	181.71	1118.43	239.451	1118.43	251.404	1118.43	218.146	1118.43	210.307
1120.07	309.584	1120.07	202.266	1120.07	147.59	1120.07	182.049	1120.07	239.816	1120.07	250.956	1120.07	217.57	1120.07	208.981
1121.7	307.269	1121.7	198.008	1121.7	149.617	1121.7	182.41	1121.7	240.062	1121.7	249.921	1121.7	218.458	1121.7	207.7
1123.34	305.154	1123.34	193.336	1123.34	152.507	1123.34	182.767	1123.34	240.149	1123.34	250.053	1123.34	220.533	1123.34	206.083
1124.97	303.255	1124.97	188.725	1124.97	155.959	1124.97	183.085	1124.97	240.007	1124.97	251.078	1124.97	221.778	1124.97	205.897
1126.61	301.5	1126.61	184.587	1126.61	159.664	1126.61	183.332	1126.61	239.577	1126.61	254.313	1126.61	223.714	1126.61	206.374
1128.24	299.841	1128.24	181.172	1128.24	163.169	1128.24	183.46	1128.24	238.813	1128.24	258.588	1128.24	225.501	1128.24	208.99
1129.87	298.199	1129.87	178.348	1129.87	166.058	1129.87	183.44	1129.87	237.693	1129.87	263.33	1129.87	227.797	1129.87	211.63
1131.51	296.518	1131.51	176.133	1131.51	168.165	1131.51	183.265	1131.51	236.196	1131.51	267.662	1131.51	229.906	1131.51	213.471
1133.14	294.792	1133.14	174.208	1133.14	169.524	1133.14	182.944	1133.14	234.366	1133.14	270.428	1133.14	230.324	1133.14	214.979
1134.77	293.015	1134.77	172.304	1134.77	170.26	1134.77	182.515	1134.77	232.25	1134.77	271.915	1134.77	230.626	1134.77	218.119
1136.4	291.247	1136.4	170.254	1136.4	170.412	1136.4	182.03	1136.4	229.916	1136.4	271.336	1136.4	229.523	1136.4	221.224
1138.04	289.563	1138.04	167.965	1138.04	170.3	1138.04	181.579	1138.04	227.446	1138.04	270.088	1138.04	227.088	1138.04	224.13
1139.67	288.079	1139.67	165.401	1139.67	170.213	1139.67	181.25	1139.67	224.972	1139.67	268.378	1139.67	223.675	1139.67	225.648
1141.3	286.882	1141.3	162.575	1141.3	170.303	1141.3	181.12	1141.3	222.583	1141.3	265.944	1141.3	219.144	1141.3	227.428
1142.93	286.046	1142.93	159.678	1142.93	170.686	1142.93	181.249	1142.93	220.374	1142.93	263.432	1142.93	215.063	1142.93	226.742
1144.56	285.628	1144.56	156.773	1144.56	171.401	1144.56	181.684	1144.56	218.445	1144.56	261.208	1144.56	211.118	1144.56	225.843
1146.19	285.627	1146.19	154.25	1146.19	172.276	1146.19	182.439	1146.19	216.851	1146.19	259.322	1146.19	209.055	1146.19	223.235
1147.82	286.014	1147.82	152.205	1147.82	173.039	1147.82	183.505	1147.82	215.627	1147.82	256.374	1147.82	207.33	1147.82	223.498
1149.45	286.686	1149.45	150.726	1149.45	173.636	1149.45	184.853	1149.45	214.772	1149.45	253.582	1149.45	205.95	1149.45	224.395
1151.08	287.533	1151.08	149.806	1151.08	173.959	1151.08	186.441	1151.08	214.257	1151.08	250.977	1151.08	204.483	1151.08	225.717
1152.71	288.43	1152.71	149.54	1152.71	173.998	1152.71	188.201	1152.71	214.012	1152.71	249.366	1152.71	202.13	1152.71	226.796
1154.34	289.26	1154.34	149.848	1154.34	173.856	1154.34	190.067	1154.34	213.961	1154.34	248.848	1154.34	198.69	1154.34	228.442
1155.97	289.942	1155.97	150.624	1155.97	173.649	1155.97	191.972	1155.97	214.007	1155.97	250.079	1155.97	194.415	1155.97	229.959
1157.6	290.409	1157.6	151.671	1157.6	173.392	1157.6	193.846	1157.6	214.055	1157.6	251.141	1157.6	189.361	1157.6	231.541
1159.23	290.646	1159.23	152.85	1159.23	173.103	1159.23	195.613	1159.23	214.049	1159.23	253.096	1159.23	183.963	1159.23	233.099
1160.85	290.686	1160.85	154.001	1160.85	172.851	1160.85	197.202	1160.85	213.952	1160.85	253.886	1160.85	179.026	1160.85	233.438
1162.48	290.579	1162.48	155.174	1162.48	172.637	1162.48	198.581	1162.48	213.785	1162.48	253.849	1162.48	176.434	1162.48	232.196
1164.11	290.407	1164.11	156.365	1164.11	172.344	1164.11	199.696	1164.11	213.609	1164.11	251.956	1164.11	174.969	1164.11	231.982
1165.73	290.275	1165.73	157.496	1165.73	171.756	1165.73	200.522	1165.73	213.511	1165.73	249.649	1165.73	175.351	1165.73	232.474
1167.36	290.277	1167.36	158.808	1167.36	170.884	1167.36	201.069	1167.36	213.574	1167.36	247.402	1167.36	176.281	1167.36	233.146
1168.99	290.505	1168.99	160.164	1168.99	169.778	1168.99	201.354	1168.99	213.887	1168.99	244.471	1168.99	177.333	1168.99	235.196
1170.61	291.019	1170.61	161.616	1170.61	168.324	1170.61	201.404	1170.61	214.522	1170.61	242.331	1170.61	179.034	1170.61	238.406
1172.24	291.876	1172.24	163.093	1172.24	166.355	1172.24	201.254	1172.24	215.506	1172.24	240.271	1172.24	179.965	1172.24	239.948
1173.86	293.076	1173.86	164.529	1173.86	163.977	1173.86	200.945	1173.86	216.824	1173.86	238.793	1173.86	180.542	1173.86	240.006
1175.49	294.63	1175.49	165.916	1175.49	161.35	1175.49	200.504	1175.49	218.435	1175.49	237.329	1175.49	181.443	1175.49	238.876
1177.11	296.485	1177.11	167.298	1177.11	158.756	1177.11	199.948	1177.11	220.237	1177.11	235.4	1177.11	182.882	1177.11	239.364
1178.74	298.619	1178.74	168.764	1178.74	156.521	1178.74	199.293	1178.74	222.161	1178.74	233.819	1178.74	185.164	1178.74	239.831
1180.36	300.951	1180.36	170.287	1180.36	155.043	1180.36	198.549	1180.36	224.088	1180.36	232.411	1180.36	187.449	1180.36	241.854
1181.98	303.448	1181.98	172.002	1181.98	154.476	1181.98	197.71	1181.98	225.956	1181.98	232.76	1181.98	190.772	1181.98	244.164
1183.61	306.097	1183.61	173.885	1183.61	154.99	1183.61	196.771	1183.61	227.742	1183.61	233.657	1183.61	193.671	1183.61	247.946
1185.23	308.836	1185.23	175.791	1185.23	156.601	1185.23	195.75	1185.23	229.396	1185.23	235.645	1185.23	197.305	1185.23	250.628
1186.85	311.687	1186.85	177.499	1186.85	158.991	1186.85	194.643	1186.85	230.951	1186.85	238.049	1186.85	201.85	1186.85	253.959
1188.47	314.657	1188.47	179.078	1188.47	161.729	1188.47	193.457	1188.47	232.437	1188.47	239.952	1188.47	206.191	1188.47	256.655
1190.1	317.793	1190.1	180.445	1190.1	164.339	1190.1	192.199	1190.1	233.91	1190.1	240.75	1190.1	211.204	1190.1	258.732
1191.72	321.072	1191.72	181.632	1191.72	166.466	1191.72	190.912	1191.72	235.413	1191.72	241.386	1191.72	217.545	1191.72	258.252
1193.34	324.495	1193.34	182.691	1193.34	167.859	1193.34	189.617	1193.34	237.007	1193.34	240.805	1193.34	224.161	1193.34	256.478
1194.96	328.033	1194.96	183.576	1194.96	168.472	1194.96	188.341	1194.96	238.745	1194.96	240.269	1194.96	229.674	1194.96	253.934
1196.58	331.64	1196.58	184.254	1196.58	168.493	1196.58	187.122	1196.58	240.659	1196.58	239.085	1196.58	234.44	1196.58	251.35
1198.2	335.228	1198.2	184.746	1198.2	168.23	1198.2	185.99	1198.2	242.768	1198.2	237.563	1198.2	238.842	1198.2	251.037
1199.82	338.702	1199.82	185.145	1199.82	168.006	1199.82	184.977	1199.82	245.069	1199.82	233.843	1199.82	240.639	1199.82	251.957
1201.44	341.953	1201.44	185.452	1201.44	168.133	1201.44	184.096	1201.44	247.516	1201.44	231.341	1201.44	241.707	1201.44	253.537
1203.06	344.878	1203.06	185.922	1203.06	168.97	1203.06	183.369	1203.06	250.039	1203.06	228.573	1203.06	241.569	1203.06	253.467
1204.68	347.367	1204.68	186.597	1204.68	170.756	1204.68	182.812	1204.68	252.533	1204.68	225.125	1204.68	239.967	1204.68	252.523
1206.3	349.334	1206.3	187.866	1206.3	173.283	1206.3	182.427	1206.3	254.878	1206.3	222.306	1206.3	237.84	1206.3	250.173
1207.92	350.742	1207.92	189.687	1207.92	176.304	1207.92	182.223	1207.92	256.951	1207.92	219.463	1207.92	236.511	1207.92	246.29
1209.54	351.561	1209.54	192.125	1209.54	179.48	1209.54	182.204	1209.54	258.641	1209.54	217.805	1209.54	236.143	1209.54	243.012
1211.15	351.824	1211.15	195.04	1211.15	182.389	1211.15	182.371	1211.15	259.857	1211.15	217.111	1211.15	236.492	1211.15	240.456
1212.77	351.566	1212.77	198.264	1212.77	184.743	1212.77	182.726	1212.77	260.58	1212.77	216.737	1212.77	237.493	1212.77	241.087
1214.39	350.854	1214.39	201.524	1214.39	186.346	1214.39	183.273	1214.39	260.829	1214.39	218.271	1214.39	239.065	1214.39	242.262
1216.01	349.787	1216.01	204.526	1216.01	186.965	1216.01	183.996	1216.01	260.694	1216.01	219.462	1216.01	241.154	1216.01	244.88
1217.62	348.489	1217.62	207.136	1217.62	186.509	1217.62	184.87	1217.62	260.314	1217.62	221.661	1217.62	243.536	1217.62	249.05
1219.24	347.071	1219.24	209.31	1219.24	185.157	1219.24	185.895	1219.24	259.855	1219.24	222.41	1219.24	245.156	1219.24	253.504
1220.86	345.663	1220.86	211.002	1220.86	183.206	1220.86	187.051	1220.86	259.487	1220.86	222.008	1220.86	246.191	1220.86	255.645
1222.47	344.373	1222.47	212.123	1222.47	181.115	1222.47	188.307	1222.47	259.376	1222.47	220.924	1222.47	246.669	1222.47	256.796
1224.09	343.259	1224.09	212.841	1224.09	179.341	1224.09	189.652	1224.09	259.639	1224.09	219.943	1224.09	246.048	1224.09	254.588
1225.7	342.379	1225.7	213.248	1225.7	178.204	1225.7	191.048	1225.7	260.332	1225.7	218.551	1225.7	245.122	1225.7	251.425
1227.32	341.722	1227.32	213.463	1227.32	177.837	1227.32	192.496	1227.32	261.48	1227.32	217.761	1227.32	246.23	1227.32	248.088
1228.93	341.269	1228.93	213.621	1228.93	178.163	1228.93	193.956	1228.93	263.018	1228.93	217.384	1228.93	247.835	1228.93	246.82
1230.55	340.976	1230.55	213.714	1230.55	179.04	1230.55	195.424	1230.55	264.864	1230.55	218.344	1230.55	249.591	1230.55	245.625
1232.16	340.808	1232.16	213.794	1232.16	180.163	1232.16	196.879	1232.16	266.866	1232.16	221.152	1232.16	251.636	1232.16	245.844
1233.77	340.711	1233.77	213.88	1233.77	181.269	1233.77	198.333	1233.77	268.895	1233.77	225.675	1233.77	253.315	1233.77	246.992
1235.39	340.67	1235.39	214.035	1235.39	182.009	1235.39	199.819	1235.39	270.829	1235.39	230.452	1235.39	252.802	1235.39	246.731
1237	340.699	1237	214.207	1237	182.071	1237	201.341	1237	272.514	1237	236.974	1237	252.846	1237	246.836
1238.61	340.839	1238.61	214.351	1238.61	181.482	1238.61	202.943	1238.61	273.877	1238.61	241.375	1238.61	253.83	1238.61	245.065
1240.22	341.157	1240.22	214.353	1240.22	180.448	1240.22	204.663	1240.22	274.862	1240.22	244.067	1240.22	254.431	1240.22	243.777
1241.84	341.748	1241.84	214.338	1241.84	179.112	1241.84	206.525	1241.84	275.466	1241.84	246.661	1241.84	255.522	1241.84	244.228
1243.45	342.695	1243.45	213.996	1243.45	177.973	1243.45	208.51	1243.45	275.709	1243.45	248.341	1243.45	257.366	1243.45	245.085
1245.06	344.061	1245.06	213.507	1245.06	177.283	1245.06	210.614	1245.06	275.664	1245.06	249.69	1245.06	259.71	1245.06	247.058
1246.67	345.891	1246.67	213.029	1246.67	177.272	1246.67	212.817	1246.67	275.423	1246.67	251.18	1246.67	261.432	1246.67	248.056
1248.28	348.2	1248.28	212.758	1248.28	178.178	1248.28	215.091	1248.28	275.122	1248.28	252.855	1248.28	261.836	1248.28	249.473
1249.89	350.988	1249.89	212.803	1249.89	180.191	1249.89	217.409	1249.89	274.918	1249.89	256.338	1249.89	261.931	1249.89	247.805
1251.5	354.259	1251.5	213.098	1251.5	183.136	1251.5	219.734	1251.5	274.969	1251.5	258.044	1251.5	261.558	1251.5	245.493
1253.11	357.984	1253.11	213.674	1253.11	186.934	1253.11	222.053	1253.11	275.427	1253.11	260.302	1253.11	260.254	1253.11	242.413
1254.72	362.134	1254.72	214.582	1254.72	191.31	1254.72	224.368	1254.72	276.497	1254.72	262.003	1254.72	259.182	1254.72	239.109
1256.33	366.682	1256.33	215.854	1256.33	195.868	1256.33	226.699	1256.33	278.518	1256.33	264.352	1256.33	259.3	1256.33	235.026
1257.94	371.615	1257.94	217.411	1257.94	200.28	1257.94	229.075	1257.94	281.315	1257.94	267.092	1257.94	260.769	1257.94	234.086
1259.55	376.942	1259.55	219.3	1259.55	204.253	1259.55	231.529	1259.55	284.644	1259.55	270.802	1259.55	262.704	1259.55	233.646
1261.16	382.696	1261.16	221.576	1261.16	207.587	1261.16	234.107	1261.16	288.255	1261.16	273.224	1261.16	263.966	1261.16	235.251
1262.77	388.899	1262.77	224.082	1262.77	210.288	1262.77	236.876	1262.77	291.909	1262.77	274.657	1262.77	264.273	1262.77	238.57
1264.37	395.531	1264.37	226.773	1264.37	212.438	1264.37	239.843	1264.37	295.357	1264.37	274.917	1264.37	262.218	1264.37	244.432
1265.98	402.669	1265.98	229.505	1265.98	214.339	1265.98	243.074	1265.98	298.491	1265.98	274.045	1265.98	259.316	1265.98	249.627
1267.59	410.237	1267.59	232.457	1267.59	216.224	1267.59	246.602	1267.59	301.19	1267.59	272.5	1267.59	256.023	1267.59	255.636
1269.19	418.109	1269.19	235.874	1269.19	218.428	1269.19	250.458	1269.19	303.413	1269.19	269.806	1269.19	254.437	1269.19	259.727
1270.8	426.305	1270.8	239.955	1270.8	221.109	1270.8	254.765	1270.8	305.259	1270.8	267.058	1270.8	253.674	1270.8	261.708
1272.41	434.689	1272.41	244.61	1272.41	224.269	1272.41	259.567	1272.41	306.822	1272.41	266.088	1272.41	255.129	1272.41	264.471
1274.01	443.13	1274.01	249.609	1274.01	227.836	1274.01	264.9	1274.01	308.262	1274.01	266.606	1274.01	258.001	1274.01	265.989
1275.62	451.668	1275.62	254.879	1275.62	231.817	1275.62	270.885	1275.62	309.791	1275.62	269.358	1275.62	260.336	1275.62	268.166
1277.22	460.138	1277.22	260.184	1277.22	236.017	1277.22	277.467	1277.22	311.623	1277.22	274.233	1277.22	263.595	1277.22	271.481
1278.83	468.628	1278.83	265.044	1278.83	240.691	1278.83	284.71	1278.83	314.006	1278.83	279.676	1278.83	266.137	1278.83	273.514
1280.43	477.024	1280.43	269.279	1280.43	245.765	1280.43	292.481	1280.43	317.176	1280.43	285.068	1280.43	269.022	1280.43	276.67
1282.04	485.463	1282.04	272.876	1282.04	251.506	1282.04	300.809	1282.04	321.433	1282.04	289.308	1282.04	270.948	1282.04	280.769
1283.64	493.934	1283.64	275.865	1283.64	257.978	1283.64	309.496	1283.64	326.986	1283.64	292.664	1283.64	271.848	1283.64	286.432
1285.24	502.615	1285.24	278.366	1285.24	265.377	1285.24	318.485	1285.24	334.1	1285.24	296.129	1285.24	274.004	1285.24	291.63
1286.85	511.735	1286.85	280.698	1286.85	273.554	1286.85	327.853	1286.85	343.052	1286.85	299.784	1286.85	276.801	1286.85	297.909
1288.45	521.34	1288.45	283.18	1288.45	282.42	1288.45	337.786	1288.45	353.896	1288.45	306.245	1288.45	279.975	1288.45	302.796
1290.05	531.704	1290.05	286.355	1290.05	291.94	1290.05	348.073	1290.05	366.859	1290.05	312.931	1290.05	283.674	1290.05	306.688
1291.66	543.195	1291.66	290.476	1291.66	302.156	1291.66	358.58	1291.66	382.094	1291.66	320.217	1291.66	287.91	1291.66	307.576
1293.26	556.037	1293.26	295.624	1293.26	312.826	1293.26	369.045	1293.26	399.085	1293.26	326.666	1293.26	292.165	1293.26	308.415
1294.86	570.721	1294.86	301.939	1294.86	323.892	1294.86	379.46	1294.86	417.973	1294.86	332.926	1294.86	296.279	1294.86	308.373
1296.46	587.746	1296.46	309.49	1296.46	335.408	1296.46	389.843	1296.46	438.83	1296.46	337.776	1296.46	301.136	1296.46	309.523
1298.06	607.642	1298.06	318.205	1298.06	347.324	1298.06	400.277	1298.06	461.803	1298.06	342.198	1298.06	306.97	1298.06	311.718
1299.67	631.136	1299.67	328.232	1299.67	359.684	1299.67	410.923	1299.67	487.313	1299.67	348.124	1299.67	315.119	1299.67	315.258
1301.27	658.524	1301.27	339.434	1301.27	372.425	1301.27	421.804	1301.27	515.408	1301.27	354.413	1301.27	324.913	1301.27	316.526
1302.87	690.531	1302.87	352.197	1302.87	385.655	1302.87	433.236	1302.87	546.705	1302.87	362.814	1302.87	335.248	1302.87	317.914
1304.47	727.729	1304.47	366.95	1304.47	399.683	1304.47	445.531	1304.47	581.734	1304.47	372.706	1304.47	347.414	1304.47	320.23
1306.07	770.693	1306.07	383.882	1306.07	414.678	1306.07	459.084	1306.07	621.016	1306.07	384.544	1306.07	360.138	1306.07	322.294
1307.66	819.645	1307.66	402.971	1307.66	430.948	1307.66	474.251	1307.66	664.779	1307.66	395.601	1307.66	373.785	1307.66	326.273
1309.26	876.24	1309.26	424.703	1309.26	449.632	1309.26	491.755	1309.26	713.969	1309.26	405.355	1309.26	388.454	1309.26	328.783
1310.86	940.509	1310.86	449.377	1310.86	471.505	1310.86	512.102	1310.86	768.669	1310.86	415.333	1310.86	402.141	1310.86	330.954
1312.46	1012.54	1312.46	477.116	1312.46	496.836	1312.46	535.937	1312.46	829.059	1312.46	425.104	1312.46	416.572	1312.46	334.069
1314.06	1092.42	1314.06	508.02	1314.06	525.934	1314.06	563.898	1314.06	895.15	1314.06	435.117	1314.06	430.624	1314.06	337.156
1315.66	1180.15	1315.66	542.356	1315.66	558.784	1315.66	596.619	1315.66	966.81	1315.66	448.277	1315.66	446.348	1315.66	343.081
1317.25	1275.09	1317.25	580.32	1317.25	595.272	1317.25	634.445	1317.25	1043.25	1317.25	464.391	1317.25	462.646	1317.25	351.002
1318.85	1378.33	1318.85	622.793	1318.85	635.928	1318.85	678.257	1318.85	1124.97	1318.85	485.496	1318.85	478.258	1318.85	359.308
1320.45	1488.98	1320.45	669.987	1320.45	680.802	1320.45	728.183	1320.45	1210.88	1320.45	508.659	1320.45	494.621	1320.45	366.881
1322.05	1606.59	1322.05	722.673	1322.05	729.68	1322.05	784.43	1322.05	1300.19	1322.05	534.815	1322.05	510.573	1322.05	374.556
1323.64	1729.65	1323.64	780.772	1323.64	781.914	1323.64	846.341	1323.64	1391.38	1323.64	561.914	1323.64	526.446	1323.64	383.601
1325.24	1858.85	1325.24	845.678	1325.24	837.917	1325.24	913.697	1325.24	1484.61	1325.24	586.279	1325.24	542.735	1325.24	393.315
1326.83	1991.44	1326.83	916.439	1326.83	896.465	1326.83	984.757	1326.83	1577.52	1326.83	610.572	1326.83	559.723	1326.83	403.923
1328.43	2127.62	1328.43	993.663	1328.43	957.5	1328.43	1059.29	1328.43	1669.17	1328.43	633.122	1328.43	577.268	1328.43	416.033
1330.03	2264.84	1330.03	1076.18	1330.03	1019.89	1330.03	1135.5	1330.03	1758.28	1330.03	656.232	1330.03	594.488	1330.03	427.096
1331.62	2400.33	1331.62	1162.22	1331.62	1082.61	1331.62	1211.44	1331.62	1843.66	1331.62	678.713	1331.62	611.615	1331.62	436.698
1333.21	2532.92	1333.21	1250.54	1333.21	1145.01	1333.21	1286.04	1333.21	1925.22	1333.21	702.289	1333.21	628.391	1333.21	445.179
1334.81	2661.28	1334.81	1339.75	1334.81	1206.78	1334.81	1358.2	1334.81	2002.68	1334.81	728.553	1334.81	646.93	1334.81	454.887
1336.4	2781.7	1336.4	1426.48	1336.4	1266.28	1336.4	1425.53	1336.4	2074.19	1336.4	754.032	1336.4	663.555	1336.4	464.666
1337.99	2893.04	1337.99	1509.19	1337.99	1323.04	1337.99	1487.16	1337.99	2139.26	1337.99	778.874	1337.99	678.542	1337.99	475.389
1339.59	2994.1	1339.59	1586.52	1339.59	1376.57	1339.59	1542.25	1339.59	2197.18	1339.59	800.084	1339.59	692.233	1339.59	486.777
1341.18	3081.3	1341.18	1656.12	1341.18	1425.03	1341.18	1588.22	1341.18	2246.15	1341.18	819.616	1341.18	703.763	1341.18	496.457
1342.77	3154.16	1342.77	1716.8	1342.77	1467.6	1342.77	1624.79	1342.77	2285.57	1342.77	836.141	1342.77	713.219	1342.77	507.733
1344.37	3212.65	1344.37	1767.84	1344.37	1504.11	1344.37	1652.23	1344.37	2314.8	1344.37	850.383	1344.37	720.738	1344.37	519.332
1345.96	3255.11	1345.96	1808.08	1345.96	1533.71	1345.96	1670.45	1345.96	2332.91	1345.96	863.852	1345.96	726.042	1345.96	531.096
1347.55	3281.65	1347.55	1837.75	1347.55	1556	1347.55	1679.95	1347.55	2339.73	1347.55	875.166	1347.55	730.94	1347.55	542.253
1349.14	3292.32	1349.14	1857.25	1349.14	1570.66	1349.14	1681.1	1349.14	2335.17	1349.14	884.049	1349.14	732.445	1349.14	550.258
1350.73	3287.37	1350.73	1867.29	1350.73	1577.2	1350.73	1674.32	1350.73	2319.57	1350.73	891.016	1350.73	731.689	1350.73	555.969
1352.33	3266.96	1352.33	1868.71	1352.33	1575.86	1352.33	1659.92	1352.33	2293.41	1352.33	894.101	1352.33	730.129	1352.33	558.417
1353.91	3232.17	1353.91	1862.08	1353.91	1565.19	1353.91	1638.62	1353.91	2258.22	1353.91	893.463	1353.91	725.626	1353.91	557.723
1355.5	3182.99	1355.5	1847.67	1355.5	1544.28	1355.5	1610.55	1355.5	2214.65	1355.5	886.136	1355.5	721.419	1355.5	554.237
1357.09	3120.28	1357.09	1825.77	1357.09	1512.69	1357.09	1576.32	1357.09	2164.62	1357.09	875.278	1357.09	715.933	1357.09	548.505
1358.68	3044.91	1358.68	1795.79	1358.68	1470.59	1358.68	1536.4	1358.68	2109.47	1358.68	859.654	1358.68	708.131	1358.68	542.774
1360.27	2957.83	1360.27	1757.8	1360.27	1419.16	1360.27	1491.26	1360.27	2050.05	1360.27	839.831	1360.27	698.222	1360.27	535.344
1361.86	2860.07	1361.86	1711.31	1361.86	1359.68	1361.86	1441.47	1361.86	1986.98	1361.86	821.185	1361.86	686.907	1361.86	529.423
1363.45	2752.72	1363.45	1656.29	1363.45	1293.77	1363.45	1387.64	1363.45	1920.79	1363.45	802.142	1363.45	674.451	1363.45	523.548
1365.04	2636.99	1365.04	1593.07	1365.04	1223.6	1365.04	1330.47	1365.04	1853.23	1365.04	784.96	1365.04	660.316	1365.04	519.037
1366.63	2514.21	1366.63	1522.38	1366.63	1151.28	1366.63	1270.75	1366.63	1785.08	1366.63	766.027	1366.63	645.033	1366.63	515.352
1368.22	2385.85	1368.22	1445.33	1368.22	1078.67	1368.22	1209.32	1368.22	1716.8	1368.22	746.516	1368.22	628.396	1368.22	510.55
1369.8	2254.33	1369.8	1364.01	1369.8	1008.11	1369.8	1147.48	1369.8	1648.98	1369.8	724.509	1369.8	611.906	1369.8	503.367
1371.39	2119.5	1371.39	1279.17	1371.39	939.974	1371.39	1085.29	1371.39	1580.82	1371.39	698.538	1371.39	593.536	1371.39	493.881
1372.98	1983.84	1372.98	1193.44	1372.98	875.836	1372.98	1024.02	1372.98	1512.53	1372.98	669.91	1372.98	575.701	1372.98	480.937
1374.56	1849.71	1374.56	1109.56	1374.56	816.701	1374.56	964.758	1374.56	1444.39	1374.56	639.652	1374.56	558.39	1374.56	467.322
1376.15	1716.85	1376.15	1028.61	1376.15	761.639	1376.15	907.284	1376.15	1375.44	1376.15	611.104	1376.15	540.843	1376.15	453.143
1377.74	1588.6	1377.74	952.128	1377.74	710.983	1377.74	853.756	1377.74	1306.16	1377.74	583.583	1377.74	523.903	1377.74	439.781
1379.32	1467.7	1379.32	881.49	1379.32	665.084	1379.32	805.652	1379.32	1237.25	1379.32	559.057	1379.32	507.151	1379.32	427.784
1380.91	1353.91	1380.91	816.145	1380.91	622.979	1380.91	763.268	1380.91	1168.24	1380.91	538.454	1380.91	489.658	1380.91	415.691
1382.49	1249.69	1382.49	757.172	1382.49	584.467	1382.49	727.69	1382.49	1100.38	1382.49	520.296	1382.49	473.095	1382.49	404.921
1384.08	1154.34	1384.08	703.702	1384.08	548.628	1384.08	697.996	1384.08	1033.32	1384.08	503.535	1384.08	455.865	1384.08	395.243
1385.66	1069.28	1385.66	656.287	1385.66	515.766	1385.66	673.925	1385.66	968.636	1385.66	488.761	1385.66	440.891	1385.66	387.652
1387.25	993.287	1387.25	613.956	1387.25	486.163	1387.25	654.405	1387.25	906.255	1387.25	474.636	1387.25	428.439	1387.25	379.71
1388.83	927.025	1388.83	576.732	1388.83	459.148	1388.83	638.798	1388.83	847.721	1388.83	460.473	1388.83	415.542	1388.83	371.287
1390.42	869.165	1390.42	543.672	1390.42	434.075	1390.42	626.141	1390.42	793.003	1390.42	446.257	1390.42	405.511	1390.42	361.83
1392	819.432	1392	514.673	1392	411.016	1392	615.779	1392	743.358	1392	433.746	1392	396.748	1392	353.463
1393.58	776.409	1393.58	488.971	1393.58	389.695	1393.58	606.906	1393.58	698.179	1393.58	422.027	1393.58	389.271	1393.58	347.219
1395.16	739.06	1395.16	466.843	1395.16	370.382	1395.16	598.891	1395.16	657.092	1395.16	411.071	1395.16	384.327	1395.16	341.515
1396.75	706.229	1396.75	447.727	1396.75	352.783	1396.75	591.165	1396.75	619.635	1396.75	402.013	1396.75	380.345	1396.75	338.608
1398.33	677.403	1398.33	431.506	1398.33	337.003	1398.33	583.432	1398.33	585.902	1398.33	393.525	1398.33	376.665	1398.33	334.561
1399.91	651.582	1399.91	417.54	1399.91	323.126	1399.91	575.349	1399.91	555.375	1399.91	385.033	1399.91	372.384	1399.91	331.911
1401.49	628.11	1401.49	405.335	1401.49	310.961	1401.49	566.735	1401.49	527.873	1401.49	374.223	1401.49	368.414	1401.49	329.364
1403.07	606.449	1403.07	394.311	1403.07	300.577	1403.07	557.508	1403.07	503.094	1403.07	364.328	1403.07	365.214	1403.07	326.837
1404.65	586.198	1404.65	384.047	1404.65	291.882	1404.65	547.708	1404.65	480.728	1404.65	355.186	1404.65	362.304	1404.65	325.544
1406.23	566.927	1406.23	374.198	1406.23	284.709	1406.23	537.466	1406.23	460.46	1406.23	347.43	1406.23	358.796	1406.23	325.642
1407.81	548.393	1407.81	364.638	1407.81	278.809	1407.81	527.002	1407.81	442	1407.81	341.603	1407.81	356.014	1407.81	323.266
1409.39	530.413	1409.39	355.141	1409.39	273.625	1409.39	516.587	1409.39	425.115	1409.39	339.403	1409.39	354.559	1409.39	321.326
1410.97	512.911	1410.97	345.584	1410.97	268.265	1410.97	506.529	1410.97	409.641	1410.97	340.135	1410.97	353.463	1410.97	318.844
1412.55	495.868	1412.55	335.834	1412.55	262.719	1412.55	497.175	1412.55	395.481	1412.55	340.191	1412.55	352.868	1412.55	317.951
1414.13	479.319	1414.13	325.989	1414.13	257.018	1414.13	488.889	1414.13	382.567	1414.13	339.711	1414.13	352.989	1414.13	319.229
1415.71	463.333	1415.71	316.192	1415.71	251.342	1415.71	482.069	1415.71	370.773	1415.71	338.338	1415.71	352.248	1415.71	320.572
1417.29	448.031	1417.29	306.723	1417.29	245.615	1417.29	476.466	1417.29	359.903	1417.29	335.273	1417.29	351.595	1417.29	321.524
1418.87	433.524	1418.87	297.888	1418.87	239.971	1418.87	471.462	1418.87	349.869	1418.87	330.574	1418.87	349.428	1418.87	321.982
1420.45	419.935	1420.45	290.235	1420.45	234.276	1420.45	466.944	1420.45	340.619	1420.45	325.651	1420.45	348.012	1420.45	322.438
1422.02	407.467	1422.02	284.065	1422.02	228.824	1422.02	462.812	1422.02	332.184	1422.02	321.35	1422.02	347.013	1422.02	322.308
1423.6	396.153	1423.6	279.49	1423.6	223.802	1423.6	458.903	1423.6	324.472	1423.6	317.612	1423.6	346.254	1423.6	323.453
1425.18	385.982	1425.18	276.51	1425.18	219.257	1425.18	455.168	1425.18	317.567	1425.18	316.305	1425.18	347.844	1425.18	325.002
1426.76	376.657	1426.76	274.755	1426.76	215.389	1426.76	451.56	1426.76	311.505	1426.76	316.332	1426.76	349.24	1426.76	327.636
1428.33	368.22	1428.33	273.904	1428.33	212.45	1428.33	448.074	1428.33	306.372	1428.33	318.583	1428.33	350.697	1428.33	331.704
1429.91	360.559	1429.91	273.832	1429.91	210.749	1429.91	444.652	1429.91	302.151	1429.91	321.044	1429.91	352.038	1429.91	336.131
1431.48	353.799	1431.48	274.086	1431.48	210.259	1431.48	441.376	1431.48	298.966	1431.48	324.603	1431.48	351.473	1431.48	341.09
1433.06	347.87	1433.06	274.234	1433.06	210.846	1433.06	438.232	1433.06	296.777	1433.06	327.808	1433.06	349.673	1433.06	344.927
1434.63	342.886	1434.63	274.013	1434.63	212.527	1434.63	435.306	1434.63	295.588	1434.63	330.002	1434.63	346.346	1434.63	349.787
1436.21	338.826	1436.21	273.508	1436.21	214.784	1436.21	432.591	1436.21	295.317	1436.21	331.417	1436.21	341.512	1436.21	352.509
1437.78	335.781	1437.78	272.729	1437.78	217.167	1437.78	430.17	1437.78	295.83	1437.78	335.495	1437.78	337.151	1437.78	352.274
1439.36	333.734	1439.36	271.857	1439.36	219.16	1439.36	428.044	1439.36	296.961	1439.36	340.808	1439.36	333.415	1439.36	352.038
1440.93	332.654	1440.93	271.075	1440.93	220.509	1440.93	426.272	1440.93	298.462	1440.93	346.698	1440.93	331.696	1440.93	351.755
1442.51	332.501	1442.51	270.54	1442.51	220.952	1442.51	424.848	1442.51	300.162	1442.51	351.864	1442.51	331.71	1442.51	351.92
1444.08	333.176	1444.08	270.458	1444.08	220.59	1444.08	423.788	1444.08	301.861	1444.08	357.432	1444.08	333.304	1444.08	354.753
1445.65	334.567	1445.65	271.094	1445.65	219.596	1445.65	423.069	1445.65	303.466	1445.65	361.427	1445.65	333.612	1445.65	357.928
1447.22	336.545	1447.22	272.396	1447.22	218.432	1447.22	422.669	1447.22	304.951	1447.22	363.718	1447.22	333.727	1447.22	361.888
1448.8	338.981	1448.8	274.474	1448.8	217.485	1448.8	422.56	1448.8	306.339	1448.8	366.178	1448.8	334.286	1448.8	364.849
1450.37	341.724	1450.37	277.34	1450.37	217.241	1450.37	422.703	1450.37	307.698	1450.37	368.29	1450.37	333.174	1450.37	366.307
1451.94	344.683	1451.94	280.652	1451.94	218.006	1451.94	423.053	1451.94	309.141	1451.94	370.19	1451.94	332.373	1451.94	365.915
1453.51	347.749	1453.51	284.262	1453.51	220.056	1453.51	423.57	1453.51	310.79	1453.51	371.528	1453.51	331.623	1453.51	365.251
1455.08	350.84	1455.08	287.898	1455.08	223.288	1455.08	424.218	1455.08	312.731	1455.08	373.246	1455.08	331.816	1455.08	365.074
1456.65	353.893	1456.65	291.334	1456.65	227.85	1456.65	424.971	1456.65	315.023	1456.65	375.152	1456.65	332.607	1456.65	365.676
1458.23	356.889	1458.23	294.479	1458.23	233.487	1458.23	425.814	1458.23	317.723	1458.23	376.181	1458.23	334.944	1458.23	367.4
1459.8	359.748	1459.8	297.355	1459.8	239.486	1459.8	426.737	1459.8	320.779	1459.8	378.044	1459.8	337.463	1459.8	370.168
1461.37	362.458	1461.37	300.13	1461.37	245.328	1461.37	427.734	1461.37	324.17	1461.37	379.59	1461.37	338.57	1461.37	373.167
1462.94	365.003	1462.94	302.917	1462.94	250.538	1462.94	428.779	1462.94	327.848	1462.94	381.719	1462.94	340.222	1462.94	376.644
1464.5	367.358	1464.5	305.886	1464.5	254.79	1464.5	429.834	1464.5	331.735	1464.5	382.499	1464.5	341.068	1464.5	379.374
1466.08	369.58	1466.08	309.305	1466.08	257.85	1466.08	430.911	1466.08	335.876	1466.08	384.786	1466.08	341.121	1466.08	380.089
1467.64	371.63	1467.64	313.038	1467.64	259.626	1467.64	431.952	1467.64	340.112	1467.64	386.853	1467.64	342.829	1467.64	379.676
1469.21	373.579	1469.21	317.151	1469.21	260.712	1469.21	432.976	1469.21	344.493	1469.21	388.952	1469.21	345.727	1469.21	378.309
1470.78	375.445	1470.78	321.711	1470.78	261.59	1470.78	433.972	1470.78	348.958	1470.78	389.804	1470.78	349.538	1470.78	376.971
1472.35	377.253	1472.35	326.543	1472.35	262.775	1472.35	434.945	1472.35	353.49	1472.35	391.529	1472.35	354.591	1472.35	375.797
1473.92	379.022	1473.92	331.484	1473.92	264.797	1473.92	435.901	1473.92	358.095	1473.92	391.638	1473.92	359.72	1473.92	377.993
1475.48	380.73	1475.48	336.207	1475.48	267.997	1475.48	436.861	1475.48	362.745	1475.48	392.322	1475.48	364.832	1475.48	380.972
1477.05	382.378	1477.05	340.541	1477.05	272.297	1477.05	437.855	1477.05	367.536	1477.05	392.495	1477.05	369.216	1477.05	385.359
1478.62	383.897	1478.62	344.422	1478.62	277.544	1478.62	438.901	1478.62	372.476	1478.62	394.717	1478.62	373.752	1478.62	390.588
1480.18	385.218	1480.18	347.832	1480.18	283.073	1480.18	440.008	1480.18	377.595	1480.18	397.386	1480.18	376.397	1480.18	396.781
1481.75	386.299	1481.75	350.797	1481.75	288.551	1481.75	441.194	1481.75	382.986	1481.75	401.079	1481.75	378.963	1481.75	402.661
1483.32	387.072	1483.32	353.611	1483.32	293.41	1483.32	442.449	1483.32	388.594	1483.32	405.191	1483.32	381.694	1483.32	408.338
1484.88	387.536	1484.88	356.52	1484.88	297.263	1484.88	443.751	1484.88	394.337	1484.88	409.164	1484.88	384.572	1484.88	412.525
1486.45	387.735	1486.45	359.674	1486.45	300.06	1486.45	445.1	1486.45	400.23	1486.45	413.571	1486.45	389.114	1486.45	415.935
1488.01	387.728	1488.01	363.424	1488.01	301.694	1488.01	446.476	1488.01	406.129	1488.01	418.045	1488.01	395.254	1488.01	420.12
1489.58	387.62	1489.58	367.802	1489.58	302.365	1489.58	447.907	1489.58	412.043	1489.58	423.767	1489.58	402.509	1489.58	424.463
1491.14	387.576	1491.14	372.733	1491.14	302.774	1491.14	449.398	1491.14	417.865	1491.14	431.027	1491.14	409.478	1491.14	427.442
1492.7	387.802	1492.7	377.95	1492.7	303.479	1492.7	450.993	1492.7	423.619	1492.7	437.252	1492.7	416.334	1492.7	429.273
1494.27	388.512	1494.27	383.301	1494.27	304.863	1494.27	452.758	1494.27	429.346	1494.27	443.579	1494.27	421.229	1494.27	430.664
1495.83	389.922	1495.83	388.482	1495.83	307.348	1495.83	454.717	1495.83	435.013	1495.83	448.637	1495.83	425.357	1495.83	430.844
1497.4	392.255	1497.4	393.427	1497.4	311.194	1497.4	456.931	1497.4	440.768	1497.4	452.219	1497.4	430.122	1497.4	431.244
1498.96	395.668	1498.96	398.246	1498.96	316.467	1498.96	459.402	1498.96	446.636	1498.96	454.769	1498.96	433.022	1498.96	430.733
1500.52	400.321	1500.52	403.112	1500.52	322.851	1500.52	462.175	1500.52	452.761	1500.52	458.116	1500.52	434.688	1500.52	430.337
1502.08	406.323	1502.08	408.214	1502.08	329.891	1502.08	465.248	1502.08	459.229	1502.08	461.558	1502.08	437.741	1502.08	433.303
1503.65	413.794	1503.65	413.938	1503.65	337.41	1503.65	468.656	1503.65	466.181	1503.65	466.457	1503.65	441.496	1503.65	438.236
1505.21	422.659	1505.21	420.678	1505.21	344.798	1505.21	472.362	1505.21	473.621	1505.21	471.937	1505.21	447.083	1505.21	445.714
1506.77	432.921	1506.77	428.62	1506.77	351.731	1506.77	476.401	1506.77	481.727	1506.77	479.072	1506.77	455.403	1506.77	453.523
1508.33	444.507	1508.33	437.648	1508.33	358.382	1508.33	480.806	1508.33	490.628	1508.33	485.833	1508.33	466.974	1508.33	462.73
1509.89	457.293	1509.89	447.755	1509.89	365.077	1509.89	485.655	1509.89	500.448	1509.89	493.171	1509.89	480.313	1509.89	471.021
1511.45	471.177	1511.45	458.983	1511.45	372.26	1511.45	491.047	1511.45	511.328	1511.45	498.401	1511.45	493.475	1511.45	480.085
1513.01	486.101	1513.01	471.309	1513.01	380.557	1513.01	497.127	1513.01	523.392	1513.01	502.66	1513.01	506.025	1513.01	489.059
1514.57	502.095	1514.57	484.598	1514.57	390.285	1514.57	504.012	1514.57	536.738	1514.57	506.753	1514.57	518.116	1514.57	498.666
1516.13	519.272	1516.13	498.818	1516.13	401.87	1516.13	511.801	1516.13	551.426	1516.13	511.974	1516.13	529.572	1516.13	507.788
1517.69	537.857	1517.69	514.133	1517.69	415.636	1517.69	520.754	1517.69	567.512	1517.69	517.756	1517.69	541.983	1517.69	519.925
1519.25	558.184	1519.25	530.524	1519.25	431.762	1519.25	531.122	1519.25	585.112	1519.25	525.961	1519.25	554.83	1519.25	533.543
1520.81	580.642	1520.81	548.129	1520.81	450.33	1520.81	543.162	1520.81	604.416	1520.81	537.209	1520.81	568.108	1520.81	548.317
1522.37	605.619	1522.37	567.355	1522.37	471.087	1522.37	557.161	1522.37	625.682	1522.37	550.248	1522.37	582.141	1522.37	564.254
1523.93	633.529	1523.93	588.378	1523.93	493.909	1523.93	573.437	1523.93	649.24	1523.93	565.129	1523.93	598.332	1523.93	582.547
1525.48	664.565	1525.48	611.185	1525.48	518.346	1525.48	592.189	1525.48	675.301	1525.48	582.223	1525.48	616.5	1525.48	602.047
1527.04	699.5	1527.04	636.059	1527.04	544.49	1527.04	613.993	1527.04	704.584	1527.04	600.661	1527.04	637.851	1527.04	622.876
1528.6	738.489	1528.6	663.053	1528.6	572.02	1528.6	639.02	1528.6	737.274	1528.6	621.417	1528.6	663.214	1528.6	645.492
1530.16	781.879	1530.16	692.409	1530.16	601.251	1530.16	667.515	1530.16	773.674	1530.16	645.853	1530.16	691.418	1530.16	669.507
1531.71	829.68	1531.71	724.386	1531.71	632.414	1531.71	699.428	1531.71	813.74	1531.71	673.068	1531.71	723.117	1531.71	698.367
1533.27	882.962	1533.27	760.257	1533.27	667.09	1533.27	735.485	1533.27	858.256	1533.27	705.973	1533.27	757.877	1533.27	730.589
1534.83	941.958	1534.83	800.533	1534.83	706.313	1534.83	775.922	1534.83	907.327	1534.83	739.166	1534.83	796.458	1534.83	767.757
1536.38	1006.85	1536.38	846.069	1536.38	751.131	1536.38	821.145	1536.38	961.15	1536.38	776.206	1536.38	842.872	1536.38	807.691
1537.94	1079.5	1537.94	898.461	1537.94	803.485	1537.94	873.142	1537.94	1021.61	1537.94	816.091	1537.94	894.301	1537.94	853.349
1539.49	1160.39	1539.49	958.563	1539.49	863.198	1539.49	933.238	1539.49	1089.73	1539.49	857.793	1539.49	948.249	1539.49	902.974
1541.05	1252.43	1541.05	1028.47	1541.05	931.636	1541.05	1005.09	1541.05	1169.12	1541.05	906.85	1541.05	1006.86	1541.05	960.89
1542.6	1356.86	1542.6	1108.62	1542.6	1009.1	1542.6	1091.49	1542.6	1262.36	1542.6	964.854	1542.6	1074.56	1542.6	1029.44
1544.16	1478.05	1544.16	1202.17	1544.16	1098.01	1544.16	1198.14	1544.16	1375.29	1544.16	1033.17	1544.16	1155.17	1544.16	1107.43
1545.71	1617.86	1545.71	1310.24	1545.71	1199.98	1545.71	1328.68	1545.71	1511.7	1545.71	1111.13	1545.71	1247.44	1545.71	1197.79
1547.26	1780.67	1547.26	1436.15	1547.26	1319.84	1547.26	1488.86	1547.26	1677.82	1547.26	1203.02	1547.26	1356.16	1547.26	1304.17
1548.82	1971.29	1548.82	1584.63	1548.82	1464.39	1548.82	1684.77	1548.82	1880.42	1548.82	1312.82	1548.82	1485.84	1548.82	1429.76
1550.37	2190.65	1550.37	1758.29	1550.37	1638.95	1550.37	1918.2	1550.37	2121.96	1550.37	1441.36	1550.37	1640.4	1550.37	1576.29
1551.92	2442.22	1551.92	1963.22	1551.92	1852.42	1551.92	2193.11	1551.92	2407.15	1551.92	1600.67	1551.92	1836.73	1551.92	1763.37
1553.48	2729.21	1553.48	2205.94	1553.48	2114.03	1553.48	2512.82	1553.48	2740.18	1553.48	1801.82	1553.48	2087.29	1553.48	2006.13
1555.03	3047.94	1555.03	2487.41	1555.03	2426.34	1555.03	2872.45	1555.03	3116.76	1555.03	2052.65	1555.03	2401.44	1555.03	2310.76
1556.58	3398.39	1556.58	2811.9	1556.58	2793.28	1556.58	3270.84	1556.58	3536.3	1556.58	2362.43	1556.58	2787.25	1556.58	2683.87
1558.13	3777.44	1558.13	3179.62	1558.13	3213.83	1558.13	3702.94	1558.13	3994.07	1558.13	2737.28	1558.13	3241.66	1558.13	3126.12
1559.68	4180.45	1559.68	3588.02	1559.68	3681.52	1559.68	4161.73	1559.68	4483.16	1559.68	3173.05	1559.68	3749.46	1559.68	3629.26
1561.24	4604.1	1561.24	4034.05	1561.24	4188.97	1561.24	4641.5	1561.24	4997.93	1561.24	3662.61	1561.24	4291.8	1561.24	4179.42
1562.79	5035.99	1562.79	4503.27	1562.79	4714.99	1562.79	5126.11	1562.79	5521.43	1562.79	4177.71	1562.79	4837.59	1562.79	4749.06
1564.34	5471.07	1564.34	4986.82	1564.34	5245.35	1564.34	5608.04	1564.34	6045.76	1564.34	4696.14	1564.34	5358.1	1564.34	5307.11
1565.89	5901.44	1565.89	5471.95	1565.89	5761.49	1565.89	6076.72	1565.89	6559.66	1565.89	5189.13	1565.89	5831.37	1565.89	5830.07
1567.44	6319.16	1567.44	5944.78	1567.44	6246.05	1567.44	6522.1	1567.44	7052.26	1567.44	5637.96	1567.44	6235.82	1567.44	6290.71
1568.99	6716.86	1568.99	6392.33	1568.99	6684.12	1568.99	6935.29	1568.99	7513.9	1568.99	6022.77	1568.99	6563.1	1568.99	6680.38
1570.54	7087.54	1570.54	6803.64	1570.54	7064.82	1570.54	7308.51	1570.54	7935.94	1570.54	6345.93	1570.54	6818.88	1570.54	6993.5
1572.09	7425.23	1572.09	7169.39	1572.09	7382.47	1572.09	7635.52	1572.09	8311.46	1572.09	6603.24	1572.09	7008.53	1572.09	7238.67
1573.63	7723.32	1573.63	7482.27	1573.63	7634.1	1573.63	7910.48	1573.63	8633.74	1573.63	6800.45	1573.63	7145.25	1573.63	7417.48
1575.18	7981.57	1575.18	7743.16	1575.18	7825.96	1575.18	8133.72	1575.18	8903.2	1575.18	6949.85	1575.18	7241.39	1575.18	7548.31
1576.73	8194.92	1576.73	7949.55	1576.73	7962.34	1576.73	8301.63	1576.73	9115.41	1576.73	7056.64	1576.73	7302.72	1576.73	7635.84
1578.28	8361.2	1578.28	8103.35	1578.28	8049.77	1578.28	8413.44	1578.28	9269.18	1578.28	7126.77	1578.28	7330.96	1578.28	7683.19
1579.83	8478.84	1579.83	8207.45	1579.83	8094.57	1579.83	8468.88	1579.83	9363.74	1579.83	7164.56	1579.83	7328.02	1579.83	7701.78
1581.37	8546.7	1581.37	8264.35	1581.37	8101.33	1581.37	8468.49	1581.37	9398.88	1581.37	7175.22	1581.37	7300.59	1581.37	7694.69
1582.92	8565.23	1582.92	8277.32	1582.92	8071.58	1582.92	8412.82	1582.92	9374.97	1582.92	7159.74	1582.92	7247.52	1582.92	7661.55
1584.47	8533.85	1584.47	8246.97	1584.47	8003.36	1584.47	8302.53	1584.47	9291.77	1584.47	7113.47	1584.47	7165.09	1584.47	7594.85
1586.01	8453.52	1586.01	8173.92	1586.01	7893.52	1586.01	8139.79	1586.01	9150.53	1586.01	7039.04	1586.01	7049.96	1586.01	7494.16
1587.56	8324.33	1587.56	8055.14	1587.56	7734.85	1587.56	7924.43	1587.56	8950.64	1587.56	6924.8	1587.56	6885.13	1587.56	7343.19
1589.11	8148.26	1589.11	7888.89	1589.11	7522.02	1589.11	7659.68	1589.11	8694.45	1589.11	6764.9	1589.11	6661.03	1589.11	7131.29
1590.65	7929.17	1590.65	7674.54	1590.65	7252.26	1590.65	7350.9	1590.65	8386.75	1590.65	6550.33	1590.65	6368.81	1590.65	6852
1592.2	7667.91	1592.2	7408.1	1592.2	6921.45	1592.2	6999.01	1592.2	8028.23	1592.2	6270.19	1592.2	5998.94	1592.2	6497.7
1593.74	7372.15	1593.74	7094.27	1593.74	6536.31	1593.74	6614.25	1593.74	7629.16	1593.74	5920.61	1593.74	5559.96	1593.74	6071.54
1595.29	7043.5	1595.29	6732.61	1595.29	6099.88	1595.29	6198.71	1595.29	7191.73	1595.29	5501.59	1595.29	5059.73	1595.29	5574.45
1596.83	6692.62	1596.83	6334.67	1596.83	5629.75	1596.83	5766.1	1596.83	6730.49	1596.83	5031.22	1596.83	4529.29	1596.83	5034.21
1598.38	6321.88	1598.38	5904.94	1598.38	5134.84	1598.38	5319.64	1598.38	6249.13	1598.38	4526.23	1598.38	3985.43	1598.38	4465.32
1599.92	5943.77	1599.92	5460.27	1599.92	4638.59	1599.92	4874.92	1599.92	5764.87	1599.92	4019.24	1599.92	3464.83	1599.92	3910.75
1601.46	5563.24	1601.46	5010.59	1601.46	4154.95	1601.46	4438.3	1601.46	5285.05	1601.46	3532.99	1601.46	2986.72	1601.46	3389.16
1603.01	5184.94	1603.01	4565.96	1603.01	3696.12	1603.01	4015.85	1603.01	4816.72	1603.01	3083.16	1603.01	2570.1	1603.01	2920.6
1604.55	4820.38	1604.55	4143.64	1604.55	3280.28	1604.55	3621.02	1604.55	4375.17	1604.55	2694.1	1604.55	2228.09	1604.55	2521.86
1606.09	4472.62	1606.09	3750.27	1606.09	2912.48	1606.09	3257.36	1606.09	3964.78	1606.09	2363.45	1606.09	1951.86	1606.09	2194.28
1607.64	4144	1607.64	3390.65	1607.64	2593.8	1607.64	2927.55	1607.64	3588.87	1607.64	2089.77	1607.64	1730.84	1607.64	1927.08
1609.18	3841.84	1609.18	3072.74	1609.18	2327.81	1609.18	2638.35	1609.18	3255.44	1609.18	1870.1	1609.18	1556.89	1609.18	1718.15
1610.72	3565.85	1610.72	2794.82	1610.72	2108.41	1610.72	2388.38	1610.72	2963.26	1610.72	1692.75	1610.72	1418.91	1610.72	1549.18
1612.26	3316.41	1612.26	2555.12	1612.26	1928.75	1612.26	2176.23	1612.26	2711.13	1612.26	1547.93	1612.26	1307.03	1612.26	1408.34
1613.8	3092.96	1613.8	2349.84	1613.8	1781.54	1613.8	1999.16	1613.8	2496.49	1613.8	1427.35	1613.8	1215.03	1613.8	1292.18
1615.34	2893.77	1615.34	2174.44	1615.34	1659.55	1615.34	1852.97	1615.34	2315.1	1615.34	1326.56	1615.34	1136.35	1615.34	1191.93
1616.88	2716.47	1616.88	2023.73	1616.88	1556.43	1616.88	1732.79	1616.88	2162.04	1616.88	1241.27	1616.88	1066.03	1616.88	1101.82
1618.42	2558.07	1618.42	1893.09	1618.42	1466.97	1618.42	1633.3	1618.42	2031.9	1618.42	1167.35	1618.42	1002.56	1618.42	1020.02
1619.96	2415.43	1619.96	1778.51	1619.96	1387.81	1619.96	1549.4	1619.96	1919.48	1619.96	1106.08	1619.96	947.1	1619.96	952.039
1621.5	2285.4	1621.5	1676.25	1621.5	1316.54	1621.5	1476.37	1621.5	1820	1621.5	1050.69	1621.5	896.448	1621.5	894.962
1623.04	2165.12	1623.04	1583.98	1623.04	1251.57	1623.04	1410.21	1623.04	1729.52	1623.04	1000.19	1623.04	851.909	1623.04	846.707
1624.58	2052.12	1624.58	1499.5	1624.58	1191.44	1624.58	1347.84	1624.58	1644.95	1624.58	952.897	1624.58	812.216	1624.58	803.308
1626.12	1944.33	1626.12	1421.16	1626.12	1135.07	1626.12	1286.84	1626.12	1563.96	1626.12	906.964	1626.12	777.001	1626.12	764.411
1627.66	1840.23	1627.66	1347.63	1627.66	1080.88	1627.66	1225.77	1627.66	1485.13	1627.66	862.879	1627.66	745.705	1627.66	728.73
1629.2	1738.73	1629.2	1277.41	1629.2	1027.69	1629.2	1163.84	1629.2	1407.63	1629.2	822.057	1629.2	715.959	1629.2	698.397
1630.73	1639.68	1630.73	1209.95	1630.73	974.433	1630.73	1101.15	1630.73	1331.44	1630.73	785.101	1630.73	688.296	1630.73	669.08
1632.27	1541.39	1632.27	1143.39	1632.27	919.132	1632.27	1037.03	1632.27	1255.43	1632.27	748.92	1632.27	661.241	1632.27	638.651
1633.81	1444.24	1633.81	1077.57	1633.81	861.667	1633.81	972.317	1633.81	1180.08	1633.81	713.238	1633.81	634.657	1633.81	608.831
1635.35	1348.17	1635.35	1012	1635.35	802.263	1635.35	907.645	1635.35	1105.44	1635.35	678.162	1635.35	608.469	1635.35	578.469
1636.88	1253.97	1636.88	947.108	1636.88	741.924	1636.88	844.213	1636.88	1032.16	1636.88	643.48	1636.88	584.751	1636.88	549.532
1638.42	1160.72	1638.42	882.034	1638.42	681.176	1638.42	782.012	1638.42	959.533	1638.42	610.276	1638.42	561.123	1638.42	521.342
1639.96	1069.6	1639.96	817.344	1639.96	621.83	1639.96	722.315	1639.96	888.444	1639.96	577.934	1639.96	538.966	1639.96	495.08
1641.49	981.836	1641.49	754.064	1641.49	565.525	1641.49	666.268	1641.49	819.845	1641.49	547.25	1641.49	518.78	1641.49	471.361
1643.03	897.048	1643.03	692.216	1643.03	513.001	1643.03	613.83	1643.03	753.405	1643.03	517.684	1643.03	500.421	1643.03	451.793
1644.57	816.676	1644.57	633.38	1644.57	465.689	1644.57	565.961	1644.57	690.273	1644.57	490.715	1644.57	482.593	1644.57	435.156
1646.1	741.948	1646.1	579.043	1646.1	424.289	1646.1	523.273	1646.1	631.447	1646.1	468.066	1646.1	465.071	1646.1	423.095
1647.64	672.493	1647.64	529.515	1647.64	388.635	1647.64	485.406	1647.64	576.716	1647.64	448.696	1647.64	449.672	1647.64	416.207
1649.17	609.649	1649.17	485.995	1649.17	359.121	1649.17	452.827	1649.17	527.213	1649.17	432.783	1649.17	435.854	1649.17	413.112
1650.7	553.158	1650.7	448.372	1650.7	334.879	1650.7	425.098	1650.7	482.793	1650.7	420.238	1650.7	424.546	1650.7	412.491
1652.24	502.668	1652.24	416.502	1652.24	314.896	1652.24	401.715	1652.24	443.224	1652.24	408.226	1652.24	414.328	1652.24	412.175
1653.77	458.55	1653.77	390.356	1653.77	298.759	1653.77	382.463	1653.77	408.832	1653.77	397.301	1653.77	406.752	1653.77	411.615
1655.31	419.789	1655.31	368.627	1655.31	285.535	1655.31	366.496	1655.31	378.832	1655.31	387.085	1655.31	400.683	1655.31	409.991
1656.84	386.328	1656.84	350.97	1656.84	274.726	1656.84	353.387	1656.84	353.123	1656.84	378.274	1656.84	397.328	1656.84	408.273
1658.37	357.272	1658.37	336.163	1658.37	265.544	1658.37	342.418	1658.37	330.949	1658.37	372.055	1658.37	394.615	1658.37	404.639
1659.9	331.984	1659.9	323.652	1659.9	257.568	1659.9	333.039	1659.9	311.718	1659.9	366.801	1659.9	392.19	1659.9	399.618
1661.44	309.722	1661.44	312.895	1661.44	250.262	1661.44	324.741	1661.44	294.792	1661.44	364.271	1661.44	388.786	1661.44	392.721
1662.97	290.227	1662.97	303.431	1662.97	243.49	1662.97	317.298	1662.97	279.895	1662.97	363.645	1662.97	384.669	1662.97	388.75
1664.5	272.9	1664.5	294.893	1664.5	236.968	1664.5	310.431	1664.5	266.509	1664.5	364.392	1664.5	380.902	1664.5	383.463
1666.03	257.352	1666.03	286.913	1666.03	230.292	1666.03	303.999	1666.03	254.349	1666.03	364.925	1666.03	377.597	1666.03	381.452
1667.56	243.271	1667.56	279.339	1667.56	223.485	1667.56	297.991	1667.56	243.234	1667.56	364.476	1667.56	373.405	1667.56	381.726
1669.09	230.424	1669.09	271.919	1669.09	216.368	1669.09	292.407	1669.09	233.102	1669.09	362.542	1669.09	369.104	1669.09	383.255
1670.62	218.621	1670.62	264.737	1670.62	208.841	1670.62	287.236	1670.62	223.928	1670.62	358.367	1670.62	364.856	1670.62	384.778
1672.15	207.712	1672.15	257.762	1672.15	201.107	1672.15	282.469	1672.15	215.753	1672.15	354.619	1672.15	360.295	1672.15	385.135
1673.68	197.577	1673.68	251.193	1673.68	193.348	1673.68	278.071	1673.68	208.62	1673.68	350.425	1673.68	356.089	1673.68	385.164
1675.21	188.096	1675.21	245.064	1675.21	185.772	1675.21	274.003	1675.21	202.575	1675.21	345.657	1675.21	351.707	1675.21	384.692
1676.74	179.172	1676.74	239.708	1676.74	178.566	1676.74	270.246	1676.74	197.614	1676.74	342.116	1676.74	346.789	1676.74	384.188
1678.27	170.739	1678.27	235.297	1678.27	171.91	1678.27	266.77	1678.27	193.702	1678.27	338.567	1678.27	342.571	1678.27	381.548
1679.8	162.757	1679.8	232.171	1679.8	165.787	1679.8	263.562	1679.8	190.766	1679.8	335.106	1679.8	338.823	1679.8	377.409
1681.33	155.205	1681.33	230.291	1681.33	160.388	1681.33	260.635	1681.33	188.696	1681.33	330.85	1681.33	336.273	1681.33	372.856
1682.86	148.117	1682.86	229.382	1682.86	155.874	1682.86	258	1682.86	187.344	1682.86	326.034	1682.86	333.384	1682.86	367.718
1684.39	141.545	1684.39	229.163	1684.39	152.094	1684.39	255.657	1684.39	186.528	1684.39	322.012	1684.39	331.234	1684.39	361.723
1685.91	135.594	1685.91	229.46	1685.91	149.117	1685.91	253.598	1685.91	186.06	1685.91	318.085	1685.91	328.861	1685.91	354.939
1687.44	130.257	1687.44	229.78	1687.44	146.756	1687.44	251.764	1687.44	185.768	1687.44	315.609	1687.44	326.774	1687.44	347.244
1688.97	125.657	1688.97	229.606	1688.97	144.8	1688.97	250.108	1688.97	185.487	1688.97	315.399	1688.97	323.117	1688.97	338.993
1690.49	121.878	1690.49	228.782	1690.49	143.015	1690.49	248.554	1690.49	185.077	1690.49	317.402	1690.49	318.405	1690.49	332.386
1692.02	118.897	1692.02	226.928	1692.02	141.233	1692.02	246.992	1692.02	184.432	1692.02	320.79	1692.02	312.001	1692.02	327.931
1693.55	116.735	1693.55	224.037	1693.55	139.423	1693.55	245.34	1693.55	183.482	1693.55	322.849	1693.55	305.615	1693.55	326.637
1695.07	115.348	1695.07	220.311	1695.07	137.575	1695.07	243.553	1695.07	182.228	1695.07	323.438	1695.07	299.803	1695.07	327.244
1696.6	114.647	1696.6	215.877	1696.6	135.847	1696.6	241.588	1696.6	180.669	1696.6	322.82	1696.6	295.251	1696.6	330.263
1698.12	114.537	1698.12	211.295	1698.12	134.353	1698.12	239.479	1698.12	178.871	1698.12	320.744	1698.12	291.252	1698.12	331.549
1699.65	114.879	1699.65	206.813	1699.65	132.93	1699.65	237.235	1699.65	176.882	1699.65	317.376	1699.65	288.272	1699.65	333.35
1701.17	115.526	1701.17	202.752	1701.17	131.855	1701.17	234.964	1701.17	174.814	1701.17	314.571	1701.17	285.287	1701.17	334.993
1702.7	116.358	1702.7	199.108	1702.7	131.01	1702.7	232.666	1702.7	172.725	1702.7	312.698	1702.7	284.538	1702.7	336.415
1704.22	117.221	1704.22	196.058	1704.22	130.323	1704.22	230.42	1704.22	170.711	1704.22	311.268	1704.22	284.017	1704.22	337.329
1705.75	118.017	1705.75	193.594	1705.75	129.85	1705.75	228.235	1705.75	168.811	1705.75	312.1	1705.75	283.927	1705.75	338.546
1707.27	118.641	1707.27	191.825	1707.27	129.593	1707.27	226.163	1707.27	167.083	1707.27	313.494	1707.27	283.907	1707.27	338.345
1708.79	119.041	1708.79	190.416	1708.79	129.608	1708.79	224.197	1708.79	165.523	1708.79	315.938	1708.79	284.132	1708.79	339.262
1710.32	119.189	1710.32	189.347	1710.32	129.891	1710.32	222.319	1710.32	164.094	1710.32	319.588	1710.32	283.898	1710.32	339.335
1711.84	119.107	1711.84	188.331	1711.84	130.512	1711.84	220.515	1711.84	162.752	1711.84	323.892	1711.84	284.051	1711.84	337.951
1713.36	118.841	1713.36	187.335	1713.36	131.495	1713.36	218.73	1713.36	161.421	1713.36	329.622	1713.36	283.492	1713.36	335.39
1714.88	118.444	1714.88	186.058	1714.88	132.916	1714.88	216.93	1714.88	160.029	1714.88	335.45	1714.88	283.384	1714.88	332.816
1716.41	117.975	1716.41	184.238	1716.41	134.825	1716.41	215.042	1716.41	158.49	1716.41	339.658	1716.41	282.845	1716.41	329.239
1717.93	117.48	1717.93	181.842	1717.93	137.044	1717.93	213.048	1717.93	156.79	1717.93	342.756	1717.93	282.336	1717.93	325.346
1719.45	116.971	1719.45	178.956	1719.45	139.596	1719.45	210.903	1719.45	154.928	1719.45	343.899	1719.45	280.678	1719.45	323.002
1720.97	116.452	1720.97	175.541	1720.97	142.213	1720.97	208.586	1720.97	152.944	1720.97	343.856	1720.97	278.769	1720.97	323.307
1722.49	115.898	1722.49	171.757	1722.49	144.636	1722.49	206.106	1722.49	150.915	1722.49	342.757	1722.49	276.672	1722.49	324.988
1724.01	115.276	1724.01	168.057	1724.01	146.647	1724.01	203.48	1724.01	148.923	1724.01	340.56	1724.01	276.16	1724.01	328.55
1725.53	114.543	1725.53	164.8	1725.53	148.129	1725.53	200.75	1725.53	147.059	1725.53	337.703	1725.53	276.791	1725.53	332.81
1727.05	113.673	1727.05	162.318	1727.05	149.049	1727.05	197.969	1727.05	145.409	1727.05	335.107	1727.05	279.279	1727.05	335.883
1728.57	112.652	1728.57	160.742	1728.57	149.376	1728.57	195.202	1728.57	144.043	1728.57	333.723	1728.57	283.367	1728.57	338.201
1730.09	111.502	1730.09	159.97	1730.09	149.395	1730.09	192.524	1730.09	142.989	1730.09	334.563	1730.09	289.209	1730.09	339.646
1731.61	110.265	1731.61	159.911	1731.61	149.298	1731.61	190.008	1731.61	142.239	1731.61	335.393	1731.61	295.236	1731.61	340.969
1733.13	109.005	1733.13	160.32	1733.13	149.298	1733.13	187.709	1733.13	141.77	1733.13	335.437	1733.13	301.165	1733.13	343.12
1734.65	107.807	1734.65	161.021	1734.65	149.817	1734.65	185.664	1734.65	141.533	1734.65	335.188	1734.65	306.533	1734.65	344.95
1736.16	106.769	1736.16	161.875	1736.16	150.849	1736.16	183.886	1736.16	141.463	1736.16	334.466	1736.16	312.435	1736.16	347.421
1737.68	105.934	1737.68	162.829	1737.68	152.385	1737.68	182.332	1737.68	141.504	1737.68	333.232	1737.68	315.89	1737.68	349.291
1739.2	105.371	1739.2	163.895	1739.2	154.358	1739.2	180.958	1739.2	141.606	1739.2	332.645	1739.2	316.928	1739.2	351.866
1740.72	105.104	1740.72	165.047	1740.72	156.518	1740.72	179.69	1740.72	141.728	1740.72	331.176	1740.72	315.475	1740.72	351.804
1742.24	105.132	1742.24	166.066	1742.24	158.59	1742.24	178.453	1742.24	141.821	1742.24	329.206	1742.24	312.851	1742.24	354.941
1743.75	105.407	1743.75	167.081	1743.75	160.34	1743.75	177.167	1743.75	141.83	1743.75	326.123	1743.75	308.694	1743.75	357.689
1745.27	105.877	1745.27	168.044	1745.27	161.761	1745.27	175.752	1745.27	141.71	1745.27	323.429	1745.27	304.085	1745.27	360.917
1746.79	106.447	1746.79	169.042	1746.79	162.882	1746.79	174.183	1746.79	141.429	1746.79	319.975	1746.79	299.545	1746.79	362.851
1748.3	107.021	1748.3	170.038	1748.3	163.621	1748.3	172.478	1748.3	140.965	1748.3	316.852	1748.3	296.063	1748.3	363.791
1749.82	107.5	1749.82	171.038	1749.82	163.998	1749.82	170.623	1749.82	140.288	1749.82	313.492	1749.82	293.16	1749.82	364.044
1751.33	107.769	1751.33	172.149	1751.33	164.003	1751.33	168.698	1751.33	139.423	1751.33	311.219	1751.33	291.4	1751.33	363.067
1752.85	107.753	1752.85	173.541	1752.85	163.636	1752.85	166.742	1752.85	138.378	1752.85	309.527	1752.85	291.04	1752.85	362.472
1754.36	107.397	1754.36	175.094	1754.36	162.864	1754.36	164.858	1754.36	137.21	1754.36	308.47	1754.36	293.211	1754.36	362.754
1755.88	106.67	1755.88	176.911	1755.88	161.776	1755.88	163.094	1755.88	135.951	1755.88	308.752	1755.88	295.649	1755.88	361.503
1757.39	105.593	1757.39	178.894	1757.39	160.555	1757.39	161.544	1757.39	134.654	1757.39	309.837	1757.39	298.078	1757.39	361.195
1758.9	104.195	1758.9	180.947	1758.9	159.27	1758.9	160.252	1758.9	133.351	1758.9	310.514	1758.9	298.724	1758.9	360.251
1760.42	102.537	1760.42	182.936	1760.42	158.104	1760.42	159.257	1760.42	132.065	1760.42	309.738	1760.42	298.25	1760.42	358.187
1761.93	100.739	1761.93	184.652	1761.93	156.976	1761.93	158.587	1761.93	130.817	1761.93	308.79	1761.93	296.467	1761.93	356.928
1763.45	98.8874	1763.45	186.047	1763.45	155.948	1763.45	158.228	1763.45	129.577	1763.45	307.144	1763.45	294.154	1763.45	353.633
1764.96	97.1232	1764.96	187.017	1764.96	154.752	1764.96	158.158	1764.96	128.334	1764.96	304.262	1764.96	291.516	1764.96	350.313
1766.47	95.5415	1766.47	187.564	1766.47	153.236	1766.47	158.298	1766.47	127.052	1766.47	301.146	1766.47	288.229	1766.47	346.032
1767.98	94.2277	1767.98	187.579	1767.98	151.255	1767.98	158.568	1767.98	125.708	1767.98	297.662	1767.98	285.208	1767.98	340.121
1769.49	93.2269	1769.49	187.127	1769.49	148.719	1769.49	158.866	1769.49	124.283	1769.49	293.999	1769.49	281.865	1769.49	335.318
1771.01	92.5454	1771.01	186.216	1771.01	145.685	1771.01	159.094	1771.01	122.769	1771.01	289.986	1771.01	278.8	1771.01	331.383
1772.52	92.1851	1772.52	184.981	1772.52	142.526	1772.52	159.149	1772.52	121.204	1772.52	286.747	1772.52	275.808	1772.52	329.766
1774.03	92.1078	1774.03	183.503	1774.03	139.528	1774.03	158.958	1774.03	119.612	1774.03	284.237	1774.03	274.765	1774.03	327.879
1775.54	92.2655	1775.54	181.888	1775.54	137.031	1775.54	158.481	1775.54	118.025	1775.54	281.556	1775.54	274.777	1775.54	327.13
1777.05	92.5879	1777.05	180.398	1777.05	135.362	1777.05	157.697	1777.05	116.473	1777.05	279.17	1777.05	274.393	1777.05	324.211
1778.56	93.0324	1778.56	179.08	1778.56	134.687	1778.56	156.634	1778.56	114.985	1778.56	278.567	1778.56	274.985	1778.56	321.046
1780.07	93.5589	1780.07	177.884	1780.07	134.956	1780.07	155.35	1780.07	113.576	1780.07	276.875	1780.07	275.852	1780.07	317.931
1781.58	94.1518	1781.58	176.605	1781.58	135.779	1781.58	153.919	1781.58	112.248	1781.58	276.034	1781.58	278.049	1781.58	315.108
1783.09	94.7774	1783.09	175.028	1783.09	136.849	1783.09	152.42	1783.09	110.987	1783.09	274.184	1783.09	280.866	1783.09	315.291
1784.6	95.4147	1784.6	173.072	1784.6	137.902	1784.6	150.944	1784.6	109.78	1784.6	272.773	1784.6	283.653	1784.6	315.817
1786.11	96.0523	1786.11	170.657	1786.11	138.513	1786.11	149.565	1786.11	108.604	1786.11	271.665	1786.11	285.551	1786.11	318.136
1787.62	96.665	1787.62	167.76	1787.62	138.342	1787.62	148.333	1787.62	107.441	1787.62	269.492	1787.62	286.838	1787.62	319.16
1789.12	97.229	1789.12	164.72	1789.12	137.307	1789.12	147.28	1789.12	106.273	1789.12	267.776	1789.12	286.372	1789.12	318.96
1790.63	97.7257	1790.63	161.587	1790.63	135.363	1790.63	146.395	1790.63	105.059	1790.63	265.338	1790.63	284.957	1790.63	317.768
1792.14	98.1301	1792.14	158.528	1792.14	132.577	1792.14	145.66	1792.14	103.783	1792.14	262.879	1792.14	283.327	1792.14	315.968
1793.65	98.5223	1793.65	155.748	1793.65	129.355	1793.65	145.018	1793.65	102.423	1793.65	260.129	1793.65	281.862	1793.65	314.004
1795.16	98.8663	1795.16	153.319	1795.16	125.888	1795.16	144.403	1795.16	100.97	1795.16	258.569	1795.16	280.493	1795.16	312.184
1796.66	99.1082	1796.66	151.355	1796.66	122.658	1796.66	143.746	1796.66	99.4501	1796.66	255.603	1796.66	279.08	1796.66	309.692
1798.17	99.1911	1798.17	149.806	1798.17	119.794	1798.17	142.981	1798.17	97.8826	1798.17	252.945	1798.17	278.268	1798.17	308.851
1799.68	99.0641	1799.68	148.646	1799.68	117.699	1799.68	142.05	1799.68	96.3428	1799.68	251.198	1799.68	277.446	1799.68	308.317
1801.18	98.6803	1801.18	147.723	1801.18	116.476	1801.18	140.929	1801.18	94.92	1801.18	250.95	1801.18	276.832	1801.18	308.047
1802.69	97.9841	1802.69	147.033	1802.69	116.188	1802.69	139.585	1802.69	93.6629	1802.69	252.82	1802.69	276.113	1802.69	308.256
1804.19	96.9485	1804.19	146.399	1804.19	116.618	1804.19	138.042	1804.19	92.6559	1804.19	255.427	1804.19	273.361	1804.19	306.585
1805.7	95.5644	1805.7	145.744	1805.7	117.556	1805.7	136.298	1805.7	91.9212	1805.7	258.238	1805.7	269.172	1805.7	302.867
1807.2	93.8684	1807.2	144.978	1807.2	118.588	1807.2	134.438	1807.2	91.4668	1807.2	260.012	1807.2	265.947	1807.2	297.675
1808.71	91.8747	1808.71	144.103	1808.71	119.352	1808.71	132.506	1808.71	91.241	1808.71	259.866	1808.71	263.078	1808.71	292.421
1810.21	89.6627	1810.21	143.077	1810.21	119.55	1810.21	130.625	1810.21	91.1742	1810.21	258.946	1810.21	260.654	1810.21	287.694
1811.72	87.2821	1811.72	141.898	1811.72	118.941	1811.72	128.873	1811.72	91.1771	1811.72	257.893	1811.72	260.654	1811.72	286.223
1813.22	84.853	1813.22	140.61	1813.22	117.528	1813.22	127.389	1813.22	91.1529	1813.22	255.708	1813.22	261.649	1813.22	286.11
1814.72	82.4429	1814.72	139.259	1814.72	115.222	1814.72	126.245	1814.72	91.0266	1814.72	254.027	1814.72	263.548	1814.72	285.528
1816.23	80.0848	1816.23	138.114	1816.23	112.311	1816.23	125.498	1816.23	90.7395	1816.23	251.843	1816.23	264.797	1816.23	285.927
1817.73	77.851	1817.73	137.441	1817.73	109.147	1817.73	125.186	1817.73	90.2554	1817.73	251.392	1817.73	264.243	1817.73	284.596
1819.23	75.7458	1819.23	137.245	1819.23	106.031	1819.23	125.275	1819.23	89.566	1819.23	252.368	1819.23	263.353	1819.23	283.561
1820.73	73.7672	1820.73	137.529	1820.73	103.243	1820.73	125.701	1820.73	88.693	1820.73	253.152	1820.73	262.438	1820.73	280.466
1822.24	71.9074	1822.24	138.331	1822.24	101.198	1822.24	126.372	1822.24	87.6755	1822.24	254.31	1822.24	261.462	1822.24	279.481
1823.74	70.1926	1823.74	139.447	1823.74	100.06	1823.74	127.178	1823.74	86.6071	1823.74	253.866	1823.74	260.768	1823.74	276.845
1825.24	68.6291	1825.24	140.757	1825.24	99.9138	1825.24	128.013	1825.24	85.5847	1825.24	252.746	1825.24	262.243	1825.24	275.655
1826.74	67.2475	1826.74	142.348	1826.74	100.813	1826.74	128.783	1826.74	84.7104	1826.74	250.944	1826.74	265.621	1826.74	275.561
1828.24	65.9503	1828.24	144.118	1828.24	102.445	1828.24	129.428	1828.24	84.1022	1828.24	250.432	1828.24	269.858	1828.24	275.683
1829.74	64.7062	1829.74	146.014	1829.74	104.624	1829.74	129.91	1829.74	83.8675	1829.74	249.967	1829.74	273.868	1829.74	275.917
1831.24	63.4899	1831.24	147.919	1831.24	106.89	1831.24	130.233	1831.24	84.0739	1831.24	251.467	1831.24	277.121	1831.24	275.623
1832.74	62.2919	1832.74	149.662	1832.74	109.077	1832.74	130.41	1832.74	84.7473	1832.74	252.864	1832.74	279.252	1832.74	274.068
1834.24	61.0832	1834.24	151.227	1834.24	110.771	1834.24	130.473	1834.24	85.861	1834.24	253.662	1834.24	278.918	1834.24	270.765
1835.74	59.8243	1835.74	152.605	1835.74	111.917	1835.74	130.473	1835.74	87.3386	1835.74	252.994	1835.74	278.074	1835.74	266.72
1837.24	58.4915	1837.24	153.686	1837.24	112.369	1837.24	130.461	1837.24	89.0638	1837.24	251.415	1837.24	274.571	1837.24	262.369
1838.74	57.0836	1838.74	154.485	1838.74	112.292	1838.74	130.49	1838.74	90.9112	1838.74	249.843	1838.74	272.549	1838.74	259.528
1840.24	55.606	1840.24	154.992	1840.24	111.837	1840.24	130.621	1840.24	92.7372	1840.24	248.451	1840.24	271.161	1840.24	256.43
1841.74	54.0946	1841.74	155.256	1841.74	111.246	1841.74	130.9	1841.74	94.4178	1841.74	247.963	1841.74	270.741	1841.74	254.607
1843.24	52.6125	1843.24	155.199	1843.24	110.725	1843.24	131.365	1843.24	95.8481	1843.24	249.575	1843.24	271.187	1843.24	252.464
1844.73	51.2559	1844.73	154.913	1844.73	110.339	1844.73	132.016	1844.73	96.9644	1844.73	252.969	1844.73	272.974	1844.73	251.999
1846.23	50.1147	1846.23	154.402	1846.23	110.217	1846.23	132.863	1846.23	97.7691	1846.23	258.394	1846.23	274.949	1846.23	251.279
1847.73	49.2943	1847.73	153.632	1847.73	110.136	1847.73	133.869	1847.73	98.2909	1847.73	264.593	1847.73	276.221	1847.73	250.127
1849.23	48.8755	1849.23	152.869	1849.23	110.231	1849.23	134.986	1849.23	98.608	1849.23	268.946	1849.23	277.516	1849.23	249.597
1850.72	48.9101	1850.72	152.154	1850.72	110.346	1850.72	136.151	1850.72	98.8319	1850.72	271.837	1850.72	277.339	1850.72	248.666
1852.22	49.4304	1852.22	151.531	1852.22	110.527	1852.22	137.322	1852.22	99.0963	1852.22	272.932	1852.22	278.098	1852.22	248.519
1853.72	50.4541	1853.72	150.964	1853.72	110.725	1853.72	138.437	1853.72	99.5511	1853.72	272.235	1853.72	277.106	1853.72	246.426
1855.21	51.9648	1855.21	150.493	1855.21	111.116	1855.21	139.453	1855.21	100.329	1855.21	270.684	1855.21	275.686	1855.21	246.163
1856.71	53.9609	1856.71	149.974	1856.71	111.619	1856.71	140.369	1856.71	101.559	1856.71	270.141	1856.71	273.66	1856.71	244.885
1858.2	56.3788	1858.2	149.273	1858.2	112.272	1858.2	141.17	1858.2	103.313	1858.2	271.714	1858.2	271.356	1858.2	245.406
1859.7	59.1843	1859.7	148.435	1859.7	113.106	1859.7	141.89	1859.7	105.644	1859.7	274.527	1859.7	269.224	1859.7	245.784
1861.19	62.2587	1861.19	147.38	1861.19	114.031	1861.19	142.567	1861.19	108.507	1861.19	278.77	1861.19	266.26	1861.19	245.585
1862.69	65.5475	1862.69	146.114	1862.69	115.053	1862.69	143.263	1862.69	111.867	1862.69	282.127	1862.69	263.705	1862.69	245.113
1864.18	68.8893	1864.18	144.675	1864.18	115.983	1864.18	144.034	1864.18	115.566	1864.18	285.098	1864.18	261.672	1864.18	245.058
1865.68	72.223	1865.68	143.235	1865.68	116.89	1865.68	144.927	1865.68	119.504	1865.68	286.325	1865.68	260.231	1865.68	244.507
1867.17	75.3906	1867.17	142.131	1867.17	117.522	1867.17	145.978	1867.17	123.452	1867.17	286.917	1867.17	258.391	1867.17	243.367
1868.66	78.3297	1868.66	141.501	1868.66	117.913	1868.66	147.214	1868.66	127.271	1868.66	286.905	1868.66	257.986	1868.66	243.397
1870.16	80.9964	1870.16	141.221	1870.16	117.796	1870.16	148.633	1870.16	130.831	1870.16	287.564	1870.16	257.166	1870.16	244.727
1871.65	83.3282	1871.65	141.227	1871.65	117.152	1871.65	150.187	1871.65	133.966	1871.65	288.158	1871.65	258.737	1871.65	248.136
1873.14	85.3276	1873.14	141.306	1873.14	115.844	1873.14	151.83	1873.14	136.609	1873.14	290.077	1873.14	261.425	1873.14	249.731
1874.63	86.993	1874.63	141.214	1874.63	113.971	1874.63	153.495	1874.63	138.718	1874.63	292.433	1874.63	264.325	1874.63	252.711
1876.13	88.3287	1876.13	140.877	1876.13	111.708	1876.13	155.115	1876.13	140.295	1876.13	295.162	1876.13	265.251	1876.13	254.614
1877.62	89.3134	1877.62	140.317	1877.62	109.388	1877.62	156.581	1877.62	141.353	1877.62	295.775	1877.62	265.169	1877.62	255.999
1879.11	89.9491	1879.11	139.565	1879.11	107.447	1879.11	157.845	1879.11	141.981	1879.11	295.098	1879.11	263.782	1879.11	256.974
1880.6	90.1997	1880.6	138.661	1880.6	106.108	1880.6	158.842	1880.6	142.267	1880.6	292.814	1880.6	260.972	1880.6	255.169
1882.09	90.0304	1882.09	137.933	1882.09	105.814	1882.09	159.519	1882.09	142.313	1882.09	288.679	1882.09	257.269	1882.09	252.735
1883.58	89.3972	1883.58	137.409	1883.58	106.618	1883.58	159.828	1883.58	142.212	1883.58	285.096	1883.58	251.952	1883.58	250.513
1885.07	88.2712	1885.07	137.294	1885.07	108.6	1885.07	159.733	1885.07	142.061	1885.07	281.894	1885.07	248.598	1885.07	249.983
1886.56	86.6427	1886.56	137.47	1886.56	111.483	1886.56	159.223	1886.56	141.926	1886.56	279.382	1886.56	244.969	1886.56	250.875
1888.05	84.5324	1888.05	138.109	1888.05	115.054	1888.05	158.298	1888.05	141.856	1888.05	277.275	1888.05	242.764	1888.05	254.646
1889.54	81.9958	1889.54	139.149	1889.54	118.802	1889.54	156.984	1889.54	141.87	1889.54	276.761	1889.54	241.433	1889.54	259.125
1891.03	79.1227	1891.03	140.447	1891.03	122.353	1891.03	155.329	1891.03	141.949	1891.03	276.12	1891.03	240.276	1891.03	264.069
1892.52	75.9254	1892.52	141.977	1892.52	125.518	1892.52	153.405	1892.52	142.038	1892.52	274.667	1892.52	240.007	1892.52	266.867
1894.01	72.5579	1894.01	143.543	1894.01	128.044	1894.01	151.301	1894.01	142.075	1894.01	272.656	1894.01	238.384	1894.01	267.896
1895.5	69.2395	1895.5	144.944	1895.5	129.888	1895.5	149.106	1895.5	141.97	1895.5	268.84	1895.5	235.82	1895.5	267.12
1896.99	66.1733	1896.99	145.987	1896.99	130.973	1896.99	146.902	1896.99	141.649	1896.99	264.917	1896.99	233.131	1896.99	268.028
1898.47	63.533	1898.47	146.647	1898.47	131.447	1898.47	144.77	1898.47	141.049	1898.47	261.394	1898.47	230.701	1898.47	268.562
1899.96	61.3988	1899.96	146.8	1899.96	131.38	1899.96	142.74	1899.96	140.138	1899.96	258.657	1899.96	228.318	1899.96	269.286
1901.45	59.8538	1901.45	146.39	1901.45	131.068	1901.45	140.863	1901.45	138.934	1901.45	256.495	1901.45	227.757	1901.45	270.097
1902.94	58.9069	1902.94	145.256	1902.94	130.646	1902.94	139.149	1902.94	137.496	1902.94	255.451	1902.94	227.297	1902.94	271.287
1904.42	58.5138	1904.42	143.684	1904.42	130.441	1904.42	137.608	1904.42	135.939	1904.42	253.052	1904.42	227.235	1904.42	272.314
1905.91	58.5961	1905.91	141.79	1905.91	130.473	1905.91	136.216	1905.91	134.352	1905.91	251.828	1905.91	226.865	1905.91	272.563
1907.4	59.0493	1907.4	139.725	1907.4	130.89	1907.4	134.977	1907.4	132.885	1907.4	249.701	1907.4	226.043	1907.4	274.112
1908.88	59.7389	1908.88	137.925	1908.88	131.627	1908.88	133.884	1908.88	131.654	1908.88	247.201	1908.88	225.376	1908.88	275.009
1910.37	60.5718	1910.37	136.49	1910.37	132.528	1910.37	132.914	1910.37	130.733	1910.37	242.586	1910.37	225.985	1910.37	275.343
1911.85	61.4369	1911.85	135.503	1911.85	133.472	1911.85	132.081	1911.85	130.202	1911.85	237.963	1911.85	226.801	1911.85	277.318
1913.34	62.2467	1913.34	134.957	1913.34	134.225	1913.34	131.37	1913.34	130.068	1913.34	233.244	1913.34	228.549	1913.34	277.089
1914.82	62.9404	1914.82	134.951	1914.82	134.659	1914.82	130.799	1914.82	130.296	1914.82	227.739	1914.82	231.202	1914.82	277.731
1916.31	63.5059	1916.31	135.319	1916.31	134.587	1916.31	130.375	1916.31	130.816	1916.31	224.086	1916.31	234.096	1916.31	278.76
1917.79	63.946	1917.79	135.949	1917.79	133.98	1917.79	130.124	1917.79	131.522	1917.79	222.339	1917.79	237.886	1917.79	279.002
1919.28	64.3017	1919.28	136.381	1919.28	132.753	1919.28	130.064	1919.28	132.29	1919.28	222.447	1919.28	240.198	1919.28	277.95
1920.76	64.6384	1920.76	136.453	1920.76	131.105	1920.76	130.205	1920.76	132.97	1920.76	223.468	1920.76	241.904	1920.76	274.476
1922.24	65.0287	1922.24	135.882	1922.24	129.046	1922.24	130.547	1922.24	133.437	1922.24	225.339	1922.24	243.686	1922.24	269.67
1923.73	65.5112	1923.73	134.46	1923.73	126.675	1923.73	131.069	1923.73	133.58	1923.73	226.943	1923.73	245.609	1923.73	265.575
1925.21	66.0914	1925.21	132.254	1925.21	124.361	1925.21	131.742	1925.21	133.293	1925.21	228.547	1925.21	247.927	1925.21	261.3
1926.69	66.8866	1926.69	129.363	1926.69	122.127	1926.69	132.527	1926.69	132.545	1926.69	229.74	1926.69	249.774	1926.69	259.311
1928.17	67.9405	1928.17	125.983	1928.17	120.228	1928.17	133.365	1928.17	131.33	1928.17	230.02	1928.17	252.119	1928.17	258.267
1929.66	69.2112	1929.66	122.396	1929.66	118.666	1929.66	134.194	1929.66	129.701	1929.66	230.459	1929.66	255.275	1929.66	259.49
1931.14	70.5965	1931.14	119.02	1931.14	117.477	1931.14	134.932	1931.14	127.776	1931.14	230.297	1931.14	257.465	1931.14	258.602
1932.62	72.0184	1932.62	115.961	1932.62	116.584	1932.62	135.521	1932.62	125.694	1932.62	229.075	1932.62	257.412	1932.62	258.304
1934.1	73.3918	1934.1	113.392	1934.1	115.919	1934.1	135.902	1934.1	123.598	1934.1	228.793	1934.1	257.066	1934.1	257.328
1935.58	74.6364	1935.58	111.307	1935.58	115.272	1935.58	136.026	1935.58	121.65	1935.58	228.319	1935.58	254.807	1935.58	256.957
1937.06	75.7029	1937.06	109.849	1937.06	114.672	1937.06	135.866	1937.06	119.979	1937.06	226.579	1937.06	252.528	1937.06	255.631
1938.55	76.5702	1938.55	108.999	1938.55	114.003	1938.55	135.411	1938.55	118.688	1938.55	225.582	1938.55	250.102	1938.55	253.728
1940.02	77.2204	1940.02	108.736	1940.02	113.454	1940.02	134.704	1940.02	117.859	1940.02	223.462	1940.02	247.794	1940.02	251.498
1941.5	77.6797	1941.5	109.22	1941.5	113.168	1941.5	133.78	1941.5	117.489	1941.5	221.398	1941.5	246.673	1941.5	249.191
1942.98	77.9892	1942.98	110.349	1942.98	113.18	1942.98	132.726	1942.98	117.577	1942.98	218.847	1942.98	246.222	1942.98	247.38
1944.46	78.1954	1944.46	112.015	1944.46	113.708	1944.46	131.64	1944.46	118.085	1944.46	219.443	1944.46	245.452	1944.46	247.782
1945.94	78.3253	1945.94	114.062	1945.94	114.653	1945.94	130.611	1945.94	118.955	1945.94	222.227	1945.94	244.163	1945.94	248.58
1947.42	78.4361	1947.42	116.379	1947.42	115.933	1947.42	129.724	1947.42	120.113	1947.42	226.101	1947.42	241.661	1947.42	250.192
1948.9	78.5758	1948.9	118.678	1948.9	117.413	1948.9	129.03	1948.9	121.497	1948.9	231.335	1948.9	237.588	1948.9	251.034
1950.38	78.7671	1950.38	120.924	1950.38	118.973	1950.38	128.552	1950.38	123.046	1950.38	236.511	1950.38	233.299	1950.38	250.095
1951.86	79.0215	1951.86	122.966	1951.86	120.36	1951.86	128.287	1951.86	124.706	1951.86	240.122	1951.86	228.555	1951.86	248.357
1953.33	79.3202	1953.33	124.871	1953.33	121.509	1953.33	128.2	1953.33	126.432	1953.33	241.59	1953.33	224.578	1953.33	246.613
1954.81	79.6309	1954.81	126.765	1954.81	122.232	1954.81	128.255	1954.81	128.213	1954.81	241.558	1954.81	221.422	1954.81	245.703
1956.29	79.887	1956.29	128.766	1956.29	122.465	1956.29	128.4	1956.29	130.001	1956.29	239.304	1956.29	219.746	1956.29	246.416
1957.77	80.0056	1957.77	130.975	1957.77	122.275	1957.77	128.607	1957.77	131.775	1957.77	236.427	1957.77	218.617	1957.77	245.749
1959.24	79.9131	1959.24	133.372	1959.24	121.665	1959.24	128.845	1959.24	133.509	1959.24	233.202	1959.24	217.308	1959.24	246.193
1960.72	79.5636	1960.72	135.893	1960.72	120.716	1960.72	129.1	1960.72	135.197	1960.72	230.189	1960.72	215.436	1960.72	246.752
1962.19	78.9094	1962.19	138.335	1962.19	119.435	1962.19	129.357	1962.19	136.792	1962.19	229.006	1962.19	213.713	1962.19	249.7
1963.67	77.9225	1963.67	140.518	1963.67	117.888	1963.67	129.619	1963.67	138.286	1963.67	228.001	1963.67	211.703	1963.67	250.766
1965.15	76.6196	1965.15	142.084	1965.15	116.352	1965.15	129.892	1965.15	139.629	1965.15	227.095	1965.15	209.809	1965.15	253.519
1966.62	75.0536	1966.62	142.806	1966.62	115.082	1966.62	130.19	1966.62	140.757	1966.62	227.102	1966.62	210.368	1966.62	254.702
1968.1	73.2555	1968.1	142.525	1968.1	114.142	1968.1	130.535	1968.1	141.641	1968.1	225.595	1968.1	211.381	1968.1	256.621
1969.57	71.3278	1969.57	141.13	1969.57	113.743	1969.57	130.947	1969.57	142.214	1969.57	224.957	1969.57	213.892	1969.57	257.233
1971.05	69.3233	1971.05	138.618	1971.05	113.744	1971.05	131.451	1971.05	142.461	1971.05	225.055	1971.05	216.761	1971.05	257.479
1972.52	67.3403	1972.52	135.066	1972.52	114.13	1972.52	132.067	1972.52	142.37	1972.52	225.613	1972.52	220.1	1972.52	258.032
1973.99	65.4429	1973.99	130.654	1973.99	114.828	1973.99	132.818	1973.99	141.97	1973.99	227.213	1973.99	223.274	1973.99	259.723
1975.47	63.6863	1975.47	125.56	1975.47	115.587	1975.47	133.715	1975.47	141.316	1975.47	228.766	1975.47	225.278	1975.47	261.106
1976.94	62.145	1976.94	120.131	1976.94	116.367	1976.94	134.718	1976.94	140.516	1976.94	232.485	1976.94	224.576	1976.94	261.791
1978.41	60.8377	1978.41	114.642	1978.41	116.939	1978.41	135.791	1978.41	139.684	1978.41	234.966	1978.41	223.304	1978.41	261.833
1979.89	59.8076	1979.89	109.308	1979.89	117.174	1979.89	136.878	1979.89	138.927	1979.89	236.781	1979.89	221.57	1979.89	261.692
1981.36	59.1057	1981.36	104.244	1981.36	117.051	1981.36	137.889	1981.36	138.385	1981.36	237.962	1981.36	220.269	1981.36	262.72
1982.83	58.7388	1982.83	99.6216	1982.83	116.627	1982.83	138.764	1982.83	138.15	1982.83	237.539	1982.83	220.714	1982.83	263.741
1984.3	58.7191	1984.3	95.3684	1984.3	115.945	1984.3	139.437	1984.3	138.297	1984.3	235.686	1984.3	222.53	1984.3	264.272
1985.78	59.0606	1985.78	91.4818	1985.78	115.18	1985.78	139.867	1985.78	138.881	1985.78	232.774	1985.78	225.315	1985.78	263.978
1987.25	59.7525	1987.25	88.0343	1987.25	114.442	1987.25	140.04	1987.25	139.904	1987.25	230.493	1987.25	227.88	1987.25	263.11
1988.72	60.7645	1988.72	84.9522	1988.72	113.864	1988.72	139.957	1988.72	141.349	1988.72	228.873	1988.72	230.012	1988.72	263.264
1990.19	62.0412	1990.19	82.1082	1990.19	113.431	1990.19	139.678	1990.19	143.179	1990.19	228.641	1990.19	230.264	1990.19	261.874
1991.66	63.5315	1991.66	79.4221	1991.66	113.282	1991.66	139.258	1991.66	145.343	1991.66	228.521	1991.66	230.584	1991.66	261.729
1993.13	65.1895	1993.13	76.9978	1993.13	113.245	1993.13	138.769	1993.13	147.772	1993.13	229.327	1993.13	230.949	1993.13	261.054
1994.6	66.9648	1994.6	74.94	1994.6	113.253	1994.6	138.283	1994.6	150.403	1994.6	230.755	1994.6	231.863	1994.6	260.17
1996.07	68.8245	1996.07	73.3996	1996.07	113.164	1996.07	137.864	1996.07	153.173	1996.07	231.692	1996.07	232.057	1996.07	256.604
1997.54	70.7585	1997.54	72.4488	1997.54	113.05	1997.54	137.561	1997.54	156.01	1997.54	233.607	1997.54	232.511	1997.54	254.154
1999.01	72.7713	1999.01	72.156	1999.01	112.962	1999.01	137.398	1999.01	158.856	1999.01	235.321	1999.01	234.224	1999.01	249.446
2000.48	74.8758	2000.48	72.5617	2000.48	113.042	2000.48	137.382	2000.48	161.675	2000.48	235.861	2000.48	236.743	2000.48	244.835
2001.95	77.1007	2001.95	73.6545	2001.95	113.568	2001.95	137.494	2001.95	164.44	2001.95	237.036	2001.95	239.835	2001.95	240.619
2003.41	79.447	2003.41	75.3753	2003.41	114.587	2003.41	137.701	2003.41	167.117	2003.41	237.006	2003.41	241.843	2003.41	238.823
2004.88	81.9453	2004.88	77.6443	2004.88	116.28	2004.88	137.977	2004.88	169.728	2004.88	237.029	2004.88	242.177	2004.88	239.464
2006.35	84.5863	2006.35	80.2715	2006.35	118.653	2006.35	138.276	2006.35	172.237	2006.35	237.582	2006.35	241.197	2006.35	243.279
2007.82	87.3451	2007.82	83.1007	2007.82	121.472	2007.82	138.553	2007.82	174.597	2007.82	237.5	2007.82	240.369	2007.82	246.872
2009.29	90.1904	2009.29	85.972	2009.29	124.564	2009.29	138.768	2009.29	176.768	2009.29	237.711	2009.29	237.792	2009.29	251.444
2010.75	93.0589	2010.75	88.6587	2010.75	127.632	2010.75	138.898	2010.75	178.675	2010.75	235.696	2010.75	235.886	2010.75	256.274
2012.22	95.9546	2012.22	91.1013	2012.22	130.396	2012.22	138.934	2012.22	180.264	2012.22	234.382	2012.22	234.137	2012.22	260.012
2013.69	98.813	2013.69	93.1917	2013.69	132.778	2013.69	138.879	2013.69	181.462	2013.69	233.645	2013.69	233.389	2013.69	261.102
2015.15	101.556	2015.15	94.8723	2015.15	134.692	2015.15	138.754	2015.15	182.201	2015.15	232.049	2015.15	234.376	2015.15	260.59
2016.62	104.19	2016.62	95.9513	2016.62	136.196	2016.62	138.582	2016.62	182.454	2016.62	232.193	2016.62	235.939	2016.62	260.295
2018.08	106.67	2018.08	96.543	2018.08	137.338	2018.08	138.42	2018.08	182.209	2018.08	234.342	2018.08	237.857	2018.08	261.074
2019.55	109.037	2019.55	96.8303	2019.55	138.17	2019.55	138.304	2019.55	181.48	2019.55	237.3	2019.55	240.591	2019.55	262.46
2021.01	111.276	2021.01	96.9018	2021.01	138.783	2021.01	138.28	2021.01	180.324	2021.01	240.844	2021.01	244.159	2021.01	264.345
2022.48	113.456	2022.48	96.8104	2022.48	139.123	2022.48	138.39	2022.48	178.802	2022.48	244.908	2022.48	246.649	2022.48	265.12
2023.94	115.612	2023.94	96.5419	2023.94	139.375	2023.94	138.644	2023.94	177.027	2023.94	247.993	2023.94	248.492	2023.94	265.813
2025.41	117.83	2025.41	96.1442	2025.41	139.442	2025.41	139.05	2025.41	175.057	2025.41	250.908	2025.41	248.653	2025.41	264.794
2026.87	120.199	2026.87	95.5306	2026.87	139.522	2026.87	139.576	2026.87	173.024	2026.87	251.592	2026.87	248.783	2026.87	262.741
2028.34	122.701	2028.34	94.6578	2028.34	139.696	2028.34	140.19	2028.34	170.981	2028.34	251.149	2028.34	248.77	2028.34	259.367
2029.8	125.25	2029.8	93.5409	2029.8	140.099	2029.8	140.834	2029.8	169.02	2029.8	249.575	2029.8	249.532	2029.8	258.47
2031.26	127.765	2031.26	92.1715	2031.26	140.682	2031.26	141.456	2031.26	167.191	2031.26	247.664	2031.26	250.278	2031.26	260.14
2032.73	130.15	2032.73	90.6	2032.73	141.481	2032.73	142.003	2032.73	165.536	2032.73	247.464	2032.73	251.533	2032.73	263.168
2034.19	132.242	2034.19	88.928	2034.19	142.378	2034.19	142.407	2034.19	164.11	2034.19	249.501	2034.19	251.999	2034.19	267.423
2035.65	133.917	2035.65	87.1832	2035.65	143.167	2035.65	142.627	2035.65	162.923	2035.65	251.304	2035.65	252.21	2035.65	270.995
2037.11	135.055	2037.11	85.5042	2037.11	143.783	2037.11	142.636	2037.11	161.995	2037.11	253.375	2037.11	250.877	2037.11	272.714
2038.58	135.588	2038.58	83.9197	2038.58	144.137	2038.58	142.416	2038.58	161.314	2038.58	255.746	2038.58	248.773	2038.58	272.747
2040.04	135.441	2040.04	82.4308	2040.04	144.006	2040.04	141.978	2040.04	160.856	2040.04	257.703	2040.04	246.747	2040.04	267.755
2041.5	134.627	2041.5	81.031	2041.5	143.381	2041.5	141.352	2041.5	160.591	2041.5	259.577	2041.5	244.836	2041.5	260.295
2042.96	133.179	2042.96	79.5599	2042.96	142.187	2042.96	140.586	2042.96	160.467	2042.96	259.651	2042.96	243.939	2042.96	252.506
2044.42	131.189	2044.42	77.9079	2044.42	140.339	2044.42	139.726	2044.42	160.422	2044.42	260.566	2044.42	244.088	2044.42	245.939
2045.88	128.768	2045.88	75.9797	2045.88	138.081	2045.88	138.827	2045.88	160.413	2045.88	261.553	2045.88	244.686	2045.88	239.673
2047.34	126.064	2047.34	73.7034	2047.34	135.484	2047.34	137.928	2047.34	160.379	2047.34	261.358	2047.34	246.177	2047.34	235.035
2048.8	123.253	2048.8	70.8744	2048.8	132.697	2048.8	137.065	2048.8	160.289	2048.8	262.985	2048.8	247.044	2048.8	231.031
2050.26	120.499	2050.26	67.6668	2050.26	129.89	2050.26	136.263	2050.26	160.118	2050.26	264.15	2050.26	246.972	2050.26	226.739
2051.72	117.958	2051.72	64.2437	2051.72	127.191	2051.72	135.519	2051.72	159.846	2051.72	262.652	2051.72	245.378	2051.72	222.531
2053.18	115.749	2053.18	60.707	2053.18	124.863	2053.18	134.831	2053.18	159.467	2053.18	259.108	2053.18	242.317	2053.18	218.365
2054.64	113.938	2054.64	57.2873	2054.64	122.917	2054.64	134.196	2054.64	158.978	2054.64	254.918	2054.64	238.514	2054.64	214.43
2056.1	112.566	2056.1	54.1601	2056.1	121.454	2056.1	133.599	2056.1	158.366	2056.1	248.943	2056.1	234.852	2056.1	210.864
2057.56	111.603	2057.56	51.631	2057.56	120.387	2057.56	133.026	2057.56	157.618	2057.56	243.473	2057.56	231.843	2057.56	208.903
2059.02	110.984	2059.02	49.8159	2059.02	119.73	2059.02	132.452	2059.02	156.727	2059.02	238.675	2059.02	229.508	2059.02	209.247
2060.47	110.486	2060.47	48.6641	2060.47	119.36	2060.47	131.858	2060.47	155.691	2060.47	236.401	2060.47	227.961	2060.47	209.87
2061.93	109.988	2061.93	48.1049	2061.93	119.099	2061.93	131.204	2061.93	154.485	2061.93	234.538	2061.93	225.754	2061.93	212.419
2063.39	109.373	2063.39	47.8945	2063.39	118.739	2063.39	130.459	2063.39	153.133	2063.39	234.266	2063.39	222.651	2063.39	214.806
2064.85	108.562	2064.85	47.8805	2064.85	118.266	2064.85	129.584	2064.85	151.652	2064.85	234.377	2064.85	219.658	2064.85	214.769
2066.3	107.531	2066.3	47.911	2066.3	117.567	2066.3	128.546	2066.3	150.078	2066.3	233.974	2066.3	214.951	2066.3	215.424
2067.76	106.273	2067.76	47.8799	2067.76	116.468	2067.76	127.303	2067.76	148.416	2067.76	232.278	2067.76	211.181	2067.76	214.803
2069.22	104.859	2069.22	47.7856	2069.22	114.964	2069.22	125.858	2069.22	146.71	2069.22	230.498	2069.22	208.127	2069.22	213.836
2070.67	103.408	2070.67	47.6174	2070.67	113.204	2070.67	124.217	2070.67	144.983	2070.67	228.517	2070.67	206.965	2070.67	212.946
2072.13	101.992	2072.13	47.3239	2072.13	111.197	2072.13	122.377	2072.13	143.217	2072.13	225.333	2072.13	207.079	2072.13	210.426
2073.58	100.757	2073.58	47.1587	2073.58	109.301	2073.58	120.39	2073.58	141.44	2073.58	222.115	2073.58	207.729	2073.58	207.615
2075.04	99.7765	2075.04	47.1848	2075.04	107.537	2075.04	118.27	2075.04	139.628	2075.04	218.63	2075.04	207.753	2075.04	205.97
2076.49	99.1428	2076.49	47.4351	2076.49	106.111	2076.49	116.076	2076.49	137.815	2076.49	217.214	2076.49	207.954	2076.49	204.081
2077.95	98.8771	2077.95	48.0458	2077.95	105.213	2077.95	113.826	2077.95	135.994	2077.95	215.216	2077.95	208.492	2077.95	202.006
2079.4	98.9661	2079.4	48.9955	2079.4	104.774	2079.4	111.597	2079.4	134.205	2079.4	210.821	2079.4	209.408	2079.4	200.855
2080.86	99.3615	2080.86	50.1431	2080.86	104.689	2080.86	109.412	2080.86	132.48	2080.86	206.647	2080.86	209.432	2080.86	201.754
2082.31	99.955	2082.31	51.3848	2082.31	104.853	2082.31	107.35	2082.31	130.899	2082.31	202.027	2082.31	209.679	2082.31	204.601
2083.76	100.631	2083.76	52.5238	2083.76	105.058	2083.76	105.429	2083.76	129.509	2083.76	197.592	2083.76	210.395	2083.76	209.676
2085.22	101.271	2085.22	53.3268	2085.22	105.294	2085.22	103.677	2085.22	128.371	2085.22	194.528	2085.22	211.651	2085.22	216.44
2086.67	101.734	2086.67	53.7051	2086.67	105.433	2086.67	102.147	2086.67	127.573	2086.67	195.056	2086.67	213.525	2086.67	223.85
2088.12	101.93	2088.12	53.5475	2088.12	105.476	2088.12	100.831	2088.12	127.164	2088.12	197.355	2088.12	214.772	2088.12	229.468
2089.58	101.787	2089.58	52.9612	2089.58	105.471	2089.58	99.7264	2089.58	127.199	2089.58	201.377	2089.58	216.183	2089.58	234.233
2091.03	101.303	2091.03	52.0354	2091.03	105.595	2091.03	98.8215	2091.03	127.717	2091.03	207.355	2091.03	216.841	2091.03	238.329
2092.48	100.493	2092.48	50.7973	2092.48	105.926	2092.48	98.0731	2092.48	128.723	2092.48	213.709	2092.48	217.655	2092.48	239.964
2093.93	99.4446	2093.93	49.5924	2093.93	106.517	2093.93	97.4332	2093.93	130.192	2093.93	218.545	2093.93	217.204	2093.93	241.522
2095.38	98.2662	2095.38	48.4283	2095.38	107.303	2095.38	96.8536	2095.38	132.077	2095.38	223.494	2095.38	217.532	2095.38	241.03
2096.83	97.0962	2096.83	47.4762	2096.83	108.359	2096.83	96.2945	2096.83	134.283	2096.83	226.702	2096.83	218.906	2096.83	238.326
2098.29	96.0529	2098.29	46.8354	2098.29	109.601	2098.29	95.7142	2098.29	136.713	2098.29	228.058	2098.29	220.312	2098.29	234.87
2099.74	95.2696	2099.74	46.5757	2099.74	110.754	2099.74	95.1043	2099.74	139.198	2099.74	228.449	2099.74	222.015	2099.74	229.71
2101.19	94.8102	2101.19	46.667	2101.19	111.731	2101.19	94.4631	2101.19	141.619	2101.19	227.55	2101.19	222.056	2101.19	224.41
2102.64	94.722	2102.64	46.9572	2102.64	112.471	2102.64	93.786	2102.64	143.836	2102.64	227.602	2102.64	220.975	2102.64	220.903
2104.09	94.9909	2104.09	47.1789	2104.09	112.906	2104.09	93.096	2104.09	145.743	2104.09	228.104	2104.09	220.044	2104.09	217.443
2105.54	95.5812	2105.54	47.3061	2105.54	113.074	2105.54	92.4286	2105.54	147.266	2105.54	228.942	2105.54	218.916	2105.54	215.827
2106.99	96.4223	2106.99	47.1252	2106.99	112.905	2106.99	91.8117	2106.99	148.371	2106.99	228.977	2106.99	218.523	2106.99	216.922
2108.43	97.4203	2108.43	46.5	2108.43	112.608	2108.43	91.2615	2108.43	149.074	2108.43	228.726	2108.43	217.353	2108.43	219.692
2109.88	98.5016	2109.88	45.5538	2109.88	112.302	2109.88	90.78	2109.88	149.423	2109.88	226.873	2109.88	216.682	2109.88	223.825
2111.33	99.5671	2111.33	44.3349	2111.33	112.026	2111.33	90.3661	2111.33	149.476	2111.33	225.49	2111.33	215.807	2111.33	227.651
2112.78	100.535	2112.78	43.1055	2112.78	111.865	2112.78	90.0031	2112.78	149.326	2112.78	224.798	2112.78	214.488	2112.78	230.201
2114.23	101.356	2114.23	42.0958	2114.23	111.877	2114.23	89.6599	2114.23	149.045	2114.23	224.316	2114.23	213.352	2114.23	230.411
2115.68	101.986	2115.68	41.5942	2115.68	112.071	2115.68	89.3058	2115.68	148.697	2115.68	223.662	2115.68	212.037	2115.68	227.496
2117.12	102.404	2117.12	41.889	2117.12	112.603	2117.12	88.9268	2117.12	148.342	2117.12	223.013	2117.12	210.635	2117.12	223.497
2118.57	102.631	2118.57	43.1652	2118.57	113.425	2118.57	88.5066	2118.57	148.005	2118.57	222.019	2118.57	208.358	2118.57	219.518
2120.02	102.686	2120.02	45.3316	2120.02	114.411	2120.02	88.04	2120.02	147.702	2120.02	220.484	2120.02	205.141	2120.02	216.295
2121.47	102.615	2121.47	48.1565	2121.47	115.506	2121.47	87.5397	2121.47	147.424	2121.47	217.664	2121.47	202.035	2121.47	214.625
2122.91	102.475	2122.91	51.2425	2122.91	116.593	2122.91	87.0126	2122.91	147.16	2122.91	214.997	2122.91	199.98	2122.91	213.81
2124.36	102.321	2124.36	54.162	2124.36	117.427	2124.36	86.4643	2124.36	146.89	2124.36	211.527	2124.36	199.866	2124.36	212.329
2125.8	102.222	2125.8	56.8324	2125.8	117.934	2125.8	85.9247	2125.8	146.598	2125.8	207.332	2125.8	200.411	2125.8	210.291
2127.25	102.221	2127.25	58.8507	2127.25	117.899	2127.25	85.4147	2127.25	146.287	2127.25	204.397	2127.25	201.81	2127.25	206.08
2128.7	102.346	2128.7	60.184	2128.7	117.429	2128.7	84.9804	2128.7	145.963	2128.7	200.938	2128.7	203.318	2128.7	200.75
2130.14	102.57	2130.14	60.8544	2130.14	116.571	2130.14	84.6618	2130.14	145.646	2130.14	197.469	2130.14	203.993	2130.14	194.68
2131.58	102.858	2131.58	60.9815	2131.58	115.408	2131.58	84.5061	2131.58	145.369	2131.58	194.942	2131.58	204.783	2131.58	189.159
2133.03	103.147	2133.03	60.7134	2133.03	114.162	2133.03	84.5618	2133.03	145.155	2133.03	192.092	2133.03	205.112	2133.03	185.333
2134.47	103.358	2134.47	60.2192	2134.47	113.04	2134.47	84.8559	2134.47	145.037	2134.47	190.42	2134.47	205.485	2134.47	184.266
2135.92	103.42	2135.92	59.7552	2135.92	112.179	2135.92	85.4209	2135.92	145.034	2135.92	188.871	2135.92	205.957	2135.92	182.925
2137.36	103.26	2137.36	59.5617	2137.36	111.565	2137.36	86.2597	2137.36	145.17	2137.36	188.19	2137.36	205.797	2137.36	184.604
2138.8	102.833	2138.8	59.7328	2138.8	111.263	2138.8	87.3482	2138.8	145.452	2138.8	188.81	2138.8	207.091	2138.8	186.981
2140.25	102.122	2140.25	60.1702	2140.25	111.283	2140.25	88.6433	2140.25	145.895	2140.25	190.722	2140.25	208.083	2140.25	188.481
2141.69	101.157	2141.69	60.7886	2141.69	111.556	2141.69	90.0657	2141.69	146.481	2141.69	191.242	2141.69	211.126	2141.69	187.423
2143.13	99.9905	2143.13	61.4258	2143.13	112.042	2143.13	91.5615	2143.13	147.196	2143.13	191.92	2143.13	214.2	2143.13	183.763
2144.58	98.6988	2144.58	62.0363	2144.58	112.689	2144.58	93.0825	2144.58	148.033	2144.58	190.244	2144.58	215.826	2144.58	180.569
2146.02	97.429	2146.02	62.4048	2146.02	113.337	2146.02	94.553	2146.02	148.955	2146.02	188.178	2146.02	216.532	2146.02	179.559
2147.46	96.3022	2147.46	62.4714	2147.46	113.874	2147.46	95.9473	2147.46	149.938	2147.46	185.496	2147.46	217.193	2147.46	180.04
2148.9	95.4437	2148.9	62.1757	2148.9	114.234	2148.9	97.2448	2148.9	150.968	2148.9	184.044	2148.9	218.029	2148.9	182.376
2150.34	94.9829	2150.34	61.5269	2150.34	114.13	2150.34	98.4306	2150.34	152.028	2150.34	183.078	2150.34	219.163	2150.34	185.356
2151.78	95.0083	2151.78	60.574	2151.78	113.432	2151.78	99.5021	2151.78	153.103	2151.78	184.516	2151.78	222.247	2151.78	187.642
2153.23	95.5929	2153.23	59.5133	2153.23	112.221	2153.23	100.481	2153.23	154.185	2153.23	187.674	2153.23	226.43	2153.23	188.375
2154.66	96.7379	2154.66	58.5097	2154.66	110.573	2154.66	101.359	2154.66	155.261	2154.66	192.521	2154.66	231.223	2154.66	187.884
2156.11	98.4659	2156.11	57.6152	2156.11	108.517	2156.11	102.186	2156.11	156.352	2156.11	197.157	2156.11	235.781	2156.11	185.739
2157.55	100.682	2157.55	57.0815	2157.55	106.373	2157.55	102.968	2157.55	157.437	2157.55	199.26	2157.55	238.355	2157.55	182.778
2158.99	103.297	2158.99	56.7533	2158.99	104.253	2158.99	103.745	2158.99	158.522	2158.99	200.26	2158.99	238.861	2158.99	181.545
2160.43	106.175	2160.43	56.7466	2160.43	102.507	2160.43	104.538	2160.43	159.608	2160.43	198.072	2160.43	238.88	2160.43	183.495
2161.86	109.149	2161.86	57.0358	2161.86	101.228	2161.86	105.357	2161.86	160.682	2161.86	194.821	2161.86	237.603	2161.86	187.067
2163.3	112.14	2163.3	57.4212	2163.3	100.569	2163.3	106.232	2163.3	161.773	2163.3	191.761	2163.3	236.614	2163.3	192.96
2164.74	115.018	2164.74	57.6727	2164.74	100.584	2164.74	107.159	2164.74	162.869	2164.74	190.004	2164.74	235.46	2164.74	199.821
2166.18	117.705	2166.18	57.6573	2166.18	101.355	2166.18	108.132	2166.18	163.973	2166.18	190.336	2166.18	234.731	2166.18	206.601
2167.62	120.152	2167.62	57.3238	2167.62	102.744	2167.62	109.151	2167.62	165.104	2167.62	191.588	2167.62	234.256	2167.62	209.01
2169.06	122.328	2169.06	56.6237	2169.06	104.499	2169.06	110.215	2169.06	166.278	2169.06	192.384	2169.06	233.875	2169.06	209.892
2170.49	124.216	2170.49	55.7273	2170.49	106.491	2170.49	111.305	2170.49	167.501	2170.49	192.261	2170.49	233.577	2170.49	207.911
2171.93	125.881	2171.93	54.7592	2171.93	108.353	2171.93	112.423	2171.93	168.822	2171.93	192.047	2171.93	231.627	2171.93	205.525
2173.37	127.347	2173.37	54.0189	2173.37	109.815	2173.37	113.554	2173.37	170.249	2173.37	190.369	2173.37	229.647	2173.37	202.765
2174.81	128.664	2174.81	53.7964	2174.81	110.693	2174.81	114.698	2174.81	171.815	2174.81	190.929	2174.81	227.283	2174.81	201.089
2176.24	129.885	2176.24	54.4134	2176.24	110.823	2176.24	115.842	2176.24	173.535	2176.24	191.177	2176.24	224.9	2176.24	201.106
2177.68	131.062	2177.68	55.9453	2177.68	110.154	2177.68	116.995	2177.68	175.453	2177.68	193.183	2177.68	223.498	2177.68	201.155
2179.12	132.202	2179.12	58.3984	2179.12	108.862	2179.12	118.147	2179.12	177.546	2179.12	196.047	2179.12	224.072	2179.12	200.271
2180.55	133.278	2180.55	61.5455	2180.55	107.224	2180.55	119.278	2180.55	179.768	2180.55	200.971	2180.55	223.993	2180.55	198.572
2181.99	134.277	2181.99	65.164	2181.99	105.441	2181.99	120.398	2181.99	182.094	2181.99	205.225	2181.99	223.349	2181.99	196.164
2183.42	135.107	2183.42	68.8214	2183.42	103.857	2183.42	121.484	2183.42	184.393	2183.42	209.576	2183.42	221.867	2183.42	192.447
2184.86	135.688	2184.86	72.2342	2184.86	102.754	2184.86	122.546	2184.86	186.608	2184.86	212.25	2184.86	219.227	2184.86	188.073
2186.29	135.897	2186.29	74.9827	2186.29	102.277	2186.29	123.539	2186.29	188.593	2186.29	212.454	2186.29	216.489	2186.29	185.458
2187.73	135.64	2187.73	76.8754	2187.73	102.434	2187.73	124.458	2187.73	190.295	2187.73	210.51	2187.73	214.114	2187.73	184.954
2189.16	134.839	2189.16	77.8766	2189.16	103.246	2189.16	125.253	2189.16	191.61	2189.16	206.366	2189.16	212.666	2189.16	185.666
2190.59	133.469	2190.59	77.8713	2190.59	104.597	2190.59	125.904	2190.59	192.524	2190.59	203.615	2190.59	212.753	2190.59	187.413
2192.03	131.534	2192.03	77.1338	2192.03	106.411	2192.03	126.382	2192.03	193.039	2192.03	201.19	2192.03	214.831	2192.03	188.172
2193.46	129.156	2193.46	76.0222	2193.46	108.308	2193.46	126.663	2193.46	193.196	2193.46	200.918	2193.46	216.804	2193.46	187.31
2194.9	126.452	2194.9	74.8109	2194.9	110.216	2194.9	126.742	2194.9	193.07	2194.9	202.099	2194.9	218.739	2194.9	186.286
2196.33	123.643	2196.33	73.8171	2196.33	111.716	2196.33	126.611	2196.33	192.761	2196.33	203.685	2196.33	220.334	2196.33	184.248
2197.76	120.923	2197.76	73.3745	2197.76	112.745	2197.76	126.266	2197.76	192.38	2197.76	205.528	2197.76	220.671	2197.76	182.121
2199.19	118.478	2199.19	73.5891	2199.19	113.02	2199.19	125.71	2199.19	192.033	2199.19	207.84	2199.19	219.916	2199.19	179.209
2200.62	116.468	2200.62	74.4444	2200.62	112.507	2200.62	124.951	2200.62	191.806	2200.62	210.02	2200.62	219.196	2200.62	180.089
2202.06	115.004	2202.06	75.8584	2202.06	111.379	2202.06	123.977	2202.06	191.759	2202.06	212.378	2202.06	218.46	2202.06	183.197
2203.49	114.194	2203.49	77.5991	2203.49	109.766	2203.49	122.803	2203.49	191.939	2203.49	214.93	2203.49	218.488	2203.49	188.139
2204.92	114.036	2204.92	79.484	2204.92	108.002	2204.92	121.439	2204.92	192.342	2204.92	215.083	2204.92	220.332	2204.92	191.61
2206.35	114.474	2206.35	81.209	2206.35	106.332	2206.35	119.913	2206.35	192.94	2206.35	215.498	2206.35	222.685	2206.35	195.24
2207.78	115.41	2207.78	82.5689	2207.78	104.978	2207.78	118.263	2207.78	193.681	2207.78	214.784	2207.78	225.26	2207.78	197.693
2209.21	116.704	2209.21	83.2981	2209.21	104.09	2209.21	116.548	2209.21	194.508	2209.21	214.803	2209.21	226.95	2209.21	198.527
2210.64	118.185	2210.64	83.1982	2210.64	103.79	2210.64	114.833	2210.64	195.332	2210.64	215.679	2210.64	229.156	2210.64	196.902
2212.07	119.693	2212.07	82.1446	2212.07	104.062	2212.07	113.176	2212.07	196.095	2212.07	217.738	2212.07	229.995	2212.07	193.532
2213.5	121.095	2213.5	80.2524	2213.5	104.781	2213.5	111.649	2213.5	196.737	2213.5	218.625	2213.5	231.237	2213.5	190.679
2214.93	122.269	2214.93	77.7592	2214.93	105.709	2214.93	110.302	2214.93	197.223	2214.93	219.089	2214.93	232.35	2214.93	189.046
2216.36	123.158	2216.36	74.9587	2216.36	106.717	2216.36	109.168	2216.36	197.556	2216.36	218.099	2216.36	233.511	2216.36	188.787
2217.79	123.752	2217.79	72.2032	2217.79	107.681	2217.79	108.248	2217.79	197.743	2217.79	215.679	2217.79	234.931	2217.79	188.435
2219.22	124.076	2219.22	69.9013	2219.22	108.453	2219.22	107.534	2219.22	197.812	2219.22	212.662	2219.22	236.363	2219.22	187.441
2220.65	124.221	2220.65	68.4695	2220.65	109.075	2220.65	106.991	2220.65	197.784	2220.65	209.593	2220.65	236.978	2220.65	185.515
2222.08	124.298	2222.08	67.9014	2222.08	109.513	2222.08	106.58	2222.08	197.69	2222.08	206.953	2222.08	236.636	2222.08	184.059
2223.5	124.419	2223.5	68.2866	2223.5	109.83	2223.5	106.251	2223.5	197.546	2223.5	203.758	2223.5	235.197	2223.5	182.415
2224.93	124.669	2224.93	69.5145	2224.93	109.973	2224.93	105.969	2224.93	197.346	2224.93	201.643	2224.93	232.008	2224.93	181.172
2226.36	125.126	2226.36	71.2504	2226.36	110.127	2226.36	105.703	2226.36	197.081	2226.36	200.404	2226.36	227.982	2226.36	181.008
2227.79	125.808	2227.79	73.1258	2227.79	110.158	2227.79	105.429	2227.79	196.733	2227.79	200.454	2227.79	223.647	2227.79	182.207
2229.21	126.688	2229.21	74.9843	2229.21	110.222	2229.21	105.145	2229.21	196.287	2229.21	201.734	2229.21	219.923	2229.21	184.211
2230.64	127.709	2230.64	76.6001	2230.64	110.241	2230.64	104.864	2230.64	195.72	2230.64	202.928	2230.64	217.156	2230.64	184.558
2232.07	128.752	2232.07	77.8595	2232.07	110.24	2232.07	104.618	2232.07	195.016	2232.07	202.38	2232.07	216.003	2232.07	182.881
2233.49	129.682	2233.49	78.6096	2233.49	110.311	2233.49	104.439	2233.49	194.166	2233.49	199.795	2233.49	215.281	2233.49	178.293
2234.92	130.396	2234.92	78.7464	2234.92	110.395	2234.92	104.36	2234.92	193.166	2234.92	196.753	2234.92	214.528	2234.92	172.195
2236.34	130.777	2236.34	78.2713	2236.34	110.518	2236.34	104.426	2236.34	192.02	2236.34	192.314	2236.34	213.372	2236.34	164.192
2237.77	130.749	2237.77	77.2031	2237.77	110.559	2237.77	104.662	2237.77	190.713	2237.77	189.078	2237.77	211.265	2237.77	158.057
2239.2	130.271	2239.2	75.759	2239.2	110.577	2239.2	105.099	2239.2	189.264	2239.2	186.528	2239.2	208.605	2239.2	153.344
2240.62	129.379	2240.62	74.1412	2240.62	110.48	2240.62	105.736	2240.62	187.7	2240.62	184.66	2240.62	204.735	2240.62	151.787
2242.04	128.133	2242.04	72.5073	2242.04	110.283	2242.04	106.55	2242.04	186.001	2242.04	183.149	2242.04	200.554	2242.04	152.828
2243.47	126.614	2243.47	70.9995	2243.47	109.949	2243.47	107.504	2243.47	184.167	2243.47	181.411	2243.47	195.314	2243.47	155.141
2244.89	124.975	2244.89	69.8627	2244.89	109.477	2244.89	108.524	2244.89	182.22	2244.89	178.651	2244.89	190.355	2244.89	158.249
2246.32	123.297	2246.32	69.1298	2246.32	108.786	2246.32	109.542	2246.32	180.148	2246.32	176.616	2246.32	185.408	2246.32	160.211
2247.74	121.717	2247.74	68.5868	2247.74	108.039	2247.74	110.458	2247.74	177.997	2247.74	174.909	2247.74	180.995	2247.74	160.883
2249.16	120.284	2249.16	68.045	2249.16	107.243	2249.16	111.195	2249.16	175.767	2249.16	173.828	2249.16	177.045	2249.16	159.633
2250.59	119.042	2250.59	67.2339	2250.59	106.384	2250.59	111.693	2250.59	173.474	2250.59	172.539	2250.59	173.25	2250.59	157.768
2252.01	118.03	2252.01	66.017	2252.01	105.568	2252.01	111.9	2252.01	171.18	2252.01	172.22	2252.01	168.818	2252.01	156.236
2253.43	117.22	2253.43	64.1335	2253.43	104.674	2253.43	111.815	2253.43	168.923	2253.43	172.059	2253.43	165.433	2253.43	155.655
2254.85	116.578	2254.85	61.7415	2254.85	103.801	2254.85	111.459	2254.85	166.75	2254.85	173.106	2254.85	162.228	2254.85	155.78
2256.28	116.049	2256.28	59.0313	2256.28	102.963	2256.28	110.881	2256.28	164.694	2256.28	175.416	2256.28	159.306	2256.28	155.503
2257.7	115.559	2257.7	56.205	2257.7	102.297	2257.7	110.172	2257.7	162.827	2257.7	177.294	2257.7	158.39	2257.7	154.473
2259.12	115.034	2259.12	53.3971	2259.12	101.72	2259.12	109.413	2259.12	161.171	2259.12	178.727	2259.12	158.279	2259.12	151.577
2260.54	114.429	2260.54	51.0035	2260.54	101.349	2260.54	108.686	2260.54	159.745	2260.54	178.771	2260.54	159.524	2260.54	146.535
2261.96	113.691	2261.96	49.1718	2261.96	101.157	2261.96	108.056	2261.96	158.543	2261.96	178.142	2261.96	160.475	2261.96	141.01
2263.38	112.785	2263.38	48.1456	2263.38	101.1	2263.38	107.576	2263.38	157.56	2263.38	176.469	2263.38	160.688	2263.38	136.69
2264.8	111.718	2264.8	48.0038	2264.8	101.178	2264.8	107.256	2264.8	156.761	2264.8	174.699	2264.8	160.099	2264.8	134.646
2266.22	110.511	2266.22	48.7034	2266.22	101.281	2266.22	107.088	2266.22	156.122	2266.22	174.786	2266.22	158.847	2266.22	135.163
2267.64	109.21	2267.64	50.1225	2267.64	101.402	2267.64	107.054	2267.64	155.595	2267.64	174.879	2267.64	158.18	2267.64	136.023
2269.06	107.867	2269.06	52.0326	2269.06	101.415	2269.06	107.114	2269.06	155.145	2269.06	175.87	2269.06	157.832	2269.06	138.148
2270.48	106.557	2270.48	54.1565	2270.48	101.397	2270.48	107.24	2270.48	154.742	2270.48	176.574	2270.48	157.939	2270.48	139.677
2271.9	105.345	2271.9	56.1187	2271.9	101.249	2271.9	107.403	2271.9	154.365	2271.9	176.629	2271.9	159.157	2271.9	140.4
2273.32	104.292	2273.32	57.6508	2273.32	101.093	2273.32	107.581	2273.32	153.998	2273.32	176.591	2273.32	161.018	2273.32	138.924
2274.74	103.442	2274.74	58.6169	2274.74	100.918	2274.74	107.76	2274.74	153.647	2274.74	176.707	2274.74	163.28	2274.74	134.881
2276.16	102.819	2276.16	59.1445	2276.16	100.819	2276.16	107.943	2276.16	153.33	2276.16	176.545	2276.16	166.239	2276.16	131.313
2277.57	102.434	2277.57	59.3195	2277.57	100.809	2277.57	108.14	2277.57	153.086	2277.57	176.707	2277.57	168.472	2277.57	127.455
2278.99	102.274	2278.99	59.3344	2278.99	101.033	2278.99	108.367	2278.99	152.941	2278.99	175.946	2278.99	170.446	2278.99	124.825
2280.41	102.318	2280.41	59.568	2280.41	101.474	2280.41	108.644	2280.41	152.941	2280.41	174.755	2280.41	171.657	2280.41	123.565
2281.83	102.551	2281.83	60.2946	2281.83	102.125	2281.83	108.996	2281.83	153.118	2281.83	173.107	2281.83	172.177	2281.83	123.491
2283.24	102.941	2283.24	61.7072	2283.24	102.906	2283.24	109.447	2283.24	153.492	2283.24	172.685	2283.24	171.648	2283.24	124.359
2284.66	103.459	2284.66	63.7467	2284.66	103.587	2284.66	110.025	2284.66	154.089	2284.66	172.36	2284.66	171.827	2284.66	125.57
2286.08	104.079	2286.08	66.4314	2286.08	104.068	2286.08	110.752	2286.08	154.901	2286.08	172.617	2286.08	172.096	2286.08	126.449
2287.5	104.781	2287.5	69.6004	2287.5	104.16	2287.5	111.639	2287.5	155.912	2287.5	172.687	2287.5	171.743	2287.5	126.017
2288.91	105.533	2288.91	72.9237	2288.91	103.814	2288.91	112.675	2288.91	157.081	2288.91	172.003	2288.91	171.311	2288.91	125.418
2290.33	106.324	2290.33	76.1311	2290.33	102.91	2290.33	113.866	2290.33	158.399	2290.33	171.234	2290.33	169.906	2290.33	124.685
2291.74	107.117	2291.74	79.0483	2291.74	101.577	2291.74	115.157	2291.74	159.801	2291.74	170.687	2291.74	168.929	2291.74	124.808
2293.16	107.891	2293.16	81.3176	2293.16	99.9469	2293.16	116.525	2293.16	161.269	2293.16	171.427	2293.16	168.166	2293.16	125.802
2294.57	108.592	2294.57	82.7804	2294.57	98.2701	2294.57	117.911	2294.57	162.75	2294.57	172.032	2294.57	168.22	2294.57	127.033
2295.99	109.21	2295.99	83.3633	2295.99	96.7779	2295.99	119.291	2295.99	164.232	2295.99	173.099	2295.99	168.942	2295.99	128.654
2297.4	109.728	2297.4	83.064	2297.4	95.7287	2297.4	120.618	2297.4	165.69	2297.4	174.55	2297.4	169.844	2297.4	130.533
2298.82	110.171	2298.82	82.0846	2298.82	95.345	2298.82	121.893	2298.82	167.138	2298.82	175.495	2298.82	170.907	2298.82	131.38
2300.23	110.584	2300.23	80.7756	2300.23	95.537	2300.23	123.091	2300.23	168.573	2300.23	176.521	2300.23	171.186	2300.23	132.618
2301.64	111.038	2301.64	79.5309	2301.64	96.2999	2301.64	124.219	2301.64	170.025	2301.64	177.989	2301.64	170.544	2301.64	133.942
2303.06	111.616	2303.06	78.5972	2303.06	97.4334	2303.06	125.287	2303.06	171.533	2303.06	179.693	2303.06	169.532	2303.06	134.916
2304.47	112.385	2304.47	78.2937	2304.47	98.8017	2304.47	126.277	2304.47	173.096	2304.47	181.675	2304.47	167.664	2304.47	135.563
2305.88	113.399	2305.88	78.7562	2305.88	100.131	2305.88	127.187	2305.88	174.741	2305.88	182.652	2305.88	166.092	2305.88	135.342
2307.3	114.689	2307.3	80.0474	2307.3	101.243	2307.3	128.018	2307.3	176.49	2307.3	182.391	2307.3	165.106	2307.3	136.601
2308.71	116.219	2308.71	81.96	2308.71	101.954	2308.71	128.753	2308.71	178.308	2308.71	181.707	2308.71	164.035	2308.71	137.612
2310.12	117.935	2310.12	84.3546	2310.12	102.281	2310.12	129.4	2310.12	180.189	2310.12	180.691	2310.12	163.516	2310.12	140.041
2311.53	119.743	2311.53	87.0735	2311.53	102.256	2311.53	129.965	2311.53	182.099	2311.53	179.75	2311.53	162.913	2311.53	142.696
2312.94	121.547	2312.94	89.8888	2312.94	101.997	2312.94	130.474	2312.94	183.991	2312.94	179.328	2312.94	162.98	2312.94	144.894
2314.36	123.244	2314.36	92.6797	2314.36	101.604	2314.36	130.962	2314.36	185.833	2314.36	179.88	2314.36	163.037	2314.36	146.898
2315.77	124.717	2315.77	95.1912	2315.77	101.253	2315.77	131.467	2315.77	187.561	2315.77	180.401	2315.77	163.492	2315.77	148.708
2317.18	125.913	2317.18	97.4591	2317.18	101.145	2317.18	132.031	2317.18	189.142	2317.18	181.673	2317.18	164.209	2317.18	150.772
2318.59	126.799	2318.59	99.4334	2318.59	101.416	2318.59	132.692	2318.59	190.544	2318.59	183.373	2318.59	164.492	2318.59	153.165
2320	127.363	2320	101.093	2320	102.239	2320	133.473	2320	191.737	2320	185.186	2320	165.35	2320	156.448
2321.41	127.634	2321.41	102.482	2321.41	103.578	2321.41	134.387	2321.41	192.698	2321.41	186.656	2321.41	166.507	2321.41	159.852
2322.82	127.662	2322.82	103.796	2322.82	105.404	2322.82	135.426	2322.82	193.405	2322.82	187.679	2322.82	167.383	2322.82	163.876
2324.23	127.508	2324.23	105.03	2324.23	107.626	2324.23	136.574	2324.23	193.838	2324.23	188.624	2324.23	167.49	2324.23	168.555
2325.64	127.25	2325.64	106.328	2325.64	110.054	2325.64	137.822	2325.64	193.986	2325.64	188.442	2325.64	167.383	2325.64	173.575
2327.05	126.974	2327.05	107.772	2327.05	112.362	2327.05	139.155	2327.05	193.85	2327.05	188.492	2327.05	166.731	2327.05	178.273
2328.45	126.754	2328.45	109.275	2328.45	114.295	2328.45	140.555	2328.45	193.453	2328.45	188.644	2328.45	166.373	2328.45	181.714
2329.86	126.633	2329.86	110.769	2329.86	115.724	2329.86	142.053	2329.86	192.829	2329.86	188.511	2329.86	166.401	2329.86	183.468
2331.27	126.654	2331.27	112.172	2331.27	116.386	2331.27	143.643	2331.27	192.022	2331.27	187.95	2331.27	166.834	2331.27	184.662
2332.68	126.832	2332.68	113.372	2332.68	116.363	2332.68	145.334	2332.68	191.088	2332.68	187.475	2332.68	167.964	2332.68	185.228
2334.09	127.162	2334.09	114.157	2334.09	115.742	2334.09	147.14	2334.09	190.089	2334.09	186.517	2334.09	170.011	2334.09	184.899
2335.5	127.616	2335.5	114.52	2335.5	114.74	2335.5	149.06	2335.5	189.078	2335.5	185.885	2335.5	172.162	2335.5	185.247
2336.9	128.148	2336.9	114.519	2336.9	113.619	2336.9	151.078	2336.9	188.118	2336.9	185.062	2336.9	173.704	2336.9	185.483
2338.31	128.72	2338.31	114.284	2338.31	112.73	2338.31	153.208	2338.31	187.231	2338.31	184.827	2338.31	174.255	2338.31	186.194
2339.72	129.267	2339.72	113.863	2339.72	112.46	2339.72	155.428	2339.72	186.457	2339.72	185.527	2339.72	174.327	2339.72	186.024
2341.12	129.719	2341.12	113.379	2341.12	113.061	2341.12	157.711	2341.12	185.815	2341.12	186.879	2341.12	174.201	2341.12	185.974
2342.53	130.032	2342.53	112.89	2342.53	114.589	2342.53	160.086	2342.53	185.309	2342.53	188.622	2342.53	173.917	2342.53	185.156
2343.94	130.169	2343.94	112.399	2343.94	116.98	2343.94	162.544	2343.94	184.954	2343.94	190.736	2343.94	174.098	2343.94	184.287
2345.34	130.122	2345.34	111.906	2345.34	119.951	2345.34	165.076	2345.34	184.777	2345.34	193.174	2345.34	174.387	2345.34	183.682
2346.75	129.909	2346.75	111.426	2346.75	123.26	2346.75	167.734	2346.75	184.811	2346.75	195.27	2346.75	175.66	2346.75	183.072
2348.15	129.581	2348.15	111.089	2348.15	126.473	2348.15	170.471	2348.15	185.095	2348.15	197.431	2348.15	177.548	2348.15	182.848
2349.56	129.2	2349.56	110.953	2349.56	129.253	2349.56	173.327	2349.56	185.682	2349.56	198.593	2349.56	179.183	2349.56	182.398
2350.96	128.866	2350.96	111.093	2350.96	131.307	2350.96	176.239	2350.96	186.595	2350.96	198.45	2350.96	179.678	2350.96	181.537
2352.37	128.669	2352.37	111.502	2352.37	132.509	2352.37	179.219	2352.37	187.873	2352.37	197.328	2352.37	179.959	2352.37	180.001
2353.77	128.7	2353.77	112.345	2353.77	132.872	2353.77	182.188	2353.77	189.515	2353.77	196.604	2353.77	179.169	2353.77	177.785
2355.18	129.025	2355.18	113.522	2355.18	132.567	2355.18	185.159	2355.18	191.537	2355.18	196.366	2355.18	178.293	2355.18	175.017
2356.58	129.695	2356.58	115.002	2356.58	131.834	2356.58	188.077	2356.58	193.893	2356.58	195.645	2356.58	177.462	2356.58	172.818
2357.98	130.731	2357.98	116.755	2357.98	130.866	2357.98	190.957	2357.98	196.561	2357.98	195.257	2357.98	176.042	2357.98	170.592
2359.39	132.123	2359.39	118.659	2359.39	129.909	2359.39	193.817	2359.39	199.518	2359.39	195.879	2359.39	174.284	2359.39	168.585
2360.79	133.806	2360.79	120.677	2360.79	129.098	2360.79	196.615	2360.79	202.655	2360.79	196.715	2360.79	172.248	2360.79	167.027
2362.19	135.704	2362.19	122.938	2362.19	128.566	2362.19	199.387	2362.19	205.989	2362.19	197.31	2362.19	170.505	2362.19	166.439
2363.59	137.833	2363.59	125.295	2363.59	128.09	2363.59	202.084	2363.59	209.363	2363.59	198.068	2363.59	168.414	2363.59	166.814
2365	140.089	2365	127.763	2365	127.892	2365	204.659	2365	212.669	2365	198.113	2365	165.682	2365	167.319
2366.4	142.331	2366.4	130.287	2366.4	128.027	2366.4	207.036	2366.4	215.788	2366.4	198.829	2366.4	162.459	2366.4	168.111
2367.8	144.505	2367.8	132.816	2367.8	128.538	2367.8	209.222	2367.8	218.715	2367.8	199.518	2367.8	158.664	2367.8	168.386
2369.2	146.573	2369.2	135.273	2369.2	129.539	2369.2	211.215	2369.2	221.409	2369.2	200.064	2369.2	154.369	2369.2	169.525
2370.6	148.533	2370.6	137.561	2370.6	130.985	2370.6	213.027	2370.6	223.829	2370.6	200.675	2370.6	150.261	2370.6	172.251
2372	150.394	2372	139.539	2372	132.669	2372	214.675	2372	225.934	2372	201.722	2372	146.869	2372	175.939
2373.4	152.207	2373.4	141.26	2373.4	134.389	2373.4	216.192	2373.4	227.716	2373.4	203.51	2373.4	144.284	2373.4	179.149
2374.8	154.022	2374.8	142.671	2374.8	136.011	2374.8	217.627	2374.8	229.198	2374.8	204.579	2374.8	142.939	2374.8	181.264
2376.2	155.897	2376.2	143.773	2376.2	137.362	2376.2	219.037	2376.2	230.433	2376.2	204.903	2376.2	142.654	2376.2	181.876
2376.88	157.069	2376.88	144.171	2376.88	137.737	2376.88	219.791	2376.88	231.007	2376.88	203.971	2376.88	142.888	2376.88	181.159
2378.28	159.091	2378.28	144.811	2378.28	138.481	2378.28	221.204	2378.28	231.939	2378.28	202.607	2378.28	142.934	2378.28	179.73
2379.69	161.223	2379.69	145.116	2379.69	138.628	2379.69	222.684	2379.69	232.766	2379.69	201.77	2379.69	144.091	2379.69	177.182
2381.1	163.45	2381.1	145.153	2381.1	138.151	2381.1	224.229	2381.1	233.512	2381.1	201.353	2381.1	145.122	2381.1	174.676
2382.5	165.706	2382.5	144.919	2382.5	137.219	2382.5	225.824	2382.5	234.188	2382.5	202.389	2382.5	146.854	2382.5	172.881
2383.91	167.978	2383.91	144.711	2383.91	135.945	2383.91	227.483	2383.91	234.821	2383.91	205.488	2383.91	147.844	2383.91	171.51
2385.31	170.186	2385.31	144.522	2385.31	134.627	2385.31	229.183	2385.31	235.421	2385.31	209.666	2385.31	148.957	2385.31	170.845
2386.72	172.369	2386.72	144.468	2386.72	133.598	2386.72	230.957	2386.72	236.002	2386.72	212.893	2386.72	149.993	2386.72	171.252
2388.12	174.48	2388.12	144.599	2388.12	133.095	2388.12	232.787	2388.12	236.573	2388.12	214.507	2388.12	151.541	2388.12	170.415
2389.52	176.518	2389.52	144.902	2389.52	133.277	2389.52	234.678	2389.52	237.136	2389.52	214.235	2389.52	153.762	2389.52	169.648
2390.93	178.45	2390.93	145.3	2390.93	134.229	2390.93	236.63	2390.93	237.711	2390.93	211.768	2390.93	155.825	2390.93	169.025
2392.33	180.233	2392.33	145.618	2392.33	135.791	2392.33	238.635	2392.33	238.339	2392.33	208.63	2392.33	158.053	2392.33	168.018
2393.74	182.243	2393.74	145.732	2393.74	137.865	2393.74	240.899	2393.74	239.18	2393.74	206.341	2393.74	159.589	2393.74	166.937
2395.14	184.394	2395.14	145.585	2395.14	140.289	2395.14	243.375	2395.14	240.221	2395.14	203.971	2395.14	160.053	2395.14	166.23
2396.54	186.746	2396.54	145.18	2396.54	142.723	2396.54	246.128	2396.54	241.52	2396.54	203.102	2396.54	160.239	2396.54	166.093
2397.94	189.333	2397.94	144.527	2397.94	145.019	2397.94	249.203	2397.94	243.134	2397.94	202.985	2397.94	160.215	2397.94	165.975
2399.35	192.202	2399.35	143.718	2399.35	147.139	2399.35	252.675	2399.35	245.146	2399.35	204.028	2399.35	159.679	2399.35	166.211
2400.75	195.328	2400.75	143	2400.75	149.018	2400.75	256.522	2400.75	247.591	2400.75	205.901	2400.75	160.56	2400.75	167.193
2402.15	198.713	2402.15	142.495	2402.15	150.626	2402.15	260.79	2402.15	250.558	2402.15	207.924	2402.15	164.55	2402.15	167.872
2403.55	202.346	2403.55	142.563	2403.55	152.094	2403.55	265.482	2403.55	254.118	2403.55	209.454	2403.55	169.629	2403.55	169.436
2404.95	206.181	2404.95	143.374	2404.95	153.48	2404.95	270.596	2404.95	258.327	2404.95	208.928	2404.95	175.869	2404.95	172.392
2406.35	210.182	2406.35	145.247	2406.35	155.035	2406.35	276.122	2406.35	263.219	2406.35	209.607	2406.35	182.804	2406.35	177.368
2407.75	214.33	2407.75	148.344	2407.75	156.924	2407.75	282.032	2407.75	268.791	2407.75	209.99	2407.75	188.873	2407.75	183.29
2409.16	218.651	2409.16	152.761	2409.16	159.345	2409.16	288.341	2409.16	275.044	2409.16	211.793	2409.16	192.675	2409.16	190.215
2410.56	223.115	2410.56	158.359	2410.56	162.476	2410.56	294.947	2410.56	281.855	2410.56	215.244	2410.56	194.36	2410.56	195.362
2411.96	227.816	2411.96	164.945	2411.96	166.465	2411.96	301.882	2411.96	289.218	2411.96	218.162	2411.96	193.168	2411.96	200.214
2413.36	232.825	2413.36	172.103	2413.36	171.454	2413.36	309.168	2413.36	297.096	2413.36	221.423	2413.36	191.151	2413.36	203.941
2414.76	238.242	2414.76	179.566	2414.76	177.453	2414.76	316.858	2414.76	305.47	2414.76	223.726	2414.76	189.203	2414.76	206.951
2416.16	244.152	2416.16	186.948	2416.16	184.498	2416.16	325.034	2416.16	314.34	2416.16	225.341	2416.16	189.751	2416.16	210.837
2417.55	250.632	2417.55	193.972	2417.55	192.373	2417.55	333.748	2417.55	323.639	2417.55	226.578	2417.55	192.906	2417.55	218.302
2418.95	257.842	2418.95	200.749	2418.95	200.925	2418.95	343.222	2418.95	333.529	2418.95	229.576	2418.95	199.094	2418.95	226.685
2420.35	265.815	2420.35	207.445	2420.35	209.943	2420.35	353.496	2420.35	343.961	2420.35	234.984	2420.35	207.499	2420.35	237.175
2421.75	274.578	2421.75	214.361	2421.75	219.398	2421.75	364.625	2421.75	354.948	2421.75	242.948	2421.75	216.785	2421.75	249.257
2423.15	284.105	2423.15	221.877	2423.15	229.345	2423.15	376.635	2423.15	366.472	2423.15	251.767	2423.15	226.771	2423.15	261.954
2424.55	294.333	2424.55	230.249	2424.55	239.741	2424.55	389.49	2424.55	378.513	2424.55	261.681	2424.55	236.689	2424.55	275.419
2425.94	305.051	2425.94	239.714	2425.94	250.578	2425.94	403.005	2425.94	390.943	2425.94	271.52	2425.94	245.517	2425.94	288.083
2427.34	316.27	2427.34	250.523	2427.34	261.958	2427.34	417.255	2427.34	403.873	2427.34	282.786	2427.34	255.545	2427.34	300.349
2428.74	327.734	2428.74	262.539	2428.74	273.815	2428.74	431.993	2428.74	417.14	2428.74	293.741	2428.74	266.261	2428.74	312.142
2430.14	339.294	2430.14	275.726	2430.14	286.045	2430.14	447.061	2430.14	430.679	2430.14	304.283	2430.14	277.893	2430.14	325.059
2431.53	350.742	2431.53	289.934	2431.53	298.391	2431.53	462.179	2431.53	444.315	2431.53	314.329	2431.53	290.917	2431.53	338.767
2432.93	362.154	2432.93	305	2432.93	310.742	2432.93	477.413	2432.93	458.173	2432.93	325.007	2432.93	304.686	2432.93	352.599
2434.32	373.335	2434.32	320.557	2434.32	322.849	2434.32	492.388	2434.32	471.985	2434.32	335.818	2434.32	315.987	2434.32	365.6
2435.72	384.412	2435.72	336.493	2435.72	334.585	2435.72	507.192	2435.72	485.877	2435.72	346.238	2435.72	325.72	2435.72	377.079
2437.12	395.314	2437.12	352.508	2437.12	346.001	2437.12	521.595	2437.12	499.687	2437.12	358.771	2437.12	333.524	2437.12	386.742
2438.51	406.002	2438.51	368.018	2438.51	356.871	2438.51	535.382	2438.51	513.245	2438.51	370.911	2438.51	339.614	2438.51	393.122
2439.91	416.643	2439.91	383.004	2439.91	367.316	2439.91	548.643	2439.91	526.676	2439.91	383.369	2439.91	344.788	2439.91	397.373
2441.3	427.107	2441.3	396.971	2441.3	377.1	2441.3	561.106	2441.3	539.728	2441.3	395.861	2441.3	349.878	2441.3	400.427
2442.7	437.514	2442.7	409.97	2442.7	386.281	2442.7	572.852	2442.7	552.495	2442.7	405.701	2442.7	355.309	2442.7	406.844
2444.09	447.642	2444.09	421.698	2444.09	394.527	2444.09	583.63	2444.09	564.697	2444.09	414.35	2444.09	361.65	2444.09	413.574
2445.48	457.46	2445.48	432.368	2445.48	401.85	2445.48	593.443	2445.48	576.3	2445.48	422.383	2445.48	367.682	2445.48	421.657
2446.88	466.893	2446.88	442.18	2446.88	408.286	2446.88	602.265	2446.88	587.24	2446.88	431.776	2446.88	374.247	2446.88	430.106
2448.27	475.634	2448.27	451.04	2448.27	413.635	2448.27	609.88	2448.27	597.214	2448.27	441.467	2448.27	379.487	2448.27	438.261
2449.67	483.614	2449.67	459.331	2449.67	417.938	2449.67	616.304	2449.67	606.227	2449.67	449.537	2449.67	383.67	2449.67	442.93
2451.06	490.515	2451.06	466.918	2451.06	421.228	2451.06	621.361	2451.06	614.011	2451.06	456.286	2451.06	386.326	2451.06	444.885
2452.45	496.201	2452.45	473.85	2452.45	423.584	2452.45	625.042	2452.45	620.515	2452.45	462.454	2452.45	388.05	2452.45	442.959
2453.84	500.492	2453.84	480.176	2453.84	425.157	2453.84	627.323	2453.84	625.635	2453.84	466.468	2453.84	388.755	2453.84	437.079
2455.24	503.296	2455.24	485.714	2455.24	425.892	2455.24	628.187	2455.24	629.348	2455.24	469.483	2455.24	389.818	2455.24	428.421
2456.63	504.512	2456.63	490.327	2456.63	425.781	2456.63	627.653	2456.63	631.584	2456.63	471.069	2456.63	389.586	2456.63	418.635
2458.02	504.21	2458.02	493.914	2458.02	424.881	2458.02	625.799	2458.02	632.409	2458.02	472.065	2458.02	389.539	2458.02	410.601
2459.41	502.495	2459.41	496.374	2459.41	423.205	2459.41	622.74	2459.41	631.912	2459.41	471.362	2459.41	387.325	2459.41	403.454
2460.81	499.539	2460.81	497.789	2460.81	420.827	2460.81	618.59	2460.81	630.215	2460.81	469.134	2460.81	383.188	2460.81	397.896
2462.2	495.626	2462.2	498.236	2462.2	417.786	2462.2	613.598	2462.2	627.536	2462.2	465.613	2462.2	378.305	2462.2	392.761
2463.59	490.986	2463.59	497.549	2463.59	414.161	2463.59	607.928	2463.59	624.06	2463.59	462.014	2463.59	371.322	2463.59	387.114
2464.98	485.867	2464.98	495.855	2464.98	410.033	2464.98	601.773	2464.98	620.008	2464.98	457.244	2464.98	363.071	2464.98	380.058
2466.37	480.478	2466.37	493.117	2466.37	405.256	2466.37	595.317	2466.37	615.562	2466.37	451.998	2466.37	354.676	2466.37	372.284
2467.76	474.977	2467.76	489.458	2467.76	400.113	2467.76	588.713	2467.76	610.902	2467.76	446.456	2467.76	346.256	2467.76	363.961
2469.15	469.492	2469.15	484.794	2469.15	394.609	2469.15	582.061	2469.15	606.156	2469.15	438.884	2469.15	339.406	2469.15	354.5
2470.54	464.048	2470.54	479.296	2470.54	388.924	2470.54	575.426	2470.54	601.4	2470.54	431.801	2470.54	332.865	2470.54	345.5
2471.93	458.662	2471.93	473.032	2471.93	383.299	2471.93	568.845	2471.93	596.701	2471.93	426.212	2471.93	327.315	2471.93	336.348
2473.32	453.282	2473.32	466.191	2473.32	378.037	2473.32	562.314	2473.32	592.066	2473.32	421.847	2473.32	324.155	2473.32	329.63
2474.71	447.838	2474.71	458.843	2474.71	373.315	2474.71	555.818	2474.71	587.488	2474.71	418.771	2474.71	322.174	2474.71	321.784
2476.09	442.306	2476.09	451.324	2476.09	369.481	2476.09	549.399	2476.09	583.02	2476.09	415.457	2476.09	320.517	2476.09	316.93
2477.48	436.558	2477.48	443.689	2477.48	366.52	2477.48	542.959	2477.48	578.568	2477.48	411.684	2477.48	319.305	2477.48	312.848
2478.87	430.581	2478.87	436.143	2478.87	364.341	2478.87	536.542	2478.87	574.131	2478.87	406.467	2478.87	317.245	2478.87	309.799
2480.26	424.316	2480.26	428.936	2480.26	362.83	2480.26	530.154	2480.26	569.712	2480.26	398.576	2480.26	314.86	2480.26	307.1
2481.65	417.734	2481.65	421.974	2481.65	361.897	2481.65	523.804	2481.65	565.331	2481.65	390.564	2481.65	311.428	2481.65	305.052
2483.03	410.852	2483.03	415.421	2483.03	361.295	2483.03	517.549	2483.03	561.069	2483.03	383.802	2483.03	307.45	2483.03	304.214
2484.42	403.587	2484.42	409.252	2484.42	360.936	2484.42	511.309	2484.42	556.926	2484.42	377.195	2484.42	302.033	2484.42	304.146
2485.81	396.049	2485.81	403.288	2485.81	360.524	2485.81	505.141	2485.81	553.043	2485.81	373.296	2485.81	297.681	2485.81	303.759
2487.19	388.4	2487.19	397.394	2487.19	359.999	2487.19	499.107	2487.19	549.527	2487.19	371.789	2487.19	292.512	2487.19	303.013
2488.58	380.663	2488.58	391.287	2488.58	359.27	2488.58	493.135	2488.58	546.388	2488.58	372.35	2488.58	287.495	2488.58	303.979
2489.97	373.061	2489.97	384.866	2489.97	358.271	2489.97	487.313	2489.97	543.69	2489.97	373.96	2489.97	283.013	2489.97	304.862
2491.35	365.817	2491.35	378.123	2491.35	357.121	2491.35	481.705	2491.35	541.437	2491.35	375.855	2491.35	280.41	2491.35	305.896
2492.74	358.949	2492.74	370.959	2492.74	355.681	2492.74	476.252	2492.74	539.542	2492.74	377.524	2492.74	280.113	2492.74	306.494
2494.12	352.621	2494.12	363.457	2494.12	354.001	2494.12	471.029	2494.12	537.933	2494.12	378.556	2494.12	278.376	2494.12	306.377
2495.51	346.742	2495.51	355.904	2495.51	351.871	2495.51	465.944	2495.51	536.47	2495.51	377.9	2495.51	277.313	2495.51	305.38
2496.89	341.331	2496.89	348.436	2496.89	349.217	2496.89	461.034	2496.89	535.024	2496.89	376.305	2496.89	275.809	2496.89	304.747
2498.28	336.18	2498.28	341.199	2498.28	346.119	2498.28	456.184	2498.28	533.46	2498.28	373.716	2498.28	273.901	2498.28	303.355
2499.66	331.189	2499.66	334.351	2499.66	342.531	2499.66	451.417	2499.66	531.676	2499.66	370.663	2499.66	272.754	2499.66	300.506
2501.05	326.096	2501.05	327.888	2501.05	338.333	2501.05	446.635	2501.05	529.571	2501.05	369.428	2501.05	269.721	2501.05	298.472
2502.43	320.821	2502.43	321.919	2502.43	333.611	2502.43	441.898	2502.43	527.135	2502.43	366.274	2502.43	265.451	2502.43	296.91
2503.82	315.172	2503.82	316.435	2503.82	328.413	2503.82	437.162	2503.82	524.328	2503.82	361.744	2503.82	260.726	2503.82	297.631
2505.2	309.174	2505.2	311.506	2505.2	323.045	2505.2	432.539	2505.2	521.223	2505.2	356.031	2505.2	254.853	2505.2	296.368
2506.58	302.811	2506.58	307.179	2506.58	317.799	2506.58	428.061	2506.58	517.882	2506.58	349.364	2506.58	250.793	2506.58	296.873
2507.97	296.111	2507.97	303.464	2507.97	312.858	2507.97	423.765	2507.97	514.339	2507.97	342.906	2507.97	248.457	2507.97	293.61
2509.35	289.281	2509.35	300.418	2509.35	308.516	2509.35	419.774	2509.35	510.767	2509.35	336.54	2509.35	247.744	2509.35	289.199
2510.73	282.405	2510.73	297.822	2510.73	304.83	2510.73	416.102	2510.73	507.278	2510.73	330.336	2510.73	248.253	2510.73	282.915
2512.11	275.63	2512.11	295.389	2512.11	301.802	2512.11	412.777	2512.11	503.992	2512.11	326.655	2512.11	248.431	2512.11	274.261
2513.49	269.105	2513.49	293.123	2513.49	299.116	2513.49	409.81	2513.49	501.004	2513.49	325.532	2513.49	248.342	2513.49	265.444
2514.88	262.931	2514.88	290.979	2514.88	296.351	2514.88	407.188	2514.88	498.365	2514.88	323.348	2514.88	246.728	2514.88	258.521
2516.26	257.327	2516.26	288.964	2516.26	293.002	2516.26	404.943	2516.26	496.147	2516.26	322.21	2516.26	244.867	2516.26	252.799
2517.64	252.325	2517.64	287.089	2517.64	288.731	2517.64	403.03	2517.64	494.324	2517.64	319.695	2517.64	242.579	2517.64	248.701
2519.02	247.944	2519.02	285.692	2519.02	283.128	2519.02	401.427	2519.02	492.845	2519.02	315.443	2519.02	239.553	2519.02	247.06
2520.4	244.168	2520.4	285.026	2520.4	276.29	2520.4	400.127	2520.4	491.657	2520.4	309.523	2520.4	236.709	2520.4	246.481
2521.78	240.913	2521.78	285.284	2521.78	268.604	2521.78	399.116	2521.78	490.686	2521.78	301.43	2521.78	234.851	2521.78	245.917
2523.16	238.058	2523.16	286.39	2523.16	260.612	2523.16	398.375	2523.16	489.856	2523.16	293.101	2523.16	234.111	2523.16	243.604
2524.54	235.47	2524.54	288.225	2524.54	253.026	2524.54	397.896	2524.54	489.109	2524.54	285.727	2524.54	233.052	2524.54	240.349
2525.92	233	2525.92	290.719	2525.92	246.455	2525.92	397.665	2525.92	488.368	2525.92	280.113	2525.92	233.193	2525.92	234.977
2527.3	230.517	2527.3	293.325	2527.3	241.615	2527.3	397.677	2527.3	487.556	2527.3	277.211	2527.3	232.878	2527.3	229.246
2528.68	227.912	2528.68	295.855	2528.68	238.953	2528.68	397.944	2528.68	486.61	2528.68	276.469	2528.68	232.812	2528.68	222.15
2530.06	225.135	2530.06	298.091	2530.06	238.52	2530.06	398.491	2530.06	485.48	2530.06	279.207	2530.06	232.254	2530.06	215.474
2531.44	222.187	2531.44	299.757	2531.44	240.057	2531.44	399.293	2531.44	484.161	2531.44	284.161	2531.44	231.826	2531.44	211.675
2532.82	219.173	2532.82	300.731	2532.82	243.21	2532.82	400.325	2532.82	482.681	2532.82	287.227	2532.82	232.912	2532.82	210.489
2534.2	216.24	2534.2	301.076	2534.2	247.461	2534.2	401.563	2534.2	481.109	2534.2	290.261	2534.2	236.252	2534.2	212.799
2535.57	213.593	2535.57	300.841	2535.57	252.215	2535.57	402.947	2535.57	479.543	2535.57	292.458	2535.57	240.121	2535.57	215.361
2536.95	211.382	2536.95	300.084	2536.95	256.921	2536.95	404.445	2536.95	478.055	2536.95	293.233	2536.95	245.336	2536.95	220.653
2538.33	209.798	2538.33	299.047	2538.33	261.032	2538.33	405.988	2538.33	476.739	2538.33	294.368	2538.33	249.85	2538.33	224.153
2539.71	208.955	2539.71	297.944	2539.71	264.191	2539.71	407.506	2539.71	475.641	2539.71	296.116	2539.71	253.359	2539.71	228.211
2541.08	208.896	2541.08	296.909	2541.08	266.203	2541.08	408.922	2541.08	474.784	2541.08	297.964	2541.08	256.534	2541.08	232.459
2542.46	209.62	2542.46	296.237	2542.46	267.253	2542.46	410.201	2542.46	474.13	2542.46	301.108	2542.46	258.598	2542.46	235.235
2543.84	211.051	2543.84	296.156	2543.84	267.469	2543.84	411.298	2543.84	473.637	2543.84	305.256	2543.84	260.7	2543.84	238.435
2545.21	213.048	2545.21	296.624	2545.21	267.174	2545.21	412.2	2545.21	473.252	2545.21	308.058	2545.21	262.878	2545.21	242.722
2546.59	215.5	2546.59	297.49	2546.59	266.963	2546.59	412.948	2546.59	472.912	2546.59	311.528	2546.59	265.549	2546.59	246.189
2547.96	218.225	2547.96	298.372	2547.96	267.317	2547.96	413.559	2547.96	472.563	2547.96	312.888	2547.96	269.085	2547.96	250.788
2549.34	221.141	2549.34	299.21	2549.34	268.475	2549.34	414.105	2549.34	472.15	2549.34	313.379	2549.34	271.608	2549.34	256.5
2550.71	224.107	2550.71	299.713	2550.71	270.693	2550.71	414.663	2550.71	471.643	2550.71	313.607	2550.71	274.084	2550.71	262.214
2552.09	227.123	2552.09	299.835	2552.09	273.961	2552.09	415.32	2552.09	471.02	2552.09	313.636	2552.09	276.549	2552.09	267.033
2553.47	230.144	2553.47	299.375	2553.47	278.069	2553.47	416.147	2553.47	470.276	2553.47	315.373	2553.47	277.538	2553.47	270.142
2554.84	233.15	2554.84	298.612	2554.84	282.61	2554.84	417.217	2554.84	469.442	2554.84	318.694	2554.84	277.627	2554.84	273.303
2556.21	236.163	2556.21	297.821	2556.21	287.246	2556.21	418.589	2556.21	468.51	2556.21	323.617	2556.21	277.336	2556.21	276.313
2557.59	239.217	2557.59	297.054	2557.59	291.77	2557.59	420.33	2557.59	467.483	2557.59	328.827	2557.59	277.757	2557.59	281.215
2558.96	242.274	2558.96	296.835	2558.96	295.829	2558.96	422.448	2558.96	466.41	2558.96	331.632	2558.96	280.096	2558.96	287.707
2560.34	245.391	2560.34	297.545	2560.34	299.202	2560.34	424.982	2560.34	465.334	2560.34	333.076	2560.34	283.537	2560.34	295.888
2561.71	248.544	2561.71	299.28	2561.71	301.654	2561.71	427.81	2561.71	464.367	2561.71	331.752	2561.71	289.073	2561.71	304.767
2563.08	251.771	2563.08	302.22	2563.08	303.261	2563.08	430.91	2563.08	463.569	2563.08	328.181	2563.08	294.831	2563.08	313
2564.45	255.072	2564.45	306.548	2564.45	304.175	2564.45	434.213	2564.45	463.004	2564.45	324.257	2564.45	300.712	2564.45	318.979
2565.83	258.479	2565.83	312.09	2565.83	304.637	2565.83	437.664	2565.83	462.702	2565.83	321.533	2565.83	304.943	2565.83	322.492
2567.2	261.93	2567.2	318.434	2567.2	304.841	2567.2	441.144	2567.2	462.645	2567.2	320.927	2567.2	308.726	2567.2	325.352
2568.57	265.464	2568.57	325.327	2568.57	305.027	2568.57	444.629	2568.57	462.783	2568.57	322.842	2568.57	311.076	2568.57	327.467
2569.95	269.12	2569.95	332.374	2569.95	305.423	2569.95	448.11	2569.95	463.046	2569.95	326.033	2569.95	311.287	2569.95	328.753
2571.32	272.87	2571.32	338.99	2571.32	306.312	2571.32	451.556	2571.32	463.351	2571.32	330.101	2571.32	310.775	2571.32	330.629
2572.69	276.824	2572.69	345.145	2572.69	307.935	2572.69	455.034	2572.69	463.633	2572.69	334.934	2572.69	309.179	2572.69	331.222
2574.06	281.055	2574.06	350.711	2574.06	310.196	2574.06	458.62	2574.06	463.849	2574.06	338.265	2574.06	308.794	2574.06	334.086
2575.43	285.657	2575.43	355.699	2575.43	312.908	2575.43	462.414	2575.43	463.993	2575.43	338.747	2575.43	308.805	2575.43	338.472
2576.8	290.735	2576.8	360.315	2576.8	315.98	2576.8	466.522	2576.8	464.076	2576.8	338.88	2576.8	309.57	2576.8	341.092
2578.17	296.413	2578.17	364.761	2578.17	319.09	2578.17	471.044	2578.17	464.146	2578.17	338.736	2578.17	311.635	2578.17	344.042
2579.54	302.782	2579.54	369.468	2579.54	322.147	2579.54	476.09	2579.54	464.266	2579.54	339.883	2579.54	312.393	2579.54	347.261
2580.91	309.899	2580.91	374.697	2580.91	325.065	2580.91	481.732	2580.91	464.521	2580.91	342.937	2580.91	313.593	2580.91	351.277
2582.28	317.791	2582.28	380.771	2582.28	327.907	2582.28	488.042	2582.28	464.986	2582.28	347.599	2582.28	315.355	2582.28	356.45
2583.65	326.423	2583.65	387.57	2583.65	330.76	2583.65	495.048	2583.65	465.739	2583.65	353.672	2583.65	317.551	2583.65	363.242
2585.02	335.71	2585.02	395.325	2585.02	333.777	2585.02	502.77	2585.02	466.85	2585.02	359.566	2585.02	321.441	2585.02	371.982
2586.39	345.544	2586.39	403.81	2586.39	337.129	2586.39	511.193	2586.39	468.349	2586.39	364.922	2586.39	325.795	2586.39	382.054
2587.76	355.803	2587.76	412.622	2587.76	340.982	2587.76	520.293	2587.76	470.282	2587.76	369.01	2587.76	330.978	2587.76	389.173
2589.13	366.384	2589.13	421.697	2589.13	345.473	2589.13	530.014	2589.13	472.681	2589.13	371.323	2589.13	335.856	2589.13	394.246
2590.5	377.216	2590.5	430.784	2590.5	350.646	2590.5	540.303	2590.5	475.595	2590.5	373.71	2590.5	340.815	2590.5	397.201
2591.86	388.212	2591.86	439.463	2591.86	356.584	2591.86	550.992	2591.86	479.041	2591.86	377.163	2591.86	346.224	2591.86	399.558
2593.23	399.568	2593.23	447.68	2593.23	363.299	2593.23	562.166	2593.23	483.089	2593.23	383.461	2593.23	352.215	2593.23	403.508
2594.6	411.315	2594.6	455.476	2594.6	370.87	2594.6	573.687	2594.6	487.746	2594.6	391.772	2594.6	358.953	2594.6	407.366
2595.96	423.524	2595.96	462.817	2595.96	379.252	2595.96	585.421	2595.96	493.001	2595.96	402.448	2595.96	365.343	2595.96	413.437
2597.33	436.58	2597.33	470.038	2597.33	388.431	2597.33	597.565	2597.33	498.966	2597.33	414.393	2597.33	373.18	2597.33	420.63
2598.7	450.627	2598.7	477.592	2598.7	398.146	2598.7	610.095	2598.7	505.673	2598.7	426.004	2598.7	380.685	2598.7	430.558
2600.07	465.883	2600.07	485.793	2600.07	408.209	2600.07	623.147	2600.07	513.227	2600.07	436.762	2600.07	388.316	2600.07	441.761
2601.43	482.402	2601.43	494.681	2601.43	418.587	2601.43	636.797	2601.43	521.697	2601.43	447.078	2601.43	397.568	2601.43	453.96
2602.8	500.568	2602.8	504.841	2602.8	429.36	2602.8	651.447	2602.8	531.366	2602.8	458.717	2602.8	406.934	2602.8	466.202
2604.16	520.169	2604.16	516.123	2604.16	440.568	2604.16	667.097	2604.16	542.278	2604.16	470.896	2604.16	417.867	2604.16	478.908
2605.53	541.538	2605.53	528.743	2605.53	452.547	2605.53	684.182	2605.53	554.783	2605.53	482.752	2605.53	428.982	2605.53	490.9
2606.89	564.377	2606.89	542.482	2606.89	465.367	2606.89	702.653	2606.89	568.85	2606.89	496.054	2606.89	440.372	2606.89	501.364
2608.26	589.059	2608.26	557.302	2608.26	479.446	2608.26	722.932	2608.26	584.807	2608.26	510.253	2608.26	453.597	2608.26	512.876
2609.63	615.422	2609.63	572.858	2609.63	494.941	2609.63	745.014	2609.63	602.615	2609.63	525.196	2609.63	466.701	2609.63	525.311
2610.99	643.293	2610.99	588.895	2610.99	511.514	2610.99	768.799	2610.99	622.139	2610.99	542.448	2610.99	482.49	2610.99	538.687
2612.35	672.908	2612.35	605.402	2612.35	529.283	2612.35	794.475	2612.35	643.438	2612.35	560.307	2612.35	498.585	2612.35	552.169
2613.72	704.576	2613.72	622.369	2613.72	548.231	2613.72	822.267	2613.72	666.599	2613.72	578.486	2613.72	514.667	2613.72	565.747
2615.08	737.941	2615.08	639.667	2615.08	567.95	2615.08	851.765	2615.08	691.194	2615.08	596.091	2615.08	530.778	2615.08	578.722
2616.45	773.567	2616.45	658.16	2616.45	588.659	2616.45	883.379	2616.45	717.497	2616.45	614.225	2616.45	546.01	2616.45	593.163
2617.81	811.08	2617.81	677.907	2617.81	609.8	2617.81	916.63	2617.81	745.086	2617.81	634.729	2617.81	562.264	2617.81	607.983
2619.17	850.866	2619.17	699.547	2619.17	631.439	2619.17	951.737	2619.17	774.124	2619.17	657.505	2619.17	579.666	2619.17	628.343
2620.53	893.026	2620.53	723.043	2620.53	653.509	2620.53	988.743	2620.53	804.663	2620.53	683.823	2620.53	599.108	2620.53	651.263
2621.9	937.991	2621.9	748.298	2621.9	676.334	2621.9	1027.98	2621.9	837.005	2621.9	710.967	2621.9	620.972	2621.9	676.019
2623.26	985.222	2623.26	774.544	2623.26	699.284	2623.26	1069.03	2623.26	870.792	2623.26	737.91	2623.26	644.157	2623.26	702.707
2624.62	1035.18	2624.62	801.661	2624.62	722.942	2624.62	1112.34	2624.62	906.398	2624.62	763.583	2624.62	667.235	2624.62	729.265
2625.98	1088.05	2625.98	829.271	2625.98	747.44	2625.98	1158.15	2625.98	943.989	2625.98	788.814	2625.98	690.016	2625.98	757.46
2627.35	1144.51	2627.35	857.411	2627.35	773.254	2627.35	1207.21	2627.35	984.09	2627.35	814.56	2627.35	714.117	2627.35	784.34
2628.71	1203.91	2628.71	885.726	2628.71	800.266	2628.71	1259.08	2628.71	1026.37	2628.71	839.989	2628.71	737.421	2628.71	811.817
2630.07	1266.85	2630.07	914.426	2630.07	829.101	2630.07	1314.38	2630.07	1071.39	2630.07	865.13	2630.07	760.986	2630.07	838.625
2631.43	1333.43	2631.43	943.462	2631.43	860.229	2631.43	1373.37	2631.43	1119.42	2631.43	891.403	2631.43	785.396	2631.43	861.882
2632.79	1403.77	2632.79	973.192	2632.79	893.639	2632.79	1436.33	2632.79	1170.72	2632.79	921.418	2632.79	808.501	2632.79	887.589
2634.15	1477.88	2634.15	1003.79	2634.15	929.522	2634.15	1503.46	2634.15	1225.54	2634.15	954.124	2634.15	831.896	2634.15	915.607
2635.51	1555.85	2635.51	1035.77	2635.51	967.79	2635.51	1574.96	2635.51	1284.08	2635.51	989.742	2635.51	856.227	2635.51	948.076
2636.87	1637.66	2636.87	1069.74	2636.87	1008.04	2636.87	1651	2636.87	1346.46	2636.87	1031.28	2636.87	881.328	2636.87	985.235
2638.23	1723.27	2638.23	1106.22	2638.23	1051.27	2638.23	1731.64	2638.23	1412.76	2638.23	1076.35	2638.23	908.921	2638.23	1029
2639.59	1812.65	2639.59	1145.82	2639.59	1098.1	2639.59	1816.96	2639.59	1483.05	2639.59	1123.26	2639.59	938.705	2639.59	1076.83
2640.95	1905.71	2640.95	1189.06	2640.95	1148.49	2640.95	1906.95	2640.95	1557.33	2640.95	1171.69	2640.95	972.468	2640.95	1124.29
2642.31	2002.44	2642.31	1236.3	2642.31	1202.61	2642.31	2001.69	2642.31	1635.66	2642.31	1220.73	2642.31	1006.97	2642.31	1172.58
2643.67	2102.77	2643.67	1287.65	2643.67	1260.08	2643.67	2101.18	2643.67	1718.07	2643.67	1271.49	2643.67	1045.95	2643.67	1221.22
2645.03	2206.78	2645.03	1343.35	2645.03	1320.56	2645.03	2205.55	2645.03	1804.67	2645.03	1325.11	2645.03	1089.1	2645.03	1270.38
2646.39	2314.5	2646.39	1403.9	2646.39	1383.84	2646.39	2314.89	2646.39	1895.55	2646.39	1383	2646.39	1134.04	2646.39	1318.18
2647.74	2425.33	2647.74	1468.71	2647.74	1448.86	2647.74	2428.54	2647.74	1990.19	2647.74	1443.8	2647.74	1180.72	2647.74	1365.99
2649.1	2541.14	2649.1	1539.16	2649.1	1516.43	2649.1	2548.84	2649.1	2090.09	2649.1	1506.48	2649.1	1229.07	2649.1	1416.11
2650.46	2661.29	2650.46	1614.7	2650.46	1586.07	2650.46	2676.43	2650.46	2194.74	2650.46	1572.52	2650.46	1278.41	2650.46	1469.9
2651.82	2786.1	2651.82	1695.62	2651.82	1658.27	2651.82	2810.93	2651.82	2304.35	2651.82	1641.23	2651.82	1328.05	2651.82	1528.4
2653.17	2914.9	2653.17	1781.47	2653.17	1732.92	2653.17	2951.05	2653.17	2418.21	2653.17	1712.23	2653.17	1377.97	2653.17	1592.43
2654.53	3050.01	2654.53	1873.8	2654.53	1812.5	2654.53	3098.92	2654.53	2538.24	2654.53	1786.62	2654.53	1429.93	2654.53	1661.01
2655.89	3190.89	2655.89	1972.14	2655.89	1897.56	2655.89	3253.67	2655.89	2663.71	2655.89	1864.71	2655.89	1485.84	2655.89	1732.61
2657.24	3336.91	2657.24	2076.07	2657.24	1988.72	2657.24	3414.46	2657.24	2793.84	2657.24	1946.9	2657.24	1544.03	2657.24	1805.76
2658.6	3490.59	2658.6	2187.44	2658.6	2088.48	2658.6	3583.92	2658.6	2930.66	2658.6	2034.81	2658.6	1605.83	2658.6	1882.33
2659.96	3651.23	2659.96	2306.1	2659.96	2197.39	2659.96	3761.17	2659.96	3073.5	2659.96	2127.28	2659.96	1669.68	2659.96	1963.99
2661.31	3817.88	2661.31	2431.84	2661.31	2315.31	2661.31	3945.29	2661.31	3221.69	2661.31	2223.59	2661.31	1737.72	2661.31	2044.87
2662.67	3994.09	2662.67	2567.52	2662.67	2444.36	2662.67	4139.29	2662.67	3377.1	2662.67	2326.69	2662.67	1807.56	2662.67	2133.27
2664.02	4178.58	2664.02	2712.33	2664.02	2582.68	2664.02	4340.65	2664.02	3537.26	2664.02	2433.14	2664.02	1879.54	2664.02	2221.96
2665.38	4373.01	2665.38	2869.57	2665.38	2732.03	2665.38	4552.45	2665.38	3704.18	2665.38	2543	2665.38	1957.69	2665.38	2313.93
2666.73	4573.61	2666.73	3038.32	2666.73	2889.3	2666.73	4771.62	2666.73	3875.07	2666.73	2655.49	2666.73	2039.19	2666.73	2404.81
2668.09	4782.38	2668.09	3222.22	2668.09	3057.18	2668.09	5001.05	2668.09	4052.05	2668.09	2772.72	2668.09	2125.28	2668.09	2496.7
2669.44	4995.21	2669.44	3419.47	2669.44	3233.01	2669.44	5236.81	2669.44	4231.96	2669.44	2893.48	2669.44	2213.05	2669.44	2588.51
2670.8	5214.36	2670.8	3633.9	2670.8	3419.21	2670.8	5481.62	2670.8	4416.97	2670.8	3021.34	2670.8	2302.94	2670.8	2682.89
2672.15	5435.44	2672.15	3862.51	2672.15	3613.05	2672.15	5730.67	2672.15	4603.57	2672.15	3155.77	2672.15	2391.16	2672.15	2783.45
2673.5	5658.95	2673.5	4106.37	2673.5	3815.84	2673.5	5984.38	2673.5	4792.37	2673.5	3294.26	2673.5	2480.3	2673.5	2886.93
2674.86	5885.28	2674.86	4366.76	2674.86	4029	2674.86	6242.77	2674.86	4983.84	2674.86	3437.21	2674.86	2568.75	2674.86	2997.49
2676.21	6109.56	2676.21	4638.02	2676.21	4248.86	2676.21	6499.96	2676.21	5174.08	2676.21	3581.88	2676.21	2654.19	2676.21	3109.23
2677.56	6331.95	2677.56	4919.67	2677.56	4475.97	2677.56	6755.81	2677.56	5363.48	2677.56	3725.71	2677.56	2737.5	2677.56	3224.67
2678.91	6550.63	2678.91	5209.43	2678.91	4708.91	2678.91	7008.02	2678.91	5550.79	2678.91	3869.26	2678.91	2819.46	2678.91	3339.18
2680.27	6765.36	2680.27	5506.46	2680.27	4947.58	2680.27	7255.49	2680.27	5736.13	2680.27	4008.81	2680.27	2900.53	2680.27	3454.96
2681.62	6971.03	2681.62	5803.3	2681.62	5185.98	2681.62	7489.79	2681.62	5915.36	2681.62	4144.34	2681.62	2978.44	2681.62	3564.33
2682.97	7167.31	2682.97	6098.77	2682.97	5422.72	2682.97	7709.34	2682.97	6088.38	2682.97	4275.02	2682.97	3056.38	2682.97	3670.92
2684.32	7352.51	2684.32	6389.58	2684.32	5654.5	2684.32	7909.16	2684.32	6253.78	2684.32	4402.27	2684.32	3134.15	2684.32	3772.42
2685.67	7524.97	2685.67	6672.67	2685.67	5877.45	2685.67	8085.3	2685.67	6410.06	2685.67	4527.22	2685.67	3212.62	2685.67	3869.54
2687.02	7683.28	2687.02	6945.12	2687.02	6087.89	2687.02	8236.31	2687.02	6555.96	2687.02	4649	2687.02	3288.9	2687.02	3965.91
2688.38	7826.99	2688.38	7205.68	2688.38	6283.67	2688.38	8361.58	2688.38	6691.16	2688.38	4767.73	2688.38	3364.89	2688.38	4060.98
2689.73	7952.71	2689.73	7447.78	2689.73	6459.03	2689.73	8458.16	2689.73	6812.67	2689.73	4882.44	2689.73	3436.34	2689.73	4155.8
2691.08	8060.31	2691.08	7670.45	2691.08	6612.41	2691.08	8526.25	2691.08	6920.32	2691.08	4990.03	2691.08	3508.12	2691.08	4245.75
2692.43	8146.12	2692.43	7870.6	2692.43	6742.34	2692.43	8565.46	2692.43	7011.93	2692.43	5092.25	2692.43	3577.07	2692.43	4337.11
2693.78	8207.57	2693.78	8045.61	2693.78	6846.2	2693.78	8575.76	2693.78	7086.48	2693.78	5187.75	2693.78	3642.95	2693.78	4424.12
2695.13	8243.38	2695.13	8193.11	2695.13	6921.93	2695.13	8557.6	2695.13	7143.77	2695.13	5276.79	2695.13	3706.25	2695.13	4509.48
2696.48	8253.74	2696.48	8310.31	2696.48	6968.52	2696.48	8511.7	2696.48	7183.68	2696.48	5359.07	2696.48	3763.6	2696.48	4592.99
2697.83	8239.04	2697.83	8394.11	2697.83	6986.67	2697.83	8439.32	2697.83	7206.24	2697.83	5432.89	2697.83	3815.46	2697.83	4674.11
2699.17	8200.07	2699.17	8442.37	2699.17	6977.83	2699.17	8342.82	2699.17	7211.57	2699.17	5493.53	2699.17	3859.22	2699.17	4751.01
2700.52	8137.06	2700.52	8455.48	2700.52	6943.63	2700.52	8222.4	2700.52	7199.94	2700.52	5544.17	2700.52	3897.92	2700.52	4824.07
2701.87	8051.23	2701.87	8433.37	2701.87	6885.87	2701.87	8080.61	2701.87	7171.53	2701.87	5583.62	2701.87	3931.78	2701.87	4890.95
2703.22	7944	2703.22	8376.82	2703.22	6806.53	2703.22	7919.36	2703.22	7126.8	2703.22	5608.7	2703.22	3962.13	2703.22	4947.57
2704.57	7816.95	2704.57	8287.83	2704.57	6707.39	2704.57	7740.42	2704.57	7066.23	2704.57	5621.9	2704.57	3989.84	2704.57	4998.47
2705.92	7672.08	2705.92	8168.26	2705.92	6589.82	2705.92	7545.8	2705.92	6990.54	2705.92	5625.54	2705.92	4013.36	2705.92	5038.45
2707.26	7512.79	2707.26	8021.62	2707.26	6456.38	2707.26	7338.99	2707.26	6901.29	2707.26	5618.26	2707.26	4032.01	2707.26	5068.9
2708.61	7339.01	2708.61	7848.61	2708.61	6306.25	2708.61	7118.65	2708.61	6798.02	2708.61	5603.86	2708.61	4048.81	2708.61	5090.88
2709.96	7154.29	2709.96	7653.06	2709.96	6141.67	2709.96	6887.78	2709.96	6682.29	2709.96	5579.41	2709.96	4060.55	2709.96	5108.31
2711.31	6960.89	2711.31	7437.75	2711.31	5964.02	2711.31	6647.47	2711.31	6555.05	2711.31	5548.96	2711.31	4063.98	2711.31	5117.5
2712.65	6762.44	2712.65	7207.17	2712.65	5776.28	2712.65	6400.64	2712.65	6418.34	2712.65	5507.82	2712.65	4057.54	2712.65	5122
2714	6557.88	2714	6960.39	2714	5577.15	2714	6144.15	2714	6271.05	2714	5455.08	2714	4039.11	2714	5115.87
2715.34	6351.79	2715.34	6703.81	2715.34	5371.06	2715.34	5884.97	2715.34	6116.32	2715.34	5392.94	2715.34	4006.58	2715.34	5098.25
2716.69	6142.35	2716.69	6436.19	2716.69	5156.75	2716.69	5622.71	2716.69	5952.77	2716.69	5317.94	2716.69	3960.49	2716.69	5067.85
2718.04	5931.55	2718.04	6161.97	2718.04	4937.67	2718.04	5361.13	2718.04	5782.32	2718.04	5232.26	2718.04	3905.06	2718.04	5022.72
2719.38	5721.05	2719.38	5886.11	2719.38	4718.2	2719.38	5104.06	2719.38	5607.15	2719.38	5140.16	2719.38	3843.3	2719.38	4964.12
2720.73	5507.2	2720.73	5607.2	2720.73	4497.69	2720.73	4849.28	2720.73	5425.29	2720.73	5036.99	2720.73	3776.34	2720.73	4889.59
2722.07	5292.25	2722.07	5331.91	2722.07	4283.47	2722.07	4602.19	2722.07	5240.05	2722.07	4929.87	2722.07	3702.7	2722.07	4806.47
2723.42	5075.82	2723.42	5059.54	2723.42	4074.33	2723.42	4360.65	2723.42	5050.37	2723.42	4815.53	2723.42	3620.06	2723.42	4712.41
2724.76	4863.61	2724.76	4797.21	2724.76	3874.84	2724.76	4130.42	2724.76	4860.55	2724.76	4693.76	2724.76	3531.51	2724.76	4614.15
2726.1	4655.06	2726.1	4544.97	2726.1	3684.63	2726.1	3910.57	2726.1	4670.27	2726.1	4563.87	2726.1	3437.21	2726.1	4510.61
2727.45	4451.21	2727.45	4301.57	2727.45	3502.66	2727.45	3699.87	2727.45	4479.53	2727.45	4425.78	2727.45	3337.38	2727.45	4398.15
2728.79	4255.91	2728.79	4070.89	2728.79	3332.24	2728.79	3501.41	2728.79	4291.92	2728.79	4281.32	2728.79	3232.11	2728.79	4278.63
2730.14	4066.69	2730.14	3849.97	2730.14	3171.13	2730.14	3312.25	2730.14	4105.25	2730.14	4135.36	2730.14	3123.07	2730.14	4151.58
2731.48	3886.8	2731.48	3641.79	2731.48	3020.91	2731.48	3134.78	2731.48	3922.69	2731.48	3987.48	2731.48	3011.01	2731.48	4013.66
2732.82	3715.19	2732.82	3443.56	2732.82	2879.3	2732.82	2967.23	2732.82	3743.37	2732.82	3837.71	2732.82	2893.94	2732.82	3866.49
2734.17	3551	2734.17	3254.51	2734.17	2743.91	2734.17	2808.03	2734.17	3566.53	2734.17	3685.02	2734.17	2771.94	2734.17	3713.8
2735.51	3396.58	2735.51	3077.42	2735.51	2615.01	2735.51	2659.07	2735.51	3395.23	2735.51	3531.14	2735.51	2646.73	2735.51	3556.13
2736.85	3250.52	2736.85	2910.55	2736.85	2490.67	2736.85	2518.77	2736.85	3228.67	2736.85	3372.48	2736.85	2517.46	2736.85	3395.23
2738.19	3112.35	2738.19	2753.58	2738.19	2369.5	2738.19	2386.67	2738.19	3067.23	2738.19	3210.36	2738.19	2387.67	2738.19	3232.46
2739.53	2981.26	2739.53	2606.02	2739.53	2250.7	2739.53	2262.19	2739.53	2911.2	2739.53	3044.8	2739.53	2255.87	2739.53	3068.73
2740.88	2855.43	2740.88	2466.23	2740.88	2133.27	2740.88	2143.99	2740.88	2759.76	2740.88	2878.92	2740.88	2124.91	2740.88	2900.51
2742.22	2735.58	2742.22	2335.51	2742.22	2019.06	2742.22	2033.27	2742.22	2615.23	2742.22	2717.66	2742.22	1998.8	2742.22	2733.26
2743.56	2619.84	2743.56	2212.44	2743.56	1907.82	2743.56	1928.61	2743.56	2476.59	2743.56	2561.87	2743.56	1881.71	2743.56	2566.95
2744.9	2507.29	2744.9	2096.35	2744.9	1800.16	2744.9	1829.57	2744.9	2343.89	2744.9	2415.27	2744.9	1773.14	2744.9	2407.09
2746.24	2397.08	2746.24	1986.55	2746.24	1697.16	2746.24	1735.7	2746.24	2217.06	2746.24	2276.29	2746.24	1673.35	2746.24	2257.6
2747.58	2288.67	2747.58	1882.41	2747.58	1599.58	2747.58	1646.69	2747.58	2096.06	2747.58	2147.17	2747.58	1579.43	2747.58	2118.58
2748.92	2181.8	2748.92	1783.37	2748.92	1508.21	2748.92	1562.31	2748.92	1980.85	2748.92	2027.17	2748.92	1488.63	2748.92	1989.05
2750.26	2076.45	2750.26	1688.7	2750.26	1423.09	2750.26	1482.44	2750.26	1871.31	2750.26	1910.3	2750.26	1399.96	2750.26	1868.35
2751.6	1972.84	2751.6	1597.76	2751.6	1344.31	2751.6	1407.12	2751.6	1767.37	2751.6	1798.39	2751.6	1314.97	2751.6	1757.64
2752.94	1871.53	2752.94	1510.77	2752.94	1271.61	2752.94	1336.58	2752.94	1668.98	2752.94	1690.11	2752.94	1235.27	2752.94	1651.45
2754.28	1773.28	2754.28	1427.72	2754.28	1204.43	2754.28	1270.94	2754.28	1576.04	2754.28	1585.99	2754.28	1161.87	2754.28	1549.71
2755.62	1679.2	2755.62	1349.64	2755.62	1141.89	2755.62	1209.04	2755.62	1488.56	2755.62	1488.41	2755.62	1095.45	2755.62	1451.43
2756.96	1590.6	2756.96	1276.84	2756.96	1082.52	2756.96	1150.35	2756.96	1406.6	2756.96	1396.77	2756.96	1034.8	2756.96	1354.35
2758.29	1507.15	2758.29	1210.42	2758.29	1026.53	2758.29	1095.08	2758.29	1330.15	2758.29	1312.24	2758.29	978.527	2758.29	1261.42
2759.63	1427.53	2759.63	1149.84	2759.63	973.051	2759.63	1042.31	2759.63	1257.74	2759.63	1236.16	2759.63	925.368	2759.63	1174.53
2760.97	1352.58	2760.97	1095.17	2760.97	922.594	2760.97	992.455	2760.97	1189.76	2760.97	1162.28	2760.97	875.715	2760.97	1093.58
2762.31	1282.36	2762.31	1045.1	2762.31	875.181	2762.31	945.524	2762.31	1126.07	2762.31	1092.31	2762.31	828.512	2762.31	1023.2
2763.65	1216.87	2763.65	999.475	2763.65	831.053	2763.65	901.548	2763.65	1066.56	2763.65	1026.19	2763.65	783.777	2763.65	963.049
2764.98	1156.33	2764.98	957.79	2764.98	790.742	2764.98	860.795	2764.98	1011.43	2764.98	965.816	2764.98	742.733	2764.98	908.144
2766.32	1099.65	2766.32	918.387	2766.32	754.229	2766.32	822.601	2766.32	959.719	2766.32	911.06	2766.32	704.365	2766.32	857.366
2767.66	1047.02	2767.66	881.036	2767.66	721.738	2767.66	787.188	2767.66	911.66	2767.66	863.862	2767.66	671.624	2767.66	811.596
2769	998.102	2769	845.112	2769	693.389	2769	754.406	2769	867.08	2769	823.652	2769	643.171	2769	772.772
2770.33	953.037	2770.33	810.361	2770.33	669.296	2770.33	724.284	2770.33	826.129	2770.33	789.524	2770.33	620.948	2770.33	740.595
2771.67	910.825	2771.67	776.046	2771.67	648.589	2771.67	696.182	2771.67	788.032	2771.67	759.785	2771.67	601.309	2771.67	714.367
2773	871.764	2773	743.095	2773	630.776	2773	670.378	2773	753.183	2773	733.099	2773	583.468	2773	691.297
2774.34	835.03	2774.34	711.259	2774.34	614.54	2774.34	646.246	2774.34	720.873	2774.34	709.418	2774.34	565.354	2774.34	669.92
2775.68	800.779	2775.68	681.503	2775.68	599.336	2775.68	623.759	2775.68	691.199	2775.68	687.099	2775.68	548.389	2775.68	649.342
2777.01	769.122	2777.01	654.618	2777.01	584.645	2777.01	602.867	2777.01	664.159	2777.01	667.289	2777.01	533.275	2777.01	628.324
2778.35	739.519	2778.35	630.609	2778.35	570.163	2778.35	583.104	2778.35	639.149	2778.35	648.466	2778.35	520.395	2778.35	606.843
2779.68	712.333	2779.68	610.01	2779.68	555.965	2779.68	564.698	2779.68	616.37	2779.68	628.529	2779.68	508.804	2779.68	586.973
2781.02	686.966	2781.02	592.318	2781.02	541.953	2781.02	547.309	2781.02	595.279	2781.02	612.017	2781.02	497.262	2781.02	569.592
2782.35	663.675	2782.35	577.574	2782.35	528.586	2782.35	531.16	2782.35	576.021	2782.35	598.093	2782.35	485.923	2782.35	553.653
2783.68	642.139	2783.68	564.775	2783.68	515.748	2783.68	515.969	2783.68	558.305	2783.68	586.669	2783.68	472.006	2783.68	538.703
2785.02	622.088	2785.02	553.264	2785.02	503.436	2785.02	501.536	2785.02	541.898	2785.02	577.695	2785.02	456.976	2785.02	525.766
2786.35	603.683	2786.35	542.129	2786.35	491.838	2786.35	487.994	2786.35	526.97	2786.35	568.658	2786.35	441.881	2786.35	513.115
2787.68	586.596	2787.68	530.686	2787.68	480.89	2787.68	475.158	2787.68	513.336	2787.68	558.814	2787.68	426.308	2787.68	503.092
2789.02	570.534	2789.02	518.45	2789.02	470.543	2789.02	462.854	2789.02	500.783	2789.02	548.096	2789.02	411.338	2789.02	494.776
2790.35	555.594	2790.35	505.623	2790.35	461.083	2790.35	451.196	2790.35	489.407	2790.35	535.815	2790.35	398.742	2790.35	487.09
2791.68	541.512	2791.68	492.271	2791.68	452.059	2791.68	440.036	2791.68	479.024	2791.68	524.168	2791.68	388.198	2791.68	479.084
2793.02	528.083	2793.02	478.744	2793.02	443.332	2793.02	429.237	2793.02	469.479	2793.02	512.883	2793.02	379.978	2793.02	470.756
2794.35	515.439	2794.35	465.688	2794.35	435.037	2794.35	418.917	2794.35	460.807	2794.35	501.92	2794.35	375.132	2794.35	461.311
2795.68	503.479	2795.68	453.342	2795.68	427.122	2795.68	408.955	2795.68	452.839	2795.68	491.56	2795.68	371.948	2795.68	452.42
2797.01	492.223	2797.01	442.34	2797.01	419.316	2797.01	399.324	2797.01	445.453	2797.01	482.398	2797.01	369.45	2797.01	444.526
2798.34	481.728	2798.34	432.864	2798.34	411.59	2798.34	390.031	2798.34	438.563	2798.34	474.47	2798.34	365.377	2798.34	436.789
2799.68	471.986	2799.68	424.977	2799.68	404.028	2799.68	381.004	2799.68	432.038	2799.68	468.086	2799.68	361.186	2799.68	428.921
2801.01	463.007	2801.01	418.682	2801.01	396.703	2801.01	372.399	2801.01	425.907	2801.01	463.565	2801.01	355.957	2801.01	419.439
2802.34	454.645	2802.34	413.686	2802.34	389.481	2802.34	364.193	2802.34	420.054	2802.34	460.032	2802.34	350.071	2802.34	407.972
2803.67	446.834	2803.67	409.386	2803.67	382.472	2803.67	356.297	2803.67	414.433	2803.67	457.013	2803.67	345.416	2803.67	397.767
2805	439.501	2805	405.33	2805	375.783	2805	348.699	2805	409.006	2805	452.548	2805	342.158	2805	388.1
2806.33	432.555	2806.33	401.089	2806.33	369.406	2806.33	341.4	2806.33	403.747	2806.33	448.331	2806.33	338.609	2806.33	379.184
2807.66	425.907	2807.66	396.201	2807.66	363.283	2807.66	334.394	2807.66	398.631	2807.66	444.142	2807.66	335.521	2807.66	370.592
2808.99	419.486	2808.99	390.733	2808.99	357.284	2808.99	327.68	2808.99	393.63	2808.99	439.989	2808.99	332.059	2808.99	362.113
2810.32	413.226	2810.32	384.708	2810.32	351.499	2810.32	321.26	2810.32	388.721	2810.32	436.853	2810.32	328.874	2810.32	353.41
2811.65	407.072	2811.65	378.356	2811.65	345.954	2811.65	315.13	2811.65	383.88	2811.65	432.095	2811.65	326.814	2811.65	345.837
2812.98	400.984	2812.98	371.909	2812.98	340.584	2812.98	309.269	2812.98	379.1	2812.98	425.552	2812.98	324.235	2812.98	340.526
2814.3	395.004	2814.3	365.966	2814.3	335.399	2814.3	303.72	2814.3	374.4	2814.3	417.714	2814.3	323.19	2814.3	338.428
2815.63	389.048	2815.63	360.661	2815.63	330.445	2815.63	298.397	2815.63	369.695	2815.63	409.583	2815.63	323.91	2815.63	337.606
2816.96	383.184	2816.96	356.186	2816.96	325.873	2816.96	293.349	2816.96	365.001	2816.96	400.837	2816.96	325.708	2816.96	336.632
2818.29	377.488	2818.29	352.67	2818.29	321.893	2818.29	288.595	2818.29	360.277	2818.29	392.565	2818.29	328.734	2818.29	333.427
2819.62	372.077	2819.62	350.241	2819.62	318.8	2819.62	284.159	2819.62	355.474	2819.62	385.618	2819.62	333.029	2819.62	329.066
2820.94	367.1	2820.94	348.851	2820.94	316.574	2820.94	280.093	2820.94	350.576	2820.94	380.201	2820.94	337.44	2820.94	323.948
2822.27	362.57	2822.27	348.252	2822.27	315.303	2822.27	276.346	2822.27	345.459	2822.27	377.442	2822.27	341.074	2822.27	317.027
2823.6	358.582	2823.6	348.077	2823.6	314.934	2823.6	272.952	2823.6	340.122	2823.6	376.162	2823.6	342.695	2823.6	309.509
2824.92	355.188	2824.92	347.933	2824.92	315.157	2824.92	269.905	2824.92	334.591	2824.92	375.031	2824.92	341.043	2824.92	301.423
2826.25	352.291	2826.25	347.529	2826.25	315.364	2826.25	267.142	2826.25	328.791	2826.25	373.684	2826.25	336.357	2826.25	295.09
2827.58	349.847	2827.58	346.458	2827.58	315.039	2827.58	264.657	2827.58	322.82	2827.58	371.979	2827.58	330.156	2827.58	289.747
2828.9	347.739	2828.9	344.487	2828.9	313.877	2828.9	262.418	2828.9	316.809	2828.9	369.124	2828.9	324.397	2828.9	286.772
2830.23	345.788	2830.23	341.502	2830.23	311.63	2830.23	260.351	2830.23	310.793	2830.23	365.624	2830.23	319.579	2830.23	284.557
2831.56	343.873	2831.56	337.683	2831.56	308.157	2831.56	258.437	2831.56	304.927	2831.56	360.282	2831.56	315.002	2831.56	283.138
2832.88	341.886	2832.88	333.312	2832.88	303.884	2832.88	256.639	2832.88	299.398	2832.88	354.592	2832.88	311.811	2832.88	283.238
2834.21	339.734	2834.21	328.682	2834.21	299.111	2834.21	254.902	2834.21	294.24	2834.21	349.275	2834.21	308.832	2834.21	282.404
2835.53	337.402	2835.53	324.195	2835.53	294.275	2835.53	253.229	2835.53	289.648	2835.53	345.138	2835.53	304.428	2835.53	282.122
2836.86	334.875	2836.86	319.942	2836.86	289.574	2836.86	251.587	2836.86	285.629	2836.86	340.758	2836.86	298.851	2836.86	281.654
2838.18	332.257	2838.18	316.315	2838.18	285.384	2838.18	250.012	2838.18	282.283	2838.18	336.889	2838.18	292.23	2838.18	282.243
2839.51	329.585	2839.51	313.323	2839.51	281.838	2839.51	248.506	2839.51	279.574	2839.51	332.346	2839.51	285.119	2839.51	283.629
2840.83	327.025	2840.83	310.825	2840.83	278.892	2840.83	247.115	2840.83	277.526	2840.83	327.807	2840.83	279.338	2840.83	285.354
2842.15	324.669	2842.15	308.65	2842.15	276.413	2842.15	245.851	2842.15	276.081	2842.15	323.922	2842.15	273.788	2842.15	286.914
2843.48	322.614	2843.48	306.803	2843.48	274.149	2843.48	244.746	2843.48	275.168	2843.48	320.32	2843.48	268.554	2843.48	286.997
2844.8	320.986	2844.8	305.125	2844.8	272.225	2844.8	243.842	2844.8	274.703	2844.8	317.309	2844.8	264.688	2844.8	286.104
2846.12	319.796	2846.12	303.381	2846.12	270.577	2846.12	243.152	2846.12	274.591	2846.12	314.387	2846.12	261.748	2846.12	285.429
2847.45	319.061	2847.45	301.545	2847.45	269.227	2847.45	242.675	2847.45	274.743	2847.45	312.408	2847.45	259.17	2847.45	284.02
2848.77	318.751	2848.77	299.607	2848.77	268.171	2848.77	242.402	2848.77	275.067	2848.77	310.257	2848.77	256.15	2848.77	283.383
2850.09	318.78	2850.09	297.492	2850.09	267.375	2850.09	242.291	2850.09	275.505	2850.09	307.278	2850.09	252.701	2850.09	284.564
2851.41	319.034	2851.41	295.089	2851.41	266.825	2851.41	242.288	2851.41	276.019	2851.41	304.377	2851.41	248.461	2851.41	285.928
2852.74	319.415	2852.74	292.301	2852.74	266.4	2852.74	242.335	2852.74	276.601	2852.74	302.127	2852.74	244.247	2852.74	289.998
2854.06	319.83	2854.06	289.266	2854.06	266.044	2854.06	242.358	2854.06	277.249	2854.06	300.962	2854.06	241.288	2854.06	292.344
2855.38	320.217	2855.38	286.038	2855.38	265.576	2855.38	242.3	2855.38	277.986	2855.38	301.498	2855.38	241.109	2855.38	294.508
2856.7	320.563	2856.7	282.867	2856.7	264.987	2856.7	242.102	2856.7	278.86	2856.7	303.106	2856.7	243.29	2856.7	295.193
2858.02	320.865	2858.02	279.827	2858.02	264.252	2858.02	241.71	2858.02	279.917	2858.02	304.281	2858.02	246.53	2858.02	293.768
2859.34	321.151	2859.34	277.27	2859.34	263.409	2859.34	241.091	2859.34	281.211	2859.34	305.389	2859.34	249.608	2859.34	290.484
2860.66	321.486	2860.66	275.557	2860.66	262.433	2860.66	240.241	2860.66	282.743	2860.66	305.89	2860.66	250.542	2860.66	284.998
2861.98	321.946	2861.98	274.947	2861.98	261.584	2861.98	239.172	2861.98	284.518	2861.98	306.25	2861.98	249.361	2861.98	279.763
2863.3	322.607	2863.3	275.493	2863.3	260.862	2863.3	237.927	2863.3	286.503	2863.3	305.993	2863.3	247.226	2863.3	274.52
2864.62	323.532	2864.62	277.198	2864.62	260.185	2864.62	236.561	2864.62	288.641	2864.62	304.003	2864.62	243.994	2864.62	270.299
2865.94	324.787	2865.94	279.787	2865.94	259.465	2865.94	235.14	2865.94	290.858	2865.94	301.362	2865.94	241.839	2865.94	266.373
2867.26	326.408	2867.26	283	2867.26	258.647	2867.26	233.741	2867.26	293.075	2867.26	298.607	2867.26	241.535	2867.26	264.355
2868.58	328.417	2868.58	286.424	2868.58	257.66	2868.58	232.451	2868.58	295.242	2868.58	295.584	2868.58	242.363	2868.58	263.449
2869.9	330.815	2869.9	289.322	2869.9	256.481	2869.9	231.355	2869.9	297.321	2869.9	293.388	2869.9	245.164	2869.9	264.574
2871.22	333.585	2871.22	291.391	2871.22	255.218	2871.22	230.539	2871.22	299.288	2871.22	292.766	2871.22	248.033	2871.22	266.439
2872.54	336.693	2872.54	292.623	2872.54	253.816	2872.54	230.084	2872.54	301.128	2872.54	293.366	2872.54	251.773	2872.54	267.075
2873.86	340.078	2873.86	293.046	2873.86	252.472	2873.86	230.046	2873.86	302.855	2873.86	295.106	2873.86	256.588	2873.86	267.283
2875.17	343.621	2875.17	292.852	2875.17	251.233	2875.17	230.461	2875.17	304.491	2875.17	297.683	2875.17	259.922	2875.17	267.045
2876.49	347.302	2876.49	292.576	2876.49	250.168	2876.49	231.355	2876.49	306.084	2876.49	300.572	2876.49	261.599	2876.49	264.66
2877.81	351.02	2877.81	292.622	2877.81	249.196	2877.81	232.712	2877.81	307.652	2877.81	303.894	2877.81	260.884	2877.81	261.219
2879.13	354.69	2879.13	293.296	2879.13	248.277	2879.13	234.503	2879.13	309.22	2879.13	307.207	2879.13	259.709	2879.13	257.546
2880.44	358.226	2880.44	294.813	2880.44	247.206	2880.44	236.657	2880.44	310.8	2880.44	310.683	2880.44	257.826	2880.44	252.386
2881.76	361.65	2881.76	297.287	2881.76	245.815	2881.76	239.163	2881.76	312.435	2881.76	313.102	2881.76	256.644	2881.76	248.442
2883.08	364.929	2883.08	300.6	2883.08	244.015	2883.08	241.949	2883.08	314.1	2883.08	313.058	2883.08	255.552	2883.08	244.581
2884.39	368.031	2884.39	304.423	2884.39	241.802	2884.39	244.96	2884.39	315.788	2884.39	311.076	2884.39	255.076	2884.39	243.637
2885.71	371.046	2885.71	308.592	2885.71	239.304	2885.71	248.214	2885.71	317.532	2885.71	308.417	2885.71	253.71	2885.71	243.841
2887.02	373.96	2887.02	312.445	2887.02	236.765	2887.02	251.654	2887.02	319.292	2887.02	306.07	2887.02	251.859	2887.02	245.32
2888.34	376.875	2888.34	315.862	2888.34	234.533	2888.34	255.334	2888.34	321.087	2888.34	303.808	2888.34	249.603	2888.34	248.943
2889.66	379.825	2889.66	318.435	2889.66	232.921	2889.66	259.239	2889.66	322.87	2889.66	300.77	2889.66	247.545	2889.66	252.469
2890.97	382.843	2890.97	320.059	2890.97	232.344	2890.97	263.352	2890.97	324.63	2890.97	298.077	2890.97	245.95	2890.97	257.345
2892.29	386.002	2892.29	320.657	2892.29	232.939	2892.29	267.728	2892.29	326.381	2892.29	295.508	2892.29	245.815	2892.29	263.191
2893.6	389.263	2893.6	320.424	2893.6	234.72	2893.6	272.27	2893.6	328.114	2893.6	293.817	2893.6	245.084	2893.6	268.764
2894.92	392.666	2894.92	319.563	2894.92	237.601	2894.92	276.993	2894.92	329.867	2894.92	294.224	2894.92	244.722	2894.92	273.99
2896.23	396.125	2896.23	318.449	2896.23	241.222	2896.23	281.751	2896.23	331.644	2896.23	295.809	2896.23	243.579	2896.23	277.636
2897.55	399.651	2897.55	317.534	2897.55	245.253	2897.55	286.533	2897.55	333.514	2897.55	298.172	2897.55	242.763	2897.55	279.898
2898.86	403.145	2898.86	317.053	2898.86	249.294	2898.86	291.161	2898.86	335.497	2898.86	300.636	2898.86	243.075	2898.86	281.254
2900.17	406.581	2900.17	317.457	2900.17	253.191	2900.17	295.573	2900.17	337.632	2900.17	302.698	2900.17	242.37	2900.17	280.396
2901.49	409.943	2901.49	319.091	2901.49	256.735	2901.49	299.716	2901.49	339.961	2901.49	303.349	2901.49	241.724	2901.49	278.379
2902.8	413.116	2902.8	321.816	2902.8	259.905	2902.8	303.456	2902.8	342.478	2902.8	301.775	2902.8	240.835	2902.8	276.438
2904.11	416.086	2904.11	325.378	2904.11	262.824	2904.11	306.797	2904.11	345.214	2904.11	299.979	2904.11	238.823	2904.11	273.518
2905.42	418.854	2905.42	329.568	2905.42	265.649	2905.42	309.733	2905.42	348.156	2905.42	298.302	2905.42	237.407	2905.42	270.126
2906.74	421.466	2906.74	334.001	2906.74	268.501	2906.74	312.314	2906.74	351.324	2906.74	296.879	2906.74	236.38	2906.74	267.244
2908.05	423.932	2908.05	338.081	2908.05	271.518	2908.05	314.571	2908.05	354.65	2908.05	295.144	2908.05	236.69	2908.05	266.224
2909.36	426.389	2909.36	341.592	2909.36	274.842	2909.36	316.62	2909.36	358.158	2909.36	294.566	2909.36	237.506	2909.36	266.029
2910.67	428.986	2910.67	344.457	2910.67	278.605	2910.67	318.584	2910.67	361.849	2910.67	294.217	2910.67	238.63	2910.67	265.61
2911.99	431.905	2911.99	346.606	2911.99	282.898	2911.99	320.612	2911.99	365.758	2911.99	294.501	2911.99	239.506	2911.99	264.536
2913.3	435.275	2913.3	348.209	2913.3	287.671	2913.3	322.82	2913.3	369.871	2913.3	295.353	2913.3	240.412	2913.3	263.969
2914.61	439.259	2914.61	349.582	2914.61	292.867	2914.61	325.344	2914.61	374.262	2914.61	295.95	2914.61	241.313	2914.61	262.515
2915.92	443.975	2915.92	350.969	2915.92	298.308	2915.92	328.297	2915.92	378.956	2915.92	295.204	2915.92	241.784	2915.92	261.844
2917.23	449.468	2917.23	352.9	2917.23	303.902	2917.23	331.755	2917.23	383.979	2917.23	294.062	2917.23	241.4	2917.23	261.113
2918.54	455.732	2918.54	355.455	2918.54	309.448	2918.54	335.739	2918.54	389.342	2918.54	292.799	2918.54	240.383	2918.54	259.656
2919.85	462.692	2919.85	358.914	2919.85	314.813	2919.85	340.243	2919.85	395.052	2919.85	293.506	2919.85	238.243	2919.85	258.303
2921.16	470.23	2921.16	363.215	2921.16	319.798	2921.16	345.203	2921.16	401.072	2921.16	294.955	2921.16	235.534	2921.16	256.582
2922.47	478.202	2922.47	368.282	2922.47	324.268	2922.47	350.531	2922.47	407.353	2922.47	297.799	2922.47	232.351	2922.47	253.568
2923.78	486.446	2923.78	373.923	2923.78	328.141	2923.78	356.098	2923.78	413.802	2923.78	301.124	2923.78	231.205	2923.78	250.035
2925.09	494.807	2925.09	379.929	2925.09	331.415	2925.09	361.774	2925.09	420.308	2925.09	304.433	2925.09	230.959	2925.09	245.944
2926.4	503.144	2926.4	386.076	2926.4	334.152	2926.4	367.429	2926.4	426.749	2926.4	307.317	2926.4	231.947	2926.4	244.355
2927.71	511.338	2927.71	392.035	2927.71	336.533	2927.71	372.945	2927.71	433.001	2927.71	309.425	2927.71	232.875	2927.71	244.027
2929.01	519.243	2929.01	397.606	2929.01	338.726	2929.01	378.173	2929.01	438.868	2929.01	311.557	2929.01	232.754	2929.01	242.537
2930.32	526.903	2930.32	402.753	2930.32	340.755	2930.32	383.101	2930.32	444.315	2930.32	313.555	2930.32	232.743	2930.32	242.632
2931.63	534.228	2931.63	407.285	2931.63	342.74	2931.63	387.603	2931.63	449.201	2931.63	314.109	2931.63	232.523	2931.63	244.495
2932.94	541.223	2932.94	411.162	2932.94	344.833	2932.94	391.604	2932.94	453.451	2932.94	314.709	2932.94	231.206	2932.94	247.326
2934.25	547.933	2934.25	414.392	2934.25	347.1	2934.25	395.036	2934.25	456.998	2934.25	315.154	2934.25	229.151	2934.25	250.717
2935.55	554.353	2935.55	416.917	2935.55	349.492	2935.55	397.818	2935.55	459.812	2935.55	314.863	2935.55	225.798	2935.55	252.684
2936.86	560.625	2936.86	418.596	2936.86	351.876	2936.86	399.95	2936.86	461.933	2936.86	314.857	2936.86	222.35	2936.86	253.413
2938.17	566.735	2938.17	419.55	2938.17	354.162	2938.17	401.371	2938.17	463.392	2938.17	315.886	2938.17	219.693	2938.17	253.373
2939.47	572.628	2939.47	419.828	2939.47	356.104	2939.47	402.061	2939.47	464.234	2939.47	317.873	2939.47	217.81	2939.47	252.604
2940.78	578.339	2940.78	419.372	2940.78	357.56	2940.78	402.032	2940.78	464.52	2940.78	320.548	2940.78	216.746	2940.78	252.868
2942.09	583.721	2942.09	418.354	2942.09	358.414	2942.09	401.288	2942.09	464.323	2942.09	322.913	2942.09	215.62	2942.09	252.89
2943.39	588.581	2943.39	416.895	2943.39	358.662	2943.39	399.86	2943.39	463.721	2943.39	325.936	2943.39	215.007	2943.39	251.477
2944.7	592.843	2944.7	415.278	2944.7	358.245	2944.7	397.755	2944.7	462.73	2944.7	328.516	2944.7	214.148	2944.7	250.163
2946.01	596.274	2946.01	413.844	2946.01	357.233	2946.01	394.999	2946.01	461.39	2946.01	331.269	2946.01	213.505	2946.01	247.835
2947.31	598.706	2947.31	412.629	2947.31	355.638	2947.31	391.642	2947.31	459.729	2947.31	332.388	2947.31	213.842	2947.31	243.826
2948.62	600.061	2948.62	411.792	2948.62	353.457	2948.62	387.685	2948.62	457.709	2948.62	332.783	2948.62	214.553	2948.62	240.029
2949.92	600.26	2949.92	411.19	2949.92	350.748	2949.92	383.23	2949.92	455.304	2949.92	331.118	2949.92	216.314	2949.92	237.301
2951.23	599.288	2951.23	410.624	2951.23	347.485	2951.23	378.274	2951.23	452.42	2951.23	328.439	2951.23	218.64	2951.23	236.062
2952.53	597.204	2952.53	409.857	2952.53	343.769	2952.53	372.973	2952.53	449.036	2952.53	325.202	2952.53	221.516	2952.53	234.766
2953.83	594.082	2953.83	408.596	2953.83	339.662	2953.83	367.376	2953.83	445.087	2953.83	322.223	2953.83	222.659	2953.83	233.713
2955.14	589.992	2955.14	406.582	2955.14	335.184	2955.14	361.543	2955.14	440.515	2955.14	318.803	2955.14	223.478	2955.14	233.99
2956.44	585.108	2956.44	403.654	2956.44	330.647	2956.44	355.652	2956.44	435.386	2956.44	315.635	2956.44	223.627	2956.44	234.589
2957.75	579.475	2957.75	399.573	2957.75	326.067	2957.75	349.7	2957.75	429.636	2957.75	313.211	2957.75	222.572	2957.75	233.973
2959.05	573.268	2959.05	394.308	2959.05	321.517	2959.05	343.851	2959.05	423.42	2959.05	310.629	2959.05	220.272	2959.05	234.743
2960.35	566.524	2960.35	388.042	2960.35	317.072	2960.35	338.112	2960.35	416.774	2960.35	308.245	2960.35	217.445	2960.35	234.728
2961.66	559.229	2961.66	381.018	2961.66	312.717	2961.66	332.477	2961.66	409.728	2961.66	307.175	2961.66	214.593	2961.66	232.05
2962.96	551.499	2962.96	373.742	2962.96	308.461	2962.96	327.05	2962.96	402.484	2962.96	306.562	2962.96	211.634	2962.96	229.49
2964.26	543.255	2964.26	366.664	2964.26	304.138	2964.26	321.792	2964.26	395.086	2964.26	305.772	2964.26	209.654	2964.26	227.313
2965.56	534.455	2965.56	360.054	2965.56	299.468	2965.56	316.705	2965.56	387.614	2965.56	304.528	2965.56	209.513	2965.56	226.555
2966.87	524.978	2966.87	354.331	2966.87	294.427	2966.87	311.728	2966.87	380.085	2966.87	301.634	2966.87	210.361	2966.87	226.578
2968.17	514.913	2968.17	349.707	2968.17	288.868	2968.17	306.91	2968.17	372.641	2968.17	297.702	2968.17	210.774	2968.17	227.43
2969.47	504.175	2969.47	346.095	2969.47	282.659	2969.47	302.184	2969.47	365.24	2969.47	292.739	2969.47	210.997	2969.47	229.05
2970.77	492.785	2970.77	343.296	2970.77	275.77	2970.77	297.511	2970.77	357.89	2970.77	287.312	2970.77	210.053	2970.77	231.461
2972.07	480.787	2972.07	340.909	2972.07	268.399	2972.07	292.845	2972.07	350.56	2972.07	281.639	2972.07	208.881	2972.07	233.99
2973.37	468.279	2973.37	338.643	2973.37	260.647	2973.37	288.137	2973.37	343.195	2973.37	274.399	2973.37	206.928	2973.37	237.186
2974.67	455.367	2974.67	336.216	2974.67	252.919	2974.67	283.326	2974.67	335.738	2974.67	268.453	2974.67	204.987	2974.67	239.589
2975.97	442.185	2975.97	333.307	2975.97	245.466	2975.97	278.355	2975.97	328.126	2975.97	263.919	2975.97	203.109	2975.97	240.054
2977.27	428.864	2977.27	329.973	2977.27	238.632	2977.27	273.18	2977.27	320.307	2977.27	261.321	2977.27	201.289	2977.27	239.923
2978.57	415.53	2978.57	326.233	2978.57	232.712	2978.57	267.754	2978.57	312.236	2978.57	260.266	2978.57	199.91	2978.57	236.932
2979.87	402.266	2979.87	322.151	2979.87	227.831	2979.87	262.062	2979.87	303.921	2979.87	260.486	2979.87	198.79	2979.87	232.883
2981.17	389.151	2981.17	317.725	2981.17	223.997	2981.17	256.113	2981.17	295.402	2981.17	260.787	2981.17	198.375	2981.17	227.979
2982.47	376.232	2982.47	313.062	2982.47	221.155	2982.47	249.936	2982.47	286.742	2982.47	260.413	2982.47	197.418	2982.47	223.796
2983.77	363.549	2983.77	308.274	2983.77	218.988	2983.77	243.594	2983.77	278.041	2983.77	258.212	2983.77	196.969	2983.77	221.045
2985.07	351.135	2985.07	303.51	2985.07	217.264	2985.07	237.151	2985.07	269.404	2985.07	254.895	2985.07	196.163	2985.07	219.234
2986.37	339.037	2986.37	298.745	2986.37	215.608	2986.37	230.689	2986.37	260.947	2986.37	251.006	2986.37	194.438	2986.37	216.026
2987.67	327.293	2987.67	293.988	2987.67	213.772	2987.67	224.282	2987.67	252.79	2987.67	246.395	2987.67	191.478	2987.67	213.024
2988.96	316.03	2988.96	289.42	2988.96	211.553	2988.96	218.039	2988.96	245.09	2988.96	241.71	2988.96	189.165	2988.96	209.137
2990.26	305.137	2990.26	284.905	2990.26	208.788	2990.26	211.909	2990.26	237.791	2990.26	237.738	2990.26	187.938	2990.26	203.678
2991.56	294.754	2991.56	280.427	2991.56	205.453	2991.56	205.989	2991.56	230.986	2991.56	233.72	2991.56	186.841	2991.56	199.111
2992.86	284.936	2992.86	275.917	2992.86	201.598	2992.86	200.325	2992.86	224.684	2992.86	230.628	2992.86	186.334	2992.86	193.827
2994.16	275.742	2994.16	271.154	2994.16	197.305	2994.16	194.974	2994.16	218.854	2994.16	228.32	2994.16	185.289	2994.16	188.786
2995.45	267.283	2995.45	266.166	2995.45	192.973	2995.45	190.015	2995.45	213.489	2995.45	226.768	2995.45	184.009	2995.45	183.898
2996.75	259.45	2996.75	260.801	2996.75	188.735	2996.75	185.432	2996.75	208.463	2996.75	225.875	2996.75	181.61	2996.75	181.138
2998.05	252.354	2998.05	255.214	2998.05	184.913	2998.05	181.325	2998.05	203.782	2998.05	224.509	2998.05	178.926	2998.05	179.381
2999.34	246.052	2999.34	249.439	2999.34	181.752	2999.34	177.757	2999.34	199.431	2999.34	224.363	2999.34	176.661	2999.34	179.227
3000.64	240.415	3000.64	243.427	3000.64	179.447	3000.64	174.691	3000.64	195.299	3000.64	224.564	3000.64	175.914	3000.64	179.032
3001.93	235.485	3001.93	237.442	3001.93	178.002	3001.93	172.177	3001.93	191.403	3001.93	224.969	3001.93	175.731	3001.93	179.405
3003.23	231.096	3003.23	231.446	3003.23	177.442	3003.23	170.158	3003.23	187.632	3003.23	225.611	3003.23	176.044	3003.23	179.513
3004.53	227.172	3004.53	225.469	3004.53	177.459	3004.53	168.625	3004.53	183.965	3004.53	225.692	3004.53	175.003	3004.53	179.473
3005.82	223.601	3005.82	219.715	3005.82	177.807	3005.82	167.556	3005.82	180.379	3005.82	223.176	3005.82	173.606	3005.82	181.368
3007.12	220.189	3007.12	214.205	3007.12	178.229	3007.12	166.885	3007.12	176.751	3007.12	219.172	3007.12	172.29	3007.12	183.293
3008.41	216.841	3008.41	208.97	3008.41	178.285	3008.41	166.591	3008.41	173.097	3008.41	214.144	3008.41	170.805	3008.41	186.706
3009.71	213.387	3009.71	203.907	3009.71	177.596	3009.71	166.636	3009.71	169.311	3009.71	209.102	3009.71	168.178	3009.71	190.295
3011	209.792	3011	199.178	3011	176.079	3011	166.977	3011	165.441	3011	204.532	3011	164.18	3011	192.63
3012.29	205.987	3012.29	194.774	3012.29	173.576	3012.29	167.573	3012.29	161.456	3012.29	201.161	3012.29	159.695	3012.29	193.909
3013.59	201.934	3013.59	190.694	3013.59	170.18	3013.59	168.369	3013.59	157.344	3013.59	199.52	3013.59	156.493	3013.59	194.429
3014.88	197.752	3014.88	186.914	3014.88	166.247	3014.88	169.286	3014.88	153.217	3014.88	198.521	3014.88	155.063	3014.88	194.432
3016.17	193.448	3016.17	183.523	3016.17	162.146	3016.17	170.252	3016.17	149.092	3016.17	198.652	3016.17	154.993	3016.17	195.505
3017.47	189.056	3017.47	180.653	3017.47	158.167	3017.47	171.196	3017.47	144.982	3017.47	199.23	3017.47	157	3017.47	195.137
3018.76	184.72	3018.76	178.422	3018.76	154.77	3018.76	172.023	3018.76	140.979	3018.76	200.87	3018.76	158.95	3018.76	194.519
3020.05	180.482	3020.05	176.858	3020.05	152.158	3020.05	172.688	3020.05	137.078	3020.05	202.294	3020.05	160.077	3020.05	194.725
3021.35	176.376	3021.35	175.909	3021.35	150.424	3021.35	173.158	3021.35	133.271	3021.35	204.648	3021.35	160.509	3021.35	196.463
3022.64	172.516	3022.64	175.437	3022.64	149.576	3022.64	173.413	3022.64	129.643	3022.64	206.877	3022.64	160.659	3022.64	199.369
3023.93	168.884	3023.93	175.381	3023.93	149.428	3023.93	173.444	3023.93	126.184	3023.93	208.793	3023.93	161.587	3023.93	201.64
3025.22	165.486	3025.22	175.499	3025.22	149.594	3025.22	173.258	3025.22	122.926	3025.22	210.145	3025.22	162.472	3025.22	203.076
3026.51	162.306	3026.51	175.824	3026.51	149.64	3026.51	172.868	3026.51	119.88	3026.51	210.591	3026.51	163.134	3026.51	203.073
3027.81	159.29	3027.81	176.179	3027.81	149.136	3027.81	172.27	3027.81	117.03	3027.81	211.361	3027.81	164.251	3027.81	202.425
3029.1	156.439	3029.1	176.728	3029.1	147.81	3029.1	171.473	3029.1	114.41	3029.1	210.352	3029.1	165.698	3029.1	200.128
3030.39	153.682	3030.39	177.628	3030.39	145.561	3030.39	170.479	3030.39	111.993	3030.39	209.277	3030.39	166.674	3030.39	197.663
3031.68	150.974	3031.68	178.922	3031.68	142.454	3031.68	169.294	3031.68	109.764	3031.68	208.477	3031.68	168.121	3031.68	194.26
3032.97	148.298	3032.97	180.581	3032.97	138.543	3032.97	167.933	3032.97	107.718	3032.97	209.227	3032.97	169.435	3032.97	189.827
3034.26	145.636	3034.26	182.642	3034.26	134.131	3034.26	166.425	3034.26	105.868	3034.26	210.051	3034.26	171.318	3034.26	185.65
3035.55	143	3035.55	185.036	3035.55	129.618	3035.55	164.834	3035.55	104.217	3035.55	212.39	3035.55	173.371	3035.55	179.907
3036.84	140.415	3036.84	187.302	3036.84	125.278	3036.84	163.199	3036.84	102.794	3036.84	214.894	3036.84	175.119	3036.84	175.207
3038.13	137.916	3038.13	189.219	3038.13	121.4	3038.13	161.574	3038.13	101.627	3038.13	218.099	3038.13	176.901	3038.13	172.195
3039.42	135.547	3039.42	190.597	3039.42	118.374	3039.42	160.008	3039.42	100.775	3039.42	220.109	3039.42	180.139	3039.42	169.396
3040.71	133.36	3040.71	191.368	3040.71	116.236	3040.71	158.546	3040.71	100.271	3040.71	220.587	3040.71	182.945	3040.71	167.607
3042	131.405	3042	191.48	3042	115.056	3042	157.219	3042	100.154	3042	220.261	3042	186.664	3042	166.149
3043.28	129.74	3043.28	190.868	3043.28	114.86	3043.28	156.05	3043.28	100.447	3043.28	219.315	3043.28	188.293	3043.28	164.903
3044.57	128.355	3044.57	189.624	3044.57	115.544	3044.57	155.023	3044.57	101.144	3044.57	219.063	3044.57	188.495	3044.57	164.574
3045.86	127.262	3045.86	187.886	3045.86	116.875	3045.86	154.148	3045.86	102.222	3045.86	217.243	3045.86	188.231	3045.86	164.204
3047.15	126.454	3047.15	185.836	3047.15	118.638	3047.15	153.415	3047.15	103.633	3047.15	215.746	3047.15	187.623	3047.15	165.832
3048.44	125.909	3048.44	183.646	3048.44	120.521	3048.44	152.826	3048.44	105.319	3048.44	213.205	3048.44	187.26	3048.44	166.962
3049.73	125.57	3049.73	181.286	3049.73	122.263	3049.73	152.372	3049.73	107.211	3049.73	211.408	3049.73	185.842	3049.73	167.651
3051.01	125.378	3051.01	178.869	3051.01	123.666	3051.01	152.046	3051.01	109.201	3051.01	208.893	3051.01	184.274	3051.01	168.196
3052.3	125.248	3052.3	176.509	3052.3	124.597	3052.3	151.821	3052.3	111.229	3052.3	206.507	3052.3	182.528	3052.3	168.989
3053.59	125.123	3053.59	174.275	3053.59	125.087	3053.59	151.681	3053.59	113.183	3053.59	203.523	3053.59	180.86	3053.59	170.664
3054.87	124.944	3054.87	172.402	3054.87	125.295	3054.87	151.603	3054.87	114.942	3054.87	201.065	3054.87	179.034	3054.87	173.428
3056.16	124.661	3056.16	170.718	3056.16	125.445	3056.16	151.549	3056.16	116.453	3056.16	198.683	3056.16	177.738	3056.16	176.599
3057.45	124.215	3057.45	169.399	3057.45	125.797	3057.45	151.484	3057.45	117.632	3057.45	196.518	3057.45	176.584	3057.45	179.761
3058.73	123.544	3058.73	168.398	3058.73	126.713	3058.73	151.373	3058.73	118.448	3058.73	194.247	3058.73	174.724	3058.73	182.699
3060.02	122.599	3060.02	167.711	3060.02	128.205	3060.02	151.179	3060.02	118.903	3060.02	191.697	3060.02	172.546	3060.02	183.287
3061.3	121.386	3061.3	167.207	3061.3	130.161	3061.3	150.877	3061.3	119.016	3061.3	189.215	3061.3	170.714	3061.3	182.645
3062.59	119.901	3062.59	166.953	3062.59	132.452	3062.59	150.445	3062.59	118.847	3062.59	187.116	3062.59	169.389	3062.59	184.05
3063.87	118.241	3063.87	166.936	3063.87	134.87	3063.87	149.868	3063.87	118.453	3063.87	185.394	3063.87	168.746	3063.87	185.687
3065.16	116.494	3065.16	166.892	3065.16	137.188	3065.16	149.094	3065.16	117.906	3065.16	184.463	3065.16	167.915	3065.16	188.412
3066.44	114.84	3066.44	166.838	3066.44	139.128	3066.44	148.122	3066.44	117.284	3066.44	185.132	3066.44	166.625	3066.44	190.901
3067.73	113.416	3067.73	166.737	3067.73	140.638	3067.73	146.937	3067.73	116.643	3067.73	186.255	3067.73	166.258	3067.73	192.624
3069.01	112.418	3069.01	166.594	3069.01	141.552	3069.01	145.567	3069.01	116.023	3069.01	187.262	3069.01	164.941	3069.01	195.173
3070.3	111.973	3070.3	166.39	3070.3	141.953	3070.3	144.012	3070.3	115.425	3070.3	187.423	3070.3	165.055	3070.3	197.561
3071.58	112.196	3071.58	166.195	3071.58	141.874	3071.58	142.332	3071.58	114.842	3071.58	187.844	3071.58	164.218	3071.58	199.61
3072.86	113.113	3072.86	166.144	3072.86	141.337	3072.86	140.569	3072.86	114.233	3072.86	189.099	3072.86	163.658	3072.86	200.219
3074.15	114.69	3074.15	166.506	3074.15	140.395	3074.15	138.766	3074.15	113.56	3074.15	189.411	3074.15	162.272	3074.15	199.187
3075.43	116.827	3075.43	167.463	3075.43	139.205	3075.43	137.004	3075.43	112.796	3075.43	189.996	3075.43	159.897	3075.43	197.572
3076.71	119.391	3076.71	169.163	3076.71	137.807	3076.71	135.32	3076.71	111.903	3076.71	189.245	3076.71	158.368	3076.71	195.773
3078	122.239	3078	171.474	3078	136.344	3078	133.718	3078	110.859	3078	188.816	3078	156.824	3078	194.422
3079.28	125.123	3079.28	174.219	3079.28	134.831	3079.28	132.241	3079.28	109.667	3079.28	187.405	3079.28	156.896	3079.28	194.022
3080.56	127.869	3080.56	177.171	3080.56	133.295	3080.56	130.862	3080.56	108.316	3080.56	186.839	3080.56	158.104	3080.56	192.561
3081.84	130.304	3081.84	180.105	3081.84	131.945	3081.84	129.572	3081.84	106.825	3081.84	186.392	3081.84	160.237	3081.84	189.993
3083.12	132.286	3083.12	182.811	3083.12	130.787	3083.12	128.358	3083.12	105.204	3083.12	187.131	3083.12	162.535	3083.12	185.854
3084.41	133.733	3084.41	185.002	3084.41	129.832	3084.41	127.198	3084.41	103.484	3084.41	187.521	3084.41	165.567	3084.41	179.287
3085.69	134.567	3085.69	186.495	3085.69	129.106	3085.69	126.096	3085.69	101.725	3085.69	188.404	3085.69	168.612	3085.69	172.233
3086.97	134.821	3086.97	187.089	3086.97	128.459	3086.97	125.05	3086.97	99.9712	3086.97	189.388	3086.97	171.011	3086.97	164.943
3088.25	134.585	3088.25	186.791	3088.25	127.615	3088.25	124.07	3088.25	98.2758	3088.25	190.906	3088.25	172.313	3088.25	157.965
3089.53	133.982	3089.53	185.502	3089.53	126.496	3089.53	123.187	3089.53	96.6945	3089.53	191.662	3089.53	172.309	3089.53	152.226
3090.81	133.174	3090.81	183.498	3090.81	125.044	3090.81	122.439	3090.81	95.2918	3090.81	192.029	3090.81	170.799	3090.81	148.059
3092.09	132.322	3092.09	181.061	3092.09	123.377	3092.09	121.867	3092.09	94.1137	3092.09	189.762	3092.09	168.345	3092.09	143.393
3093.37	131.557	3093.37	178.361	3093.37	121.496	3093.37	121.516	3093.37	93.2114	3093.37	186.843	3093.37	164.702	3093.37	139.426
3094.65	130.973	3094.65	175.666	3094.65	119.499	3094.65	121.427	3094.65	92.6108	3094.65	183.561	3094.65	160.656	3094.65	135.798
3095.93	130.624	3095.93	173.296	3095.93	117.552	3095.93	121.644	3095.93	92.3196	3095.93	181.04	3095.93	157.754	3095.93	132.943
3097.21	130.507	3097.21	171.457	3097.21	115.827	3097.21	122.192	3097.21	92.3226	3097.21	179.638	3097.21	154.738	3097.21	129.963
3098.49	130.586	3098.49	170.289	3098.49	114.528	3098.49	123.074	3098.49	92.5837	3098.49	179.537	3098.49	152.618	3098.49	126.435
3099.77	130.798	3099.77	169.666	3099.77	113.746	3099.77	124.287	3099.77	93.0436	3099.77	181.629	3099.77	151.437	3099.77	125.07
3101.05	131.021	3101.05	169.334	3101.05	113.493	3101.05	125.809	3101.05	93.6403	3101.05	183.942	3101.05	151.36	3101.05	125.138
3102.33	131.134	3102.33	169.063	3102.33	113.797	3102.33	127.591	3102.33	94.3171	3102.33	184.694	3102.33	152.457	3102.33	127.454
3103.6	131.037	3103.6	168.521	3103.6	114.522	3103.6	129.551	3103.6	94.9885	3103.6	184.849	3103.6	153.498	3103.6	129.456
3104.88	130.658	3104.88	167.505	3104.88	115.407	3104.88	131.664	3104.88	95.5995	3104.88	185.244	3104.88	156.335	3104.88	130.85
3106.16	129.946	3106.16	165.926	3106.16	116.307	3106.16	133.842	3106.16	96.0975	3106.16	186.743	3106.16	158.572	3106.16	129.649
3107.44	128.924	3107.44	163.739	3107.44	116.918	3107.44	136.039	3107.44	96.4474	3107.44	188.293	3107.44	160.362	3107.44	128.905
3108.71	127.672	3108.71	161.207	3108.71	117.139	3108.71	138.205	3108.71	96.6249	3108.71	191.05	3108.71	161.094	3108.71	127.21
3109.99	126.298	3109.99	158.612	3109.99	117.035	3109.99	140.362	3109.99	96.6448	3109.99	193.923	3109.99	160.407	3109.99	126.032
3111.27	124.999	3111.27	156.162	3111.27	116.432	3111.27	142.51	3111.27	96.5188	3111.27	197.01	3111.27	158.46	3111.27	126.24
3112.54	123.986	3112.54	154.037	3112.54	115.522	3112.54	144.656	3112.54	96.2961	3112.54	200.373	3112.54	156.27	3112.54	128.644
3113.82	123.42	3113.82	152.262	3113.82	114.502	3113.82	146.865	3113.82	96.0023	3113.82	204.276	3113.82	153.372	3113.82	133.832
3115.1	123.46	3115.1	150.828	3115.1	113.398	3115.1	149.151	3115.1	95.6872	3115.1	207.313	3115.1	151.262	3115.1	139.7
3116.37	124.205	3116.37	149.716	3116.37	112.447	3116.37	151.507	3116.37	95.3867	3116.37	209.049	3116.37	149.681	3116.37	145.234
3117.65	125.686	3117.65	148.715	3117.65	111.803	3117.65	153.963	3117.65	95.1171	3117.65	210.571	3117.65	147.829	3117.65	151.058
3118.92	127.826	3118.92	147.851	3118.92	111.581	3118.92	156.44	3118.92	94.8906	3118.92	212.636	3118.92	147.261	3118.92	157.461
3120.2	130.565	3120.2	147.065	3120.2	111.796	3120.2	158.91	3120.2	94.6973	3120.2	214.913	3120.2	147.482	3120.2	162.184
3121.48	133.726	3121.48	146.172	3121.48	112.243	3121.48	161.264	3121.48	94.5147	3121.48	218.11	3121.48	148.606	3121.48	164.294
3122.75	137.087	3122.75	145.149	3122.75	112.779	3122.75	163.399	3122.75	94.3122	3122.75	221.919	3122.75	150.847	3122.75	165.267
3124.03	140.508	3124.03	144.069	3124.03	113.314	3124.03	165.284	3124.03	94.0568	3124.03	225.716	3124.03	154.105	3124.03	166.815
3125.3	143.732	3125.3	143.069	3125.3	113.663	3125.3	166.839	3125.3	93.7415	3125.3	226.759	3125.3	156.303	3125.3	168.476
3126.57	146.621	3126.57	142.43	3126.57	113.679	3126.57	168.06	3126.57	93.3561	3126.57	225.243	3126.57	157.805	3126.57	169.128
3127.85	149.068	3127.85	142.112	3127.85	113.183	3127.85	168.973	3127.85	92.9108	3127.85	222.177	3127.85	158.788	3127.85	170.245
3129.12	150.937	3129.12	142.204	3129.12	112.019	3129.12	169.611	3129.12	92.456	3129.12	218.791	3129.12	159.129	3129.12	170.049
3130.4	152.225	3130.4	142.679	3130.4	110.229	3130.4	170.049	3130.4	92.0405	3130.4	214.62	3130.4	159.3	3130.4	169.845
3131.67	152.962	3131.67	143.429	3131.67	107.981	3131.67	170.378	3131.67	91.7215	3131.67	209.992	3131.67	157.992	3131.67	168.501
3132.94	153.211	3132.94	144.473	3132.94	105.477	3132.94	170.701	3132.94	91.5604	3132.94	206.263	3132.94	156.563	3132.94	168.834
3134.22	153.077	3134.22	145.895	3134.22	103.002	3134.22	171.122	3134.22	91.6294	3134.22	202.714	3134.22	153.964	3134.22	170.092
3135.49	152.686	3135.49	147.534	3135.49	100.852	3135.49	171.744	3135.49	91.9915	3135.49	199.666	3135.49	151.223	3135.49	173.938
3136.76	152.136	3136.76	149.565	3136.76	99.321	3136.76	172.659	3136.76	92.6855	3136.76	197.472	3136.76	149.762	3136.76	176.976
3138.03	151.531	3138.03	152.102	3138.03	98.6494	3138.03	173.941	3138.03	93.7505	3138.03	195.47	3138.03	149.037	3138.03	179.241
3139.3	150.949	3139.3	155.09	3139.3	98.7109	3139.3	175.647	3139.3	95.2042	3139.3	193.244	3139.3	148.649	3139.3	180.442
3140.58	150.435	3140.58	158.587	3140.58	99.6301	3140.58	177.809	3140.58	97.0779	3140.58	190.971	3140.58	147.828	3140.58	180.505
3141.85	150.011	3141.85	162.608	3141.85	101.103	3141.85	180.378	3141.85	99.325	3141.85	189.12	3141.85	145.489	3141.85	180.378
3143.12	149.683	3143.12	167.153	3143.12	102.799	3143.12	183.336	3143.12	101.942	3143.12	186.837	3143.12	143.134	3143.12	179.642
3144.39	149.444	3144.39	172.117	3144.39	104.609	3144.39	186.612	3144.39	104.882	3144.39	185.491	3144.39	140.374	3144.39	178.459
3145.66	149.278	3145.66	177.335	3145.66	106.37	3145.66	190.142	3145.66	108.092	3145.66	184.947	3145.66	138.165	3145.66	177.733
3146.93	149.175	3146.93	182.65	3146.93	107.924	3146.93	193.853	3146.93	111.496	3146.93	183.62	3146.93	137.734	3146.93	178.244
3148.2	149.144	3148.2	187.93	3148.2	109.223	3148.2	197.674	3148.2	115.019	3148.2	181.693	3148.2	136.746	3148.2	178.368
3149.47	149.18	3149.47	192.989	3149.47	110.196	3149.47	201.555	3149.47	118.563	3149.47	178.673	3149.47	135.311	3149.47	179.181
3150.74	149.291	3150.74	197.78	3150.74	110.947	3150.74	205.468	3150.74	122.042	3150.74	176.447	3150.74	134.502	3150.74	182.696
3152.01	149.503	3152.01	202.087	3152.01	111.801	3152.01	209.4	3152.01	125.376	3152.01	174.992	3152.01	134.229	3152.01	186.378
3153.28	149.832	3153.28	205.935	3153.28	112.744	3153.28	213.341	3153.28	128.513	3153.28	173.94	3153.28	134.412	3153.28	189.295
3154.55	150.31	3154.55	209.397	3154.55	113.962	3154.55	217.278	3154.55	131.402	3154.55	174.542	3154.55	135.677	3154.55	190.274
3155.82	150.966	3155.82	212.394	3155.82	115.57	3155.82	221.192	3155.82	134.025	3155.82	174.789	3155.82	137.027	3155.82	191.343
3157.09	151.831	3157.09	215.102	3157.09	117.562	3157.09	225.058	3157.09	136.397	3157.09	176.629	3157.09	138.535	3157.09	191.855
3158.36	152.928	3158.36	217.592	3158.36	120.015	3158.36	228.845	3158.36	138.532	3158.36	179.952	3158.36	139.839	3158.36	192.321
3159.63	154.27	3159.63	220.051	3159.63	122.954	3159.63	232.508	3159.63	140.456	3159.63	184.11	3159.63	141.241	3159.63	191.976
3160.9	155.851	3160.9	222.65	3160.9	126.269	3160.9	236.001	3160.9	142.206	3160.9	189.966	3160.9	144.075	3160.9	191.222
3162.17	157.676	3162.17	225.45	3162.17	129.696	3162.17	239.269	3162.17	143.817	3162.17	196.051	3162.17	146.939	3162.17	189.583
3163.43	159.726	3163.43	228.237	3163.43	133.018	3163.43	242.223	3163.43	145.31	3163.43	202.701	3163.43	149.027	3163.43	186.835
3164.7	162.021	3164.7	230.922	3164.7	136.118	3164.7	244.854	3164.7	146.714	3164.7	208.028	3164.7	150.891	3164.7	183.28
3165.97	164.543	3165.97	233.279	3165.97	138.909	3165.97	247.057	3165.97	148.027	3165.97	213.004	3165.97	151.266	3165.97	181.554
3167.23	167.252	3167.23	234.908	3167.23	141.302	3167.23	248.757	3167.23	149.243	3167.23	216.03	3167.23	151.382	3167.23	181.306
3168.5	170.165	3168.5	235.769	3168.5	143.543	3168.5	249.919	3168.5	150.385	3168.5	218.044	3168.5	152.679	3168.5	181.649
3169.77	173.223	3169.77	235.942	3169.77	145.525	3169.77	250.498	3169.77	151.445	3169.77	217.765	3169.77	155.464	3169.77	182.303
3171.04	176.376	3171.04	235.397	3171.04	147.384	3171.04	250.482	3171.04	152.426	3171.04	214.883	3171.04	159.165	3171.04	182.647
3172.3	179.539	3172.3	234.272	3172.3	149.169	3172.3	249.898	3172.3	153.333	3172.3	211.803	3172.3	161.958	3172.3	183.123
3173.57	182.695	3173.57	232.825	3173.57	151.026	3173.57	248.799	3173.57	154.189	3173.57	208.6	3173.57	163.675	3173.57	183.515
3174.83	185.735	3174.83	231.294	3174.83	152.877	3174.83	247.28	3174.83	154.995	3174.83	206.603	3174.83	164.97	3174.83	183.166
3176.1	188.673	3176.1	229.977	3176.1	154.806	3176.1	245.405	3176.1	155.786	3176.1	205.869	3176.1	165.862	3176.1	180.668
3177.37	191.438	3177.37	229.117	3177.37	156.624	3177.37	243.3	3177.37	156.572	3177.37	207.106	3177.37	167.126	3177.37	177.778
3178.63	193.994	3178.63	228.921	3178.63	158.307	3178.63	241.097	3178.63	157.365	3178.63	210.126	3178.63	169.728	3178.63	175.09
3179.9	196.398	3179.9	229.204	3179.9	160.004	3179.9	238.862	3179.9	158.182	3179.9	213.756	3179.9	170.951	3179.9	171.089
3181.16	198.623	3181.16	229.924	3181.16	161.531	3181.16	236.726	3181.16	159.03	3181.16	217.033	3181.16	171.799	3181.16	166.881
3182.43	200.718	3182.43	230.866	3182.43	163.1	3182.43	234.72	3182.43	159.921	3182.43	221.658	3182.43	172.154	3182.43	162.927
3183.69	202.666	3183.69	231.66	3183.69	164.744	3183.69	232.924	3183.69	160.855	3183.69	224.91	3183.69	172.211	3183.69	160.673
3184.95	204.499	3184.95	232.175	3184.95	166.363	3184.95	231.356	3184.95	161.86	3184.95	228.622	3184.95	171.634	3184.95	158.963
3186.22	206.218	3186.22	232.155	3186.22	167.999	3186.22	230.021	3186.22	162.96	3186.22	231.965	3186.22	170.28	3186.22	156.48
3187.48	207.799	3187.48	231.584	3187.48	169.626	3187.48	228.928	3187.48	164.178	3187.48	233.403	3187.48	168.038	3187.48	152.78
3188.75	209.25	3188.75	230.426	3188.75	171.123	3188.75	228.038	3188.75	165.58	3188.75	233.4	3188.75	165.861	3188.75	149.275
3190.01	210.543	3190.01	228.726	3190.01	172.308	3190.01	227.331	3190.01	167.19	3190.01	232.182	3190.01	162.354	3190.01	147.751
3191.27	211.684	3191.27	226.733	3191.27	173.121	3191.27	226.764	3191.27	169.067	3191.27	230.008	3191.27	158.915	3191.27	146.256
3192.53	212.672	3192.53	224.752	3192.53	173.555	3192.53	226.33	3192.53	171.235	3192.53	225.906	3192.53	157.534	3192.53	143.698
3193.8	213.532	3193.8	223.043	3193.8	173.607	3193.8	226.034	3193.8	173.749	3193.8	222.92	3193.8	156.848	3193.8	141.732
3195.06	214.261	3195.06	221.669	3195.06	173.313	3195.06	225.92	3195.06	176.578	3195.06	219.799	3195.06	157.578	3195.06	139.542
3196.32	214.913	3196.32	220.904	3196.32	172.742	3196.32	226.072	3196.32	179.734	3196.32	218.537	3196.32	158.929	3196.32	138.354
3197.58	215.542	3197.58	220.912	3197.58	171.899	3197.58	226.598	3197.58	183.19	3197.58	217.378	3197.58	159.073	3197.58	137.296
3198.85	216.229	3198.85	221.557	3198.85	170.96	3198.85	227.638	3198.85	186.929	3198.85	218.816	3198.85	158.255	3198.85	135.102
3200.11	217.086	3200.11	222.735	3200.11	170.011	3200.11	229.344	3200.11	190.838	3200.11	221.337	3200.11	157.37	3200.11	132.68
3201.37	218.246	3201.37	224.37	3201.37	169.307	3201.37	231.892	3201.37	194.879	3201.37	224.967	3201.37	156.631	3201.37	130.738
3202.63	219.875	3202.63	226.3	3202.63	168.99	3202.63	235.45	3202.63	198.996	3202.63	230.544	3202.63	157.072	3202.63	129.882
3203.89	222.145	3203.89	228.43	3203.89	169.384	3203.89	240.183	3203.89	203.15	3203.89	234.797	3203.89	156.254	3203.89	129.364
3205.15	225.214	3205.15	230.542	3205.15	170.634	3205.15	246.268	3205.15	207.324	3205.15	238.608	3205.15	154.956	3205.15	130.393
3206.41	229.236	3206.41	232.61	3206.41	172.89	3206.41	253.87	3206.41	211.511	3206.41	240.004	3206.41	154.606	3206.41	132.794
3207.67	234.324	3207.67	234.512	3207.67	176.291	3207.67	263.141	3207.67	215.745	3207.67	240.736	3207.67	153.242	3207.67	136.894
3208.93	240.557	3208.93	236.45	3208.93	180.76	3208.93	274.232	3208.93	220.113	3208.93	239.871	3208.93	152.975	3208.93	140.76
3210.19	247.966	3210.19	238.731	3210.19	186.168	3210.19	287.267	3210.19	224.738	3210.19	238.92	3210.19	152.865	3210.19	145.404
3211.45	256.583	3211.45	241.654	3211.45	192.296	3211.45	302.348	3211.45	229.784	3211.45	236.641	3211.45	154.167	3211.45	151.128
3212.71	266.434	3212.71	245.817	3212.71	198.77	3212.71	319.563	3212.71	235.45	3212.71	235.306	3212.71	155.906	3212.71	157.619
3213.97	277.541	3213.97	251.596	3213.97	205.589	3213.97	338.969	3213.97	241.938	3213.97	235.807	3213.97	159.105	3213.97	165.622
3215.23	289.956	3215.23	259.281	3215.23	212.775	3215.23	360.555	3215.23	249.487	3215.23	237.835	3215.23	162.513	3215.23	175.763
3216.49	303.744	3216.49	269.006	3216.49	220.471	3216.49	384.279	3216.49	258.339	3216.49	241.861	3216.49	167.802	3216.49	187.134
3217.75	318.982	3217.75	280.599	3217.75	229.126	3217.75	410.04	3217.75	268.732	3217.75	248.703	3217.75	174.25	3217.75	199.434
3219	335.619	3219	294.035	3219	239.212	3219	437.442	3219	280.776	3219	256.243	3219	182.58	3219	210.449
3220.26	353.958	3220.26	309.227	3220.26	251.537	3220.26	466.716	3220.26	294.852	3220.26	264.775	3220.26	192.744	3220.26	223.242
3221.52	373.886	3221.52	325.842	3221.52	266.512	3221.52	497.356	3221.52	311.03	3221.52	275.111	3221.52	203.208	3221.52	238.657
3222.78	395.36	3222.78	343.618	3222.78	284.705	3222.78	529.027	3222.78	329.401	3222.78	286.271	3222.78	216.141	3222.78	254.704
3224.04	418.259	3224.04	362.641	3224.04	306.325	3224.04	561.334	3224.04	349.969	3224.04	298.032	3224.04	232.36	3224.04	271.391
3225.29	442.209	3225.29	382.868	3225.29	331.305	3225.29	593.559	3225.29	372.481	3225.29	310.669	3225.29	251.994	3225.29	290.131
3226.55	467.338	3226.55	404.652	3226.55	359.765	3226.55	625.73	3226.55	397.135	3226.55	328.411	3226.55	276.979	3226.55	312.898
3227.81	493.161	3227.81	427.814	3227.81	390.851	3227.81	657.069	3227.81	423.502	3227.81	348.832	3227.81	306.784	3227.81	340.95
3229.06	519.093	3229.06	452.176	3229.06	423.353	3229.06	686.805	3229.06	450.998	3229.06	371.854	3229.06	339.517	3229.06	372.355
3230.32	545.166	3230.32	477.856	3230.32	456.425	3230.32	714.863	3230.32	479.641	3230.32	397.736	3230.32	375.043	3230.32	407.113
3231.58	570.747	3231.58	504.329	3231.58	488.472	3231.58	740.467	3231.58	508.722	3231.58	423.754	3231.58	409.141	3231.58	443.144
3232.83	595.212	3232.83	530.778	3232.83	518.033	3232.83	762.955	3232.83	537.469	3232.83	451.939	3232.83	441.133	3232.83	478.116
3234.09	618.553	3234.09	557.048	3234.09	544.514	3234.09	782.242	3234.09	565.769	3234.09	480.378	3234.09	470.041	3234.09	510.45
3235.34	640.045	3235.34	582.11	3235.34	566.921	3235.34	797.647	3235.34	592.622	3235.34	509.556	3235.34	492.611	3235.34	538.468
3236.6	659.72	3236.6	605.824	3236.6	585.203	3236.6	809.124	3236.6	617.935	3236.6	539.007	3236.6	510.557	3236.6	561.551
3237.85	677.01	3237.85	627.275	3237.85	598.97	3237.85	816.285	3237.85	640.799	3237.85	567.367	3237.85	522.041	3237.85	580.499
3239.11	692.019	3239.11	646.315	3239.11	608.811	3239.11	819.137	3239.11	661.159	3239.11	593.462	3239.11	529.415	3239.11	595.792
3240.36	704.427	3240.36	662.475	3240.36	614.874	3240.36	817.622	3240.36	678.317	3240.36	616.268	3240.36	532.493	3240.36	605.689
3241.62	714.364	3241.62	675.763	3241.62	617.874	3241.62	811.774	3241.62	692.231	3241.62	635.49	3241.62	534.193	3241.62	610.475
3242.87	721.684	3242.87	685.732	3242.87	618.08	3242.87	801.806	3242.87	702.449	3242.87	649.395	3242.87	533.399	3242.87	612.39
3244.13	726.518	3244.13	692.501	3244.13	615.844	3244.13	787.771	3244.13	708.981	3244.13	657.401	3244.13	532.857	3244.13	612.933
3245.38	728.795	3245.38	695.814	3245.38	611.524	3245.38	770.137	3245.38	711.617	3245.38	660.061	3245.38	531.42	3245.38	611.995
3246.63	728.573	3246.63	696.106	3246.63	605.135	3246.63	749.099	3246.63	710.355	3246.63	657.022	3246.63	528.833	3246.63	607.033
3247.89	725.785	3247.89	693.286	3247.89	596.599	3247.89	724.801	3247.89	705.133	3247.89	651.3	3247.89	524.383	3247.89	599.447
3249.14	720.438	3249.14	687.552	3249.14	585.748	3249.14	698	3249.14	696.071	3249.14	643.382	3249.14	517.94	3249.14	587.122
3250.39	712.476	3250.39	678.941	3250.39	572.398	3250.39	668.924	3250.39	683.216	3250.39	635.459	3250.39	509.759	3250.39	571.563
3251.65	701.776	3251.65	667.498	3251.65	555.988	3251.65	637.754	3251.65	666.546	3251.65	625.981	3251.65	498.378	3251.65	553.699
3252.9	688.519	3252.9	653.446	3252.9	536.605	3252.9	605.438	3252.9	646.514	3252.9	615.407	3252.9	483.624	3252.9	534.324
3254.15	672.71	3254.15	636.626	3254.15	513.796	3254.15	572.198	3254.15	623.261	3254.15	602.912	3254.15	464.451	3254.15	511.969
3255.4	654.515	3255.4	616.945	3255.4	487.658	3255.4	538.516	3255.4	597.1	3255.4	586.367	3255.4	441.298	3255.4	487.239
3256.66	633.975	3256.66	594.402	3256.66	458.399	3256.66	504.582	3256.66	568.174	3256.66	566.228	3256.66	413.472	3256.66	458.418
3257.91	611.73	3257.91	569.482	3257.91	427.126	3257.91	471.37	3257.91	537.401	3257.91	543.861	3257.91	383.286	3257.91	426.809
3259.16	587.966	3259.16	542.451	3259.16	394.573	3259.16	439.024	3259.16	505.086	3259.16	518.898	3259.16	350.575	3259.16	393.303
3260.41	563.053	3260.41	513.796	3260.41	361.788	3260.41	407.931	3260.41	471.805	3260.41	492.759	3260.41	316.881	3260.41	358.423
3261.66	537.36	3261.66	484.148	3261.66	329.859	3261.66	378.417	3261.66	438.161	3261.66	464.645	3261.66	284.604	3261.66	323.815
3262.91	511.238	3262.91	454.426	3262.91	299.821	3262.91	350.77	3262.91	404.776	3262.91	435.729	3262.91	254.649	3262.91	290.437
3264.16	485.001	3264.16	425.372	3264.16	272.37	3264.16	325.212	3264.16	372.246	3264.16	407.691	3264.16	230.022	3264.16	259.772
3265.41	458.929	3265.41	397.516	3265.41	248.013	3265.41	301.909	3265.41	341.14	3265.41	378.976	3265.41	210.43	3265.41	232.348
3266.66	433.273	3266.66	371.371	3266.66	227.101	3266.66	280.949	3266.66	311.944	3266.66	350.282	3266.66	197.181	3266.66	209.394
3267.91	408.243	3267.91	347.282	3267.91	209.549	3267.91	262.341	3267.91	285.032	3267.91	323.018	3267.91	187.79	3267.91	190.535
3269.16	384	3269.16	325.353	3269.16	195.261	3269.16	246.037	3269.16	260.651	3269.16	298.137	3269.16	181.567	3269.16	174.376
3270.41	360.686	3270.41	305.41	3270.41	183.667	3270.41	231.927	3270.41	238.95	3270.41	276.499	3270.41	176.122	3270.41	161.205
3271.66	338.401	3271.66	287.346	3271.66	174.361	3271.66	219.855	3271.66	219.947	3271.66	258.625	3271.66	172.499	3271.66	149.894
3272.91	317.202	3272.91	270.921	3272.91	166.919	3272.91	209.627	3272.91	203.528	3272.91	245.273	3272.91	168.075	3272.91	137.967
3274.16	297.138	3274.16	256.179	3274.16	160.794	3274.16	201.018	3274.16	189.481	3274.16	236.632	3274.16	163.621	3274.16	127.504
3275.41	278.229	3275.41	242.841	3275.41	155.71	3275.41	193.806	3275.41	177.533	3275.41	231.423	3275.41	158.336	3275.41	120.429
3276.66	260.51	3276.66	230.828	3276.66	151.236	3276.66	187.767	3276.66	167.371	3276.66	227.332	3276.66	153.376	3276.66	116.692
3277.9	244.152	3277.9	220.135	3277.9	147.377	3277.9	182.727	3277.9	158.729	3277.9	223.48	3277.9	149.793	3277.9	115.77
3279.15	228.927	3279.15	210.664	3279.15	143.896	3279.15	178.427	3279.15	151.17	3279.15	217.873	3279.15	146.981	3279.15	116.617
3280.4	215.029	3280.4	202.41	3280.4	140.816	3280.4	174.739	3280.4	144.514	3280.4	212.113	3280.4	145.472	3280.4	118.689
3281.65	202.506	3281.65	195.35	3281.65	137.916	3281.65	171.527	3281.65	138.565	3281.65	207.709	3281.65	143.648	3281.65	120.792
3282.89	191.473	3282.89	189.357	3282.89	135.211	3282.89	168.724	3282.89	133.226	3282.89	203.555	3282.89	142.913	3282.89	123.284
3284.14	181.736	3284.14	184.194	3284.14	132.589	3284.14	166.199	3284.14	128.323	3284.14	199.686	3284.14	141.289	3284.14	123.91
3285.39	173.335	3285.39	179.755	3285.39	129.921	3285.39	163.92	3285.39	123.882	3285.39	195.575	3285.39	140.042	3285.39	122.786
3286.64	166.178	3286.64	175.931	3286.64	127.213	3286.64	161.867	3286.64	119.929	3286.64	192.305	3286.64	138.965	3286.64	121.199
3287.88	160.155	3287.88	172.533	3287.88	124.501	3287.88	160.049	3287.88	116.512	3287.88	188.679	3287.88	138.699	3287.88	119.155
3289.13	155.005	3289.13	169.385	3289.13	121.911	3289.13	158.421	3289.13	113.604	3289.13	184.383	3289.13	139.955	3289.13	115.022
3290.37	150.615	3290.37	166.653	3290.37	119.36	3290.37	157.003	3290.37	111.271	3290.37	179.322	3290.37	141.891	3290.37	111.309
3291.62	146.725	3291.62	164.208	3291.62	116.824	3291.62	155.757	3291.62	109.454	3291.62	175.653	3291.62	144.351	3291.62	108.67
3292.87	143.188	3292.87	161.956	3292.87	114.373	3292.87	154.662	3292.87	108.122	3292.87	171.853	3292.87	145.52	3292.87	106.064
3294.11	139.871	3294.11	159.955	3294.11	112.113	3294.11	153.676	3294.11	107.201	3294.11	167.874	3294.11	145.658	3294.11	103.479
3295.36	136.615	3295.36	158.195	3295.36	109.991	3295.36	152.723	3295.36	106.582	3295.36	165.192	3295.36	144.977	3295.36	102.593
3296.6	133.388	3296.6	156.662	3296.6	108.066	3296.6	151.753	3296.6	106.167	3296.6	162.837	3296.6	143.599	3296.6	101.356
3297.85	130.115	3297.85	155.11	3297.85	106.14	3297.85	150.678	3297.85	105.845	3297.85	160.91	3297.85	141.732	3297.85	102.05
3299.09	126.856	3299.09	153.535	3299.09	104.318	3299.09	149.446	3299.09	105.534	3299.09	158.41	3299.09	140.221	3299.09	103.692
3300.34	123.593	3300.34	151.853	3300.34	102.662	3300.34	147.985	3300.34	105.169	3300.34	155.184	3300.34	138.493	3300.34	104.873
3301.58	120.439	3301.58	150.254	3301.58	101.188	3301.58	146.279	3301.58	104.706	3301.58	152.414	3301.58	138.523	3301.58	105.88
3302.82	117.426	3302.82	148.818	3302.82	99.9054	3302.82	144.318	3302.82	104.133	3302.82	148.674	3302.82	138.815	3302.82	104.387
3304.07	114.588	3304.07	147.677	3304.07	98.6111	3304.07	142.1	3304.07	103.445	3304.07	146.473	3304.07	139.641	3304.07	102.156
3305.31	112.017	3305.31	146.951	3305.31	97.4168	3305.31	139.712	3305.31	102.673	3305.31	145.702	3305.31	140.938	3305.31	99.3262
3306.55	109.689	3306.55	146.752	3306.55	96.2007	3306.55	137.204	3306.55	101.821	3306.55	146.238	3306.55	141.85	3306.55	96.4973
3307.8	107.589	3307.8	146.936	3307.8	94.9315	3307.8	134.627	3307.8	100.896	3307.8	147.81	3307.8	142.575	3307.8	94.3077
3309.04	105.718	3309.04	147.581	3309.04	93.5311	3309.04	132.107	3309.04	99.9233	3309.04	149.859	3309.04	142.062	3309.04	93.4478
3310.28	104.035	3310.28	148.606	3310.28	92.1165	3310.28	129.699	3310.28	98.8783	3310.28	150.082	3310.28	140.896	3310.28	94.367
3311.53	102.495	3311.53	149.909	3311.53	90.7477	3311.53	127.431	3311.53	97.7353	3311.53	150.245	3311.53	138.944	3311.53	95.6281
3312.77	101.096	3312.77	151.526	3312.77	89.4521	3312.77	125.369	3312.77	96.5027	3312.77	149.323	3312.77	137.028	3312.77	97.6463
3314.01	99.8261	3314.01	153.314	3314.01	88.2895	3314.01	123.513	3314.01	95.1618	3314.01	149.203	3314.01	134.86	3314.01	100.351
3315.25	98.6936	3315.25	155.169	3315.25	87.4278	3315.25	121.864	3315.25	93.6983	3315.25	148.91	3315.25	132.758	3315.25	104.076
3316.49	97.7403	3316.49	157.1	3316.49	87.1246	3316.49	120.392	3316.49	92.1122	3316.49	149.319	3316.49	130.266	3316.49	105.171
3317.74	97.0132	3317.74	159.06	3317.74	87.2859	3317.74	119.066	3317.74	90.4016	3317.74	149.537	3317.74	127.084	3317.74	106.166
3318.98	96.5977	3318.98	160.832	3318.98	88.0809	3318.98	117.883	3318.98	88.6043	3318.98	150.949	3318.98	124.039	3318.98	107.716
3320.22	96.5685	3320.22	162.185	3320.22	89.4884	3320.22	116.817	3320.22	86.7419	3320.22	151.699	3320.22	121.231	3320.22	109.013
3321.46	97.0106	3321.46	162.998	3321.46	91.4903	3321.46	115.848	3321.46	84.8506	3321.46	151.926	3321.46	118.11	3321.46	111.183
3322.7	97.9848	3322.7	163.267	3322.7	93.9385	3322.7	114.975	3322.7	82.9747	3322.7	153.631	3322.7	115.856	3322.7	114.438
3323.94	99.5059	3323.94	163.113	3323.94	96.5995	3323.94	114.213	3323.94	81.1613	3323.94	155.41	3323.94	114.074	3323.94	115.842
3325.18	101.542	3325.18	162.703	3325.18	99.1591	3325.18	113.576	3325.18	79.4534	3325.18	157.637	3325.18	113.033	3325.18	117.503
3326.42	104.005	3326.42	162.379	3326.42	101.412	3326.42	113.082	3326.42	77.9038	3326.42	158.74	3326.42	112.55	3326.42	117.66
3327.66	106.756	3327.66	162.234	3327.66	103.184	3327.66	112.762	3327.66	76.5638	3327.66	159.921	3327.66	112.572	3327.66	117.269
3328.9	109.595	3328.9	162.411	3328.9	104.335	3328.9	112.653	3328.9	75.4609	3328.9	162.22	3328.9	113.538	3328.9	116.038
3330.14	112.298	3330.14	162.884	3330.14	104.661	3330.14	112.804	3330.14	74.6241	3330.14	162.72	3330.14	114.652	3330.14	114.191
3331.38	114.652	3331.38	163.494	3331.38	104.121	3331.38	113.256	3331.38	74.0562	3331.38	163.627	3331.38	114.864	3331.38	114.331
3332.62	116.444	3332.62	164.081	3332.62	102.765	3332.62	114.05	3332.62	73.7493	3332.62	163.94	3332.62	114.308	3332.62	115.879
3333.85	117.483	3333.85	164.519	3333.85	100.614	3333.85	115.197	3333.85	73.6626	3333.85	164.301	3333.85	113.009	3333.85	117.823
3335.09	117.678	3335.09	164.429	3335.09	97.7914	3335.09	116.725	3335.09	73.7584	3335.09	164.818	3335.09	110.996	3335.09	120.906
3336.33	116.973	3336.33	163.706	3336.33	94.5033	3336.33	118.613	3336.33	73.9917	3336.33	166.158	3336.33	108.804	3336.33	123.798
3337.57	115.412	3337.57	162.274	3337.57	91.1409	3337.57	120.826	3337.57	74.3105	3337.57	166.525	3337.57	107.132	3337.57	125.672
3338.81	113.098	3338.81	160.146	3338.81	88.0621	3338.81	123.303	3338.81	74.6788	3338.81	168.01	3338.81	106.748	3338.81	124.918
3340.04	110.216	3340.04	157.675	3340.04	85.5714	3340.04	125.937	3340.04	75.0658	3340.04	168.943	3340.04	106.906	3340.04	122.932
3341.28	106.901	3341.28	154.772	3341.28	83.7655	3341.28	128.684	3341.28	75.449	3341.28	170.893	3341.28	107.004	3341.28	120.056
3342.52	103.381	3342.52	151.737	3342.52	82.8523	3342.52	131.421	3342.52	75.8044	3342.52	172.25	3342.52	107.234	3342.52	117.26
3343.76	99.8685	3343.76	148.84	3343.76	82.7911	3343.76	134.034	3343.76	76.1203	3343.76	172.723	3343.76	106.845	3343.76	113.022
3344.99	96.5652	3344.99	146.213	3344.99	83.1876	3344.99	136.414	3344.99	76.3814	3344.99	172.565	3344.99	106.253	3344.99	111.488
3346.23	93.5653	3346.23	143.924	3346.23	83.7725	3346.23	138.527	3346.23	76.5753	3346.23	174.127	3346.23	106.653	3346.23	111.114
3347.46	91.0211	3347.46	142.004	3347.46	84.0473	3347.46	140.286	3347.46	76.697	3347.46	175.237	3347.46	108.127	3347.46	111.112
3348.7	88.9566	3348.7	140.362	3348.7	83.7073	3348.7	141.673	3348.7	76.7374	3348.7	176.865	3348.7	109.994	3348.7	111.924
3349.94	87.4085	3349.94	138.956	3349.94	82.459	3349.94	142.659	3349.94	76.6943	3349.94	178.569	3349.94	113.769	3349.94	112.19
3351.17	86.3607	3351.17	137.668	3351.17	80.0936	3351.17	143.246	3351.17	76.5619	3351.17	179.12	3351.17	118.343	3351.17	110.534
3352.41	85.7738	3352.41	136.438	3352.41	76.6868	3352.41	143.447	3352.41	76.3361	3352.41	179.791	3352.41	122.395	3352.41	107.764
3353.64	85.6092	3353.64	135.339	3353.64	72.6101	3353.64	143.272	3353.64	76.0295	3353.64	179.128	3353.64	125.835	3353.64	103.289
3354.88	85.8341	3354.88	134.278	3354.88	68.297	3354.88	142.742	3354.88	75.6441	3354.88	178.549	3354.88	127.174	3354.88	100.356
3356.11	86.4023	3356.11	133.439	3356.11	64.4176	3356.11	141.891	3356.11	75.1891	3356.11	178.834	3356.11	126.91	3356.11	97.5831
3357.35	87.2841	3357.35	132.872	3357.35	61.2986	3357.35	140.724	3357.35	74.6756	3357.35	178.673	3357.35	126.152	3357.35	95.8618
3358.58	88.4658	3358.58	132.513	3358.58	59.5047	3358.58	139.282	3358.58	74.1325	3358.58	180.051	3358.58	124.213	3358.58	95.6469
3359.82	89.9688	3359.82	132.335	3359.82	59.1788	3359.82	137.557	3359.82	73.585	3359.82	181.135	3359.82	123.096	3359.82	96.6812
3361.05	91.7941	3361.05	132.356	3361.05	60.359	3361.05	135.602	3361.05	73.0838	3361.05	182.571	3361.05	123.55	3361.05	97.3543
3362.28	93.9954	3362.28	132.335	3362.28	62.8476	3362.28	133.432	3362.28	72.6795	3362.28	184.169	3362.28	124.248	3362.28	98.3032
3363.52	96.6334	3363.52	132.26	3363.52	66.3206	3363.52	131.065	3363.52	72.4072	3363.52	187.872	3363.52	125.335	3363.52	98.6723
3364.75	99.6909	3364.75	132.096	3364.75	70.1311	3364.75	128.578	3364.75	72.3107	3364.75	191.059	3364.75	125.658	3364.75	99.0349
3365.98	103.165	3365.98	131.9	3365.98	73.6829	3365.98	125.998	3365.98	72.4073	3365.98	194.473	3365.98	124.981	3365.98	97.4116
3367.22	107.013	3367.22	131.926	3367.22	76.4306	3367.22	123.346	3367.22	72.6832	3367.22	195.97	3367.22	122.594	3367.22	95.8151
3368.45	111.051	3368.45	132.131	3368.45	77.8517	3368.45	120.716	3368.45	73.0972	3368.45	196.66	3368.45	119.801	3368.45	95.046
3369.68	115.172	3369.68	132.898	3369.68	77.932	3369.68	118.149	3369.68	73.6067	3369.68	194.804	3369.68	118.228	3369.68	94.4554
3370.91	119.21	3370.91	134.31	3370.91	76.6945	3370.91	115.704	3370.91	74.1513	3370.91	190.949	3370.91	117.059	3370.91	93.9278
3372.15	123.011	3372.15	136.334	3372.15	74.334	3372.15	113.437	3372.15	74.6716	3372.15	186.168	3372.15	116.672	3372.15	94.6604
3373.38	126.346	3373.38	138.874	3373.38	71.3761	3373.38	111.466	3373.38	75.1042	3373.38	181.906	3373.38	117.096	3373.38	94.1693
3374.61	129.104	3374.61	141.73	3374.61	68.2104	3374.61	109.835	3374.61	75.4253	3374.61	177.007	3374.61	117.97	3374.61	95.9375
3375.84	131.185	3375.84	144.679	3375.84	65.4187	3375.84	108.596	3375.84	75.6117	3375.84	173.431	3375.84	117.776	3375.84	97.6002
3377.07	132.535	3377.07	147.554	3377.07	63.3933	3377.07	107.794	3377.07	75.6826	3377.07	171.162	3377.07	116.955	3377.07	99.1856
3378.3	133.154	3378.3	150.14	3378.3	62.324	3378.3	107.45	3378.3	75.6705	3378.3	169.377	3378.3	115.305	3378.3	100.434
3379.54	133.094	3379.54	152.351	3379.54	62.5063	3379.54	107.56	3379.54	75.6353	3379.54	168.374	3379.54	112.081	3379.54	101.895
3380.77	132.444	3380.77	153.925	3380.77	63.8386	3380.77	108.102	3380.77	75.6635	3380.77	167.459	3380.77	109.417	3380.77	104.215
3382	131.308	3382	154.631	3382	66.0567	3382	109.047	3382	75.8237	3382	167.983	3382	106.718	3382	107.852
3383.23	129.809	3383.23	154.51	3383.23	68.8842	3383.23	110.344	3383.23	76.1823	3383.23	168.007	3383.23	105.746	3383.23	111.495
3384.46	128.068	3384.46	153.58	3384.46	71.8296	3384.46	111.931	3384.46	76.796	3384.46	166.805	3384.46	105.939	3384.46	116.809
3385.69	126.231	3385.69	151.874	3385.69	74.607	3385.69	113.744	3385.69	77.6973	3385.69	165.819	3385.69	105.3	3385.69	121.808
3386.92	124.428	3386.92	149.667	3386.92	76.8871	3386.92	115.71	3386.92	78.8983	3386.92	165.072	3386.92	104.678	3386.92	127.248
3388.14	122.784	3388.14	147.294	3388.14	78.3441	3388.14	117.746	3388.14	80.3652	3388.14	164.529	3388.14	103.56	3388.14	131.69
3389.37	121.349	3389.37	144.936	3389.37	78.785	3389.37	119.823	3389.37	82.0856	3389.37	162.938	3389.37	100.914	3389.37	136.035
3390.6	120.187	3390.6	143.013	3390.6	78.2249	3390.6	121.869	3390.6	83.9746	3390.6	160.649	3390.6	98.5281	3390.6	138.722
3391.83	119.314	3391.83	141.782	3391.83	76.7659	3391.83	123.83	3391.83	85.9745	3391.83	156.691	3391.83	96.5773	3391.83	139.561
3393.06	118.716	3393.06	141.463	3393.06	74.788	3393.06	125.667	3393.06	88.0142	3393.06	152.627	3393.06	96.3015	3393.06	138.11
3394.29	118.354	3394.29	142.058	3394.29	72.6489	3394.29	127.335	3394.29	90.032	3394.29	147.887	3394.29	96.5881	3394.29	137.434
3395.52	118.186	3395.52	143.287	3395.52	70.6133	3395.52	128.815	3395.52	91.9912	3395.52	145.38	3395.52	98.5132	3395.52	137.177
3396.74	118.173	3396.74	144.987	3396.74	68.9919	3396.74	130.09	3396.74	93.859	3396.74	144.603	3396.74	101.09	3396.74	136.355
3397.97	118.273	3397.97	146.761	3397.97	67.9388	3397.97	131.176	3397.97	95.6552	3397.97	146.047	3397.97	103.011	3397.97	136.634
3399.2	118.429	3399.2	148.209	3399.2	67.4722	3399.2	132.064	3399.2	97.365	3399.2	149.063	3399.2	104.823	3399.2	137.053
3400.43	118.611	3400.43	149.177	3400.43	67.5375	3400.43	132.752	3400.43	99.0147	3400.43	153.453	3400.43	105.596	3400.43	136.296
3401.65	118.771	3401.65	149.464	3401.65	67.9163	3401.65	133.224	3401.65	100.61	3401.65	157.543	3401.65	106.124	3401.65	135.612
3402.88	118.903	3402.88	149.181	3402.88	68.627	3402.88	133.479	3402.88	102.167	3402.88	160.868	3402.88	106.441	3402.88	132.139
3404.11	118.987	3404.11	148.46	3404.11	69.5227	3404.11	133.507	3404.11	103.669	3404.11	163.785	3404.11	107.557	3404.11	128.629
3405.33	119.012	3405.33	147.567	3405.33	70.3764	3405.33	133.305	3405.33	105.058	3405.33	164.923	3405.33	109.012	3405.33	124.74
3406.56	118.95	3406.56	146.823	3406.56	71.2085	3406.56	132.871	3406.56	106.312	3406.56	164.546	3406.56	110.676	3406.56	120.716
3407.79	118.768	3407.79	146.436	3407.79	71.8231	3407.79	132.217	3407.79	107.351	3407.79	163.35	3407.79	113.509	3407.79	118.247
3409.01	118.432	3409.01	146.609	3409.01	72.078	3409.01	131.38	3409.01	108.089	3409.01	161.546	3409.01	115.671	3409.01	116.252
3410.24	117.909	3410.24	147.418	3410.24	72.0093	3410.24	130.376	3410.24	108.478	3410.24	159.431	3410.24	118.289	3410.24	115.052
3411.46	117.16	3411.46	148.748	3411.46	71.4367	3411.46	129.276	3411.46	108.449	3411.46	157.936	3411.46	120.185	3411.46	114.338
3412.69	116.168	3412.69	150.411	3412.69	70.4249	3412.69	128.126	3412.69	107.977	3412.69	157.21	3412.69	121.049	3412.69	113.424
3413.91	114.936	3413.91	152.226	3413.91	69.0668	3413.91	127.007	3413.91	107.052	3413.91	156.575	3413.91	121.82	3413.91	113.057
3415.14	113.457	3415.14	154.101	3415.14	67.3821	3415.14	125.96	3415.14	105.672	3415.14	155.309	3415.14	122.434	3415.14	112.048
3416.36	111.763	3416.36	155.715	3416.36	65.5797	3416.36	125.036	3416.36	103.9	3416.36	153.849	3416.36	123.364	3416.36	111.477
3417.59	109.872	3417.59	156.959	3417.59	63.8474	3417.59	124.238	3417.59	101.75	3417.59	152.449	3417.59	124.892	3417.59	110.307
3418.81	107.874	3418.81	157.749	3418.81	62.371	3418.81	123.568	3418.81	99.3411	3418.81	151.542	3418.81	126.889	3418.81	109.775
3420.04	105.805	3420.04	158.105	3420.04	61.3245	3420.04	122.996	3420.04	96.708	3420.04	150.837	3420.04	128.742	3420.04	109.12
3421.26	103.769	3421.26	158.047	3421.26	60.7776	3421.26	122.498	3421.26	93.9881	3421.26	148.493	3421.26	129.584	3421.26	109.681
3422.48	101.821	3422.48	157.526	3422.48	60.6238	3422.48	122.051	3422.48	91.2573	3422.48	147.104	3422.48	130.289	3422.48	110.516
3423.71	100.012	3423.71	156.59	3423.71	60.8003	3423.71	121.642	3423.71	88.5879	3423.71	146.217	3423.71	130.948	3423.71	111.533
3424.93	98.4214	3424.93	155.231	3424.93	61.3176	3424.93	121.278	3424.93	86.1001	3424.93	146.231	3424.93	130.692	3424.93	111.912
3426.15	97.0677	3426.15	153.348	3426.15	62.0408	3426.15	120.974	3426.15	83.8265	3426.15	146.571	3426.15	130.426	3426.15	110.001
3427.38	95.9818	3427.38	151.105	3427.38	62.8721	3427.38	120.759	3427.38	81.8112	3427.38	147.389	3427.38	129.145	3427.38	108.604
3428.6	95.1883	3428.6	148.611	3428.6	63.6353	3428.6	120.671	3428.6	80.0933	3428.6	148.353	3428.6	127.504	3428.6	108.014
3429.82	94.7076	3429.82	146.237	3429.82	64.3829	3429.82	120.746	3429.82	78.6613	3429.82	148.145	3429.82	125.901	3429.82	106.511
3431.04	94.5338	3431.04	144.186	3431.04	65.0348	3431.04	121.022	3431.04	77.5162	3431.04	147.723	3431.04	124.148	3431.04	105.073
3432.26	94.659	3432.26	142.672	3432.26	65.4585	3432.26	121.52	3432.26	76.6423	3432.26	146.233	3432.26	121.734	3432.26	102.97
3433.49	95.0736	3433.49	141.715	3433.49	65.8005	3433.49	122.261	3433.49	76.0504	3433.49	143.266	3433.49	119.897	3433.49	100.616
3434.71	95.775	3434.71	141.313	3434.71	66.0821	3434.71	123.239	3434.71	75.7575	3434.71	141.137	3434.71	118.58	3434.71	99.1725
3435.93	96.7881	3435.93	141.468	3435.93	66.3218	3435.93	124.45	3435.93	75.7769	3435.93	139.699	3435.93	116.232	3435.93	97.5711
3437.15	98.1497	3437.15	141.968	3437.15	66.6573	3437.15	125.857	3437.15	76.1214	3437.15	138.676	3437.15	114.371	3437.15	95.8833
3438.37	99.8731	3438.37	142.693	3438.37	66.9759	3438.37	127.418	3438.37	76.7782	3438.37	137.432	3438.37	112.3	3438.37	93.7662
3439.59	101.997	3439.59	143.439	3439.59	67.3596	3439.59	129.068	3439.59	77.7316	3439.59	137.206	3439.59	111.019	3439.59	91.2462
3440.81	104.538	3440.81	144.06	3440.81	67.7637	3440.81	130.716	3440.81	78.916	3440.81	137.907	3440.81	110.231	3440.81	88.3272
3442.03	107.485	3442.03	144.721	3442.03	68.0777	3442.03	132.269	3442.03	80.2455	3442.03	138.888	3442.03	110.024	3442.03	85.8862
3443.25	110.796	3443.25	145.372	3443.25	68.2566	3443.25	133.62	3443.25	81.6078	3443.25	139.204	3443.25	110.599	3443.25	83.7696
3444.47	114.396	3444.47	146.205	3444.47	68.2151	3444.47	134.69	3444.47	82.8896	3444.47	139.44	3444.47	110.737	3444.47	81.2368
3445.69	118.182	3445.69	147.395	3445.69	67.9807	3445.69	135.42	3445.69	83.9779	3445.69	140.211	3445.69	111.245	3445.69	79.4596
3446.91	122.012	3446.91	148.988	3446.91	67.5549	3446.91	135.794	3446.91	84.7867	3446.91	141.54	3446.91	111.362	3446.91	77.6204
3448.13	125.723	3448.13	150.959	3448.13	66.9229	3448.13	135.824	3448.13	85.2737	3448.13	143.032	3448.13	111.072	3448.13	76.2076
3449.35	129.148	3449.35	153.075	3449.35	66.0149	3449.35	135.562	3449.35	85.4225	3449.35	145.797	3449.35	109.978	3449.35	76.1296
3450.57	132.12	3450.57	155.302	3450.57	64.9584	3450.57	135.084	3450.57	85.2413	3450.57	148.611	3450.57	108.875	3450.57	77.7373
3451.78	134.471	3451.78	157.48	3451.78	63.941	3451.78	134.487	3451.78	84.7752	3451.78	150.337	3451.78	107.121	3451.78	80.5016
3453	136.144	3453	159.434	3453	63.0611	3453	133.841	3453	84.0602	3453	150.455	3453	106.105	3453	83.0604
3454.22	137.021	3454.22	161.107	3454.22	62.2874	3454.22	133.234	3454.22	83.1752	3454.22	149.056	3454.22	105.096	3454.22	86.8376
3455.44	137.063	3455.44	162.386	3455.44	61.6515	3455.44	132.718	3455.44	82.1824	3455.44	147.908	3455.44	104.55	3455.44	91.0061
3456.66	136.279	3456.66	163.338	3456.66	61.1933	3456.66	132.323	3456.66	81.1475	3456.66	146.359	3456.66	105.911	3456.66	93.7344
3457.87	134.729	3457.87	163.925	3457.87	60.8653	3457.87	132.048	3457.87	80.1326	3457.87	146.303	3457.87	107.559	3457.87	96.7134
3459.09	132.47	3459.09	164.246	3459.09	60.5448	3459.09	131.858	3459.09	79.159	3459.09	147.641	3459.09	108.959	3459.09	100.108
3460.31	129.632	3460.31	164.365	3460.31	60.3493	3460.31	131.703	3460.31	78.2776	3460.31	149.387	3460.31	110.241	3460.31	103.178
3461.53	126.373	3461.53	164.474	3461.53	60.0908	3461.53	131.522	3461.53	77.4898	3461.53	151.894	3461.53	110.926	3461.53	106.476
3462.74	122.886	3462.74	164.809	3462.74	59.574	3462.74	131.26	3462.74	76.8053	3462.74	154.75	3462.74	110.817	3462.74	110.182
3463.96	119.269	3463.96	165.339	3463.96	58.7314	3463.96	130.856	3463.96	76.1996	3463.96	157.028	3463.96	111.387	3463.96	113.695
3465.18	115.679	3465.18	166.214	3465.18	57.5804	3465.18	130.276	3465.18	75.6453	3465.18	158.531	3465.18	111.846	3465.18	117.191
3466.39	112.255	3466.39	167.379	3466.39	56.3761	3466.39	129.521	3466.39	75.1299	3466.39	159.449	3466.39	112.403	3466.39	119.999
3467.61	109.016	3467.61	168.81	3467.61	55.2905	3467.61	128.59	3467.61	74.625	3467.61	159.383	3467.61	112.592	3467.61	122.592
3468.82	106.049	3468.82	170.545	3468.82	54.5088	3468.82	127.535	3468.82	74.1406	3468.82	158.505	3468.82	112.488	3468.82	123.367
3470.04	103.315	3470.04	172.411	3470.04	54.1638	3470.04	126.388	3470.04	73.6757	3470.04	157.618	3470.04	112.187	3470.04	122.593
3471.25	100.846	3471.25	174.31	3471.25	54.3132	3471.25	125.243	3471.25	73.2771	3471.25	158.11	3471.25	111.45	3471.25	120.534
3472.47	98.5969	3472.47	176.101	3472.47	54.994	3472.47	124.132	3472.47	72.9913	3472.47	159.638	3472.47	110.877	3472.47	118.744
3473.68	96.5826	3473.68	177.664	3473.68	56.1684	3473.68	123.16	3473.68	72.8862	3473.68	162.269	3473.68	110.424	3473.68	117.035
3474.9	94.7766	3474.9	178.96	3474.9	57.6787	3474.9	122.363	3474.9	73.0306	3474.9	164.854	3474.9	109.967	3474.9	114.907
3476.11	93.2275	3476.11	179.877	3476.11	59.2745	3476.11	121.795	3476.11	73.4775	3476.11	166.551	3476.11	109.842	3476.11	113.632
3477.33	91.9577	3477.33	180.602	3477.33	60.7716	3477.33	121.461	3477.33	74.263	3477.33	167.488	3477.33	110.252	3477.33	112.285
3478.54	91.0533	3478.54	181.163	3478.54	62.0318	3478.54	121.351	3478.54	75.3801	3478.54	167.74	3478.54	110.932	3478.54	110.344
3479.75	90.5948	3479.75	181.608	3479.75	63.0378	3479.75	121.417	3479.75	76.8047	3479.75	167.313	3479.75	112.42	3479.75	107.583
3480.97	90.6777	3480.97	182.088	3480.97	63.7716	3480.97	121.584	3480.97	78.4876	3480.97	166.019	3480.97	114.167	3480.97	105.453
3482.18	91.4144	3482.18	182.718	3482.18	64.3133	3482.18	121.749	3482.18	80.3035	3482.18	164.64	3482.18	115.452	3482.18	104.561
3483.39	92.889	3483.39	183.494	3483.39	64.7357	3483.39	121.811	3483.39	82.1662	3483.39	162.535	3483.39	116.231	3483.39	103.803
3484.61	95.1419	3484.61	184.179	3484.61	65.334	3484.61	121.675	3484.61	84.0266	3484.61	160.834	3484.61	116.898	3484.61	102.231
3485.82	98.0996	3485.82	184.544	3485.82	66.5467	3485.82	121.251	3485.82	85.7916	3485.82	159.538	3485.82	118.155	3485.82	100.534
3487.03	100.797	3487.03	185.494	3487.03	67.6178	3487.03	121.052	3487.03	87.8266	3487.03	158.288	3487.03	119.589	3487.03	99.679
3488.24	103.933	3488.24	186.572	3488.24	68.9532	3488.24	120.595	3488.24	89.7567	3488.24	157.796	3488.24	121.185	3488.24	99.8449
3489.46	107.453	3489.46	187.711	3489.46	70.4778	3489.46	119.882	3489.46	91.5719	3489.46	158.336	3489.46	122.448	3489.46	99.9752
3490.67	111.127	3490.67	188.524	3490.67	72.0239	3490.67	118.997	3490.67	93.2552	3490.67	158.506	3490.67	123.897	3490.67	99.7711
3491.88	114.721	3491.88	188.821	3491.88	73.3544	3491.88	118.071	3491.88	94.8839	3491.88	158.165	3491.88	125.078	3491.88	99.4598
3493.09	117.858	3493.09	188.448	3493.09	74.0811	3493.09	117.29	3493.09	96.5658	3493.09	157.932	3493.09	126.163	3493.09	100.26
3494.3	120.038	3494.3	187.446	3494.3	73.8568	3494.3	116.888	3494.3	98.4606	3494.3	157.799	3494.3	128.511	3494.3	102.677
3495.51	120.614	3495.51	185.757	3495.51	72.6813	3495.51	117.173	3495.51	100.801	3495.51	156.316	3495.51	132.359	3495.51	107.72
3496.73	118.764	3496.73	182.782	3496.73	71.2828	3496.73	118.546	3496.73	103.916	3496.73	151.765	3496.73	138.671	3496.73	113.781
3497.94	113.569	3497.94	177.047	3497.94	71.5306	3497.94	121.469	3497.94	108.092	3497.94	143.772	3497.94	150.111	3497.94	120.582
3499.15	103.981	3499.15	165.802	3499.15	76.9281	3499.15	126.485	3499.15	113.726	3499.15	129.279	3499.15	165.245	3499.15	138.958
