# Supplementary material for: Preparation and characterization of coal-based graphite from Huyan mountain anthracite by high-temperature simulation
Source: PLoS One. 2025 May 2;20(5):e0322558. doi: 10.1371/journal.pone.0322558 (PMC12047810; doi:10.1371/journal.pone.0322558)
Supplement: S1 Data — (ZIP) [file pone.0322558.s001.zip › Experimental support data for XRD.xlsx]

## Sheet: XRD
2100 °C HR-1		2100 °C HC-1		2400 °C HR-2		2400 °C HC-2		2700 °C HR-3		2700 °C HC-3		3000 °C HR-4		3000 °C HC-4
X	Y	X	Y	X	Y	X	Y	X	Y	X	Y	X	Y	X	Y
10	16.1	10	37.5	10	27	10	27	10	29	10	38.5	10	35	10	38.4
10.0205	16.1	10.0205	37.5	10.0205	27	10.0205	27	10.0205	29	10.0205	38.5	10.0205	35	10.0205	38.4
10.0411	16.1	10.0411	37.5	10.0411	27	10.0411	27	10.0411	29	10.0411	38.5	10.0411	35	10.0411	38.4
10.0616	21.7	10.0616	40	10.0616	32	10.0616	28	10.0616	40	10.0616	39.6	10.0616	49	10.0616	38.4
10.0821	19.6	10.0821	42.5	10.0821	30	10.0821	29	10.0821	40	10.0821	41.8	10.0821	49	10.0821	38.4
10.1026	18.2	10.1027	47.5	10.1026	25	10.1027	30	10.1026	39	10.1026	44	10.1026	49	10.1026	38.4
10.1232	16.8	10.1232	50	10.1232	25	10.1232	30	10.1232	40	10.1232	46.2	10.1232	49	10.1232	34.8
10.1437	17.5	10.1437	52.5	10.1437	25	10.1437	30	10.1437	40	10.1437	48.4	10.1437	49	10.1437	31.2
10.1642	17.5	10.1642	52.5	10.1642	27	10.1642	29	10.1642	40	10.1642	50.6	10.1642	49	10.1642	26.4
10.1848	19.6	10.1848	52.5	10.1848	31	10.1848	27	10.1848	39	10.1848	51.7	10.1848	46.2	10.1848	20.4
10.2053	21	10.2053	50	10.2053	35	10.2053	26	10.2053	40	10.2053	52.8	10.2053	46.2	10.2053	15.6
10.2258	23.1	10.2258	47.5	10.2258	38	10.2258	24	10.2258	39	10.2258	53.9	10.2258	43.4	10.2258	13.2
10.2463	24.5	10.2464	45	10.2463	41	10.2464	24	10.2463	39	10.2463	53.9	10.2463	43.4	10.2463	10.8
10.2669	25.2	10.2669	42.5	10.2669	39	10.2669	24	10.2669	39	10.2669	53.9	10.2669	40.6	10.2669	12
10.2874	25.9	10.2874	42.5	10.2874	39	10.2874	25	10.2874	39	10.2874	52.8	10.2874	42	10.2874	13.2
10.3079	23.8	10.3079	40	10.3079	34	10.3079	26	10.3079	41	10.3079	51.7	10.3079	42	10.3079	16.8
10.3285	22.4	10.3285	40	10.3285	32	10.3285	28	10.3285	43	10.3285	49.5	10.3285	42	10.3285	20.4
10.349	21.7	10.349	40	10.349	27	10.349	29	10.349	45	10.349	48.4	10.349	43.4	10.349	25.2
10.3695	21.7	10.3695	40	10.3695	25	10.3695	30	10.3695	47	10.3695	46.2	10.3695	42	10.3695	28.8
10.39	21.7	10.3901	42.5	10.39	23	10.3901	30	10.39	48	10.39	45.1	10.39	42	10.39	30
10.4106	23.1	10.4106	42.5	10.4106	22	10.4106	30	10.4106	49	10.4106	44	10.4106	43.4	10.4106	31.2
10.4311	23.8	10.4311	42.5	10.4311	20	10.4311	30	10.4311	47	10.4311	44	10.4311	42	10.4311	31.2
10.4516	25.9	10.4517	42.5	10.4516	21	10.4517	29	10.4516	46	10.4516	44	10.4516	40.6	10.4516	31.2
10.4722	25.9	10.4722	42.5	10.4722	21	10.4722	28	10.4722	42	10.4722	44	10.4722	42	10.4722	30
10.4927	26.6	10.4927	42.5	10.4927	25	10.4927	27	10.4927	39	10.4927	45.1	10.4927	42	10.4927	28.8
10.5132	25.9	10.5132	42.5	10.5132	27	10.5132	26	10.5132	36	10.5132	45.1	10.5132	44.8	10.5132	28.8
10.5337	25.2	10.5338	42.5	10.5337	30	10.5338	25	10.5337	33	10.5337	46.2	10.5337	46.2	10.5337	30
10.5543	24.5	10.5543	42.5	10.5543	34	10.5543	24	10.5543	32	10.5543	46.2	10.5543	50.4	10.5543	33.6
10.5748	24.5	10.5748	42.5	10.5748	37	10.5748	23	10.5748	32	10.5748	46.2	10.5748	53.2	10.5748	38.4
10.5953	25.2	10.5954	42.5	10.5953	38	10.5954	22	10.5953	33	10.5953	45.1	10.5953	57.4	10.5953	43.2
10.6159	25.2	10.6159	42.5	10.6159	41	10.6159	22	10.6159	34	10.6159	45.1	10.6159	60.2	10.6159	50.4
10.6364	25.2	10.6364	45	10.6364	39	10.6364	23	10.6364	37	10.6364	45.1	10.6364	61.6	10.6364	57.6
10.6569	23.8	10.657	45	10.6569	42	10.657	25	10.6569	37	10.6569	46.2	10.6569	61.6	10.6569	63.6
10.6774	21.7	10.6775	45	10.6774	41	10.6775	27	10.6774	40	10.6774	47.3	10.6774	58.8	10.6774	68.4
10.698	20.3	10.698	45	10.698	42	10.698	30	10.698	41	10.698	49.5	10.698	54.6	10.698	73.2
10.7185	18.2	10.7185	42.5	10.7185	42	10.7185	34	10.7185	41	10.7185	50.6	10.7185	53.2	10.7185	74.4
10.739	16.1	10.7391	42.5	10.739	42	10.7391	37	10.739	41	10.739	52.8	10.739	46.2	10.739	74.4
10.7596	16.1	10.7596	40	10.7596	41	10.7596	40	10.7596	41	10.7596	55	10.7596	43.4	10.7596	73.2
10.7801	16.8	10.7801	40	10.7801	42	10.7801	43	10.7801	42	10.7801	56.1	10.7801	40.6	10.7801	69.6
10.8006	18.9	10.8007	40	10.8006	41	10.8007	45	10.8006	46	10.8006	57.2	10.8006	39.2	10.8006	64.8
10.8211	21	10.8212	40	10.8211	41	10.8212	46	10.8211	47	10.8211	57.2	10.8211	36.4	10.8211	60
10.8417	23.8	10.8417	40	10.8417	40	10.8417	46	10.8417	49	10.8417	57.2	10.8417	37.8	10.8417	55.2
10.8622	25.2	10.8622	42.5	10.8622	39	10.8622	46	10.8622	52	10.8622	56.1	10.8622	40.6	10.8622	51.6
10.8827	26.6	10.8828	42.5	10.8827	39	10.8828	45	10.8827	53	10.8827	53.9	10.8827	42	10.8827	49.2
10.9032	26.6	10.9033	42.5	10.9032	38	10.9033	44	10.9032	53	10.9032	52.8	10.9032	44.8	10.9032	48
10.9238	26.6	10.9238	42.5	10.9238	39	10.9238	42	10.9238	51	10.9238	51.7	10.9238	47.6	10.9238	49.2
10.9443	24.5	10.9444	42.5	10.9443	40	10.9444	40	10.9443	48	10.9443	50.6	10.9443	49	10.9443	51.6
10.9648	23.1	10.9649	42.5	10.9648	43	10.9649	38	10.9648	42	10.9648	49.5	10.9648	51.8	10.9648	55.2
10.9854	23.8	10.9854	42.5	10.9854	46	10.9854	37	10.9854	38	10.9854	49.5	10.9854	51.8	10.9854	58.8
11.0059	23.1	11.006	42.5	11.0059	50	11.006	36	11.0059	35	11.0059	49.5	11.0059	53.2	11.0059	62.4
11.0264	22.4	11.0265	42.5	11.0264	52	11.0265	36	11.0264	30	11.0264	49.5	11.0264	54.6	11.0264	66
11.047	23.1	11.047	42.5	11.047	54	11.047	36	11.047	30	11.047	50.6	11.047	53.2	11.047	68.4
11.0675	23.1	11.0676	42.5	11.0675	52	11.0676	37	11.0675	30	11.0675	50.6	11.0675	53.2	11.0675	69.6
11.088	23.8	11.0881	42.5	11.088	50	11.0881	39	11.088	33	11.088	50.6	11.088	56	11.088	70.8
11.1085	23.1	11.1086	42.5	11.1085	45	11.1086	41	11.1085	37	11.1085	50.6	11.1085	54.6	11.1085	69.6
11.1291	22.4	11.1291	42.5	11.1291	39	11.1291	43	11.1291	41	11.1291	49.5	11.1291	57.4	11.1291	67.2
11.1496	19.6	11.1497	42.5	11.1496	35	11.1497	45	11.1496	46	11.1496	49.5	11.1496	58.8	11.1496	64.8
11.1701	18.2	11.1702	40	11.1701	32	11.1702	46	11.1701	50	11.1701	49.5	11.1701	61.6	11.1701	62.4
11.1906	16.1	11.1907	40	11.1906	33	11.1907	46	11.1906	54	11.1906	49.5	11.1906	63	11.1906	60
11.2112	14	11.2113	40	11.2112	35	11.2113	46	11.2112	56	11.2112	50.6	11.2112	65.8	11.2112	60
11.2317	13.3	11.2318	40	11.2317	40	11.2318	44	11.2317	57	11.2317	51.7	11.2317	67.2	11.2317	61.2
11.2522	14	11.2523	40	11.2522	45	11.2523	43	11.2522	58	11.2522	53.9	11.2522	70	11.2522	62.4
11.2728	15.4	11.2728	40	11.2728	51	11.2728	40	11.2728	56	11.2728	56.1	11.2728	70	11.2728	66
11.2933	17.5	11.2934	40	11.2933	53	11.2934	38	11.2933	54	11.2933	58.3	11.2933	71.4	11.2933	70.8
11.3138	20.3	11.3139	40	11.3138	53	11.3139	37	11.3138	53	11.3138	61.6	11.3138	70	11.3138	74.4
11.3344	22.4	11.3344	40	11.3344	50	11.3344	36	11.3344	51	11.3344	63.8	11.3344	68.6	11.3344	78
11.3549	23.1	11.355	40	11.3549	45	11.355	35	11.3549	49	11.3549	66	11.3549	67.2	11.3549	79.2
11.3754	25.2	11.3755	37.5	11.3754	41	11.3755	36	11.3754	49	11.3754	67.1	11.3754	64.4	11.3754	78
11.3959	25.9	11.396	37.5	11.3959	36	11.396	36	11.3959	50	11.3959	68.2	11.3959	63	11.3959	75.6
11.4165	26.6	11.4166	37.5	11.4165	36	11.4166	37	11.4165	50	11.4165	68.2	11.4165	60.2	11.4165	70.8
11.437	28	11.4371	40	11.437	36	11.4371	38	11.437	50	11.437	67.1	11.437	58.8	11.437	66
11.4575	28	11.4576	40	11.4575	37	11.4576	38	11.4575	51	11.4575	63.8	11.4575	56	11.4575	58.8
11.478	29.4	11.4781	42.5	11.478	38	11.4781	38	11.478	50	11.478	61.6	11.478	54.6	11.478	52.8
11.4986	29.4	11.4987	42.5	11.4986	39	11.4987	38	11.4986	49	11.4986	58.3	11.4986	54.6	11.4986	46.8
11.5191	30.1	11.5192	42.5	11.5191	37	11.5192	37	11.5191	50	11.5191	53.9	11.5191	53.2	11.5191	43.2
11.5396	28	11.5397	45	11.5396	34	11.5397	36	11.5396	48	11.5396	51.7	11.5396	53.2	11.5396	42
11.5602	26.6	11.5603	45	11.5602	31	11.5603	34	11.5602	48	11.5602	49.5	11.5602	54.6	11.5602	43.2
11.5807	24.5	11.5808	45	11.5807	27	11.5808	32	11.5807	50	11.5807	48.4	11.5807	53.2	11.5807	45.6
11.6012	22.4	11.6013	45	11.6012	25	11.6013	30	11.6012	50	11.6012	49.5	11.6012	53.2	11.6012	50.4
11.6218	21	11.6219	45	11.6218	26	11.6219	29	11.6218	53	11.6218	50.6	11.6218	54.6	11.6218	55.2
11.6423	20.3	11.6424	45	11.6423	26	11.6424	27	11.6423	56	11.6423	52.8	11.6423	51.8	11.6423	60
11.6628	20.3	11.6629	45	11.6628	30	11.6629	26	11.6628	59	11.6628	56.1	11.6628	53.2	11.6628	63.6
11.6833	21	11.6834	45	11.6833	33	11.6834	26	11.6833	63	11.6833	59.4	11.6833	50.4	11.6833	67.2
11.7039	22.4	11.704	45	11.7039	37	11.704	26	11.7039	67	11.7039	61.6	11.7039	49	11.7039	70.8
11.7244	25.2	11.7245	45	11.7244	41	11.7245	27	11.7244	69	11.7244	62.7	11.7244	47.6	11.7244	72
11.7449	25.9	11.745	45	11.7449	44	11.745	28	11.7449	71	11.7449	62.7	11.7449	46.2	11.7449	73.2
11.7654	29.4	11.7656	45	11.7654	44	11.7656	30	11.7654	71	11.7654	61.6	11.7654	47.6	11.7654	74.4
11.786	31.5	11.7861	47.5	11.786	46	11.7861	32	11.786	70	11.786	59.4	11.786	47.6	11.786	74.4
11.8065	31.5	11.8066	47.5	11.8065	44	11.8066	34	11.8065	67	11.8065	57.2	11.8065	49	11.8065	73.2
11.827	30.8	11.8271	47.5	11.827	41	11.8271	36	11.827	63	11.827	53.9	11.827	50.4	11.827	72
11.8476	29.4	11.8477	50	11.8476	40	11.8477	37	11.8476	59	11.8476	50.6	11.8476	53.2	11.8476	69.6
11.8681	27.3	11.8682	50	11.8681	37	11.8682	39	11.8681	52	11.8681	48.4	11.8681	57.4	11.8681	67.2
11.8886	25.2	11.8887	47.5	11.8886	36	11.8887	40	11.8886	47	11.8886	47.3	11.8886	60.2	11.8886	63.6
11.9092	23.8	11.9093	47.5	11.9092	36	11.9093	41	11.9092	43	11.9092	47.3	11.9092	63	11.9092	60
11.9297	23.1	11.9298	47.5	11.9297	36	11.9298	42	11.9297	37	11.9297	47.3	11.9297	67.2	11.9297	56.4
11.9502	23.8	11.9503	45	11.9502	37	11.9503	44	11.9502	35	11.9502	48.4	11.9502	71.4	11.9502	52.8
11.9707	26.6	11.9709	45	11.9707	37	11.9709	46	11.9707	32	11.9707	49.5	11.9707	77	11.9707	50.4
11.9913	28.7	11.9914	42.5	11.9913	37	11.9914	49	11.9913	31	11.9913	50.6	11.9913	79.8	11.9913	49.2
12.0118	31.5	12.0119	42.5	12.0118	37	12.0119	51	12.0118	31	12.0118	50.6	12.0118	82.6	12.0118	50.4
12.0323	31.5	12.0324	42.5	12.0323	35	12.0324	54	12.0323	32	12.0323	50.6	12.0323	84	12.0323	51.6
12.0528	30.8	12.053	40	12.0528	33	12.053	56	12.0528	35	12.0528	49.5	12.0528	84	12.0528	54
12.0734	28	12.0735	40	12.0734	30	12.0735	58	12.0734	39	12.0734	47.3	12.0734	84	12.0734	57.6
12.0939	24.5	12.094	37.5	12.0939	28	12.094	59	12.0939	43	12.0939	45.1	12.0939	79.8	12.0939	61.2
12.1144	20.3	12.1146	37.5	12.1144	27	12.1146	59	12.1144	48	12.1144	44	12.1144	75.6	12.1144	64.8
12.135	16.8	12.1351	35	12.135	25	12.1351	58	12.135	54	12.135	42.9	12.135	75.6	12.135	68.4
12.1555	14.7	12.1556	35	12.1555	27	12.1556	57	12.1555	58	12.1555	42.9	12.1555	70	12.1555	70.8
12.176	15.4	12.1761	35	12.176	28	12.1761	55	12.176	62	12.176	42.9	12.176	67.2	12.176	72
12.1966	17.5	12.1967	37.5	12.1966	29	12.1967	54	12.1966	65	12.1966	45.1	12.1966	63	12.1966	72
12.2171	21	12.2172	37.5	12.2171	30	12.2172	52	12.2171	67	12.2171	47.3	12.2171	60.2	12.2171	72
12.2376	24.5	12.2377	40	12.2376	32	12.2377	51	12.2376	66	12.2376	50.6	12.2376	61.6	12.2376	69.6
12.2581	28.7	12.2583	40	12.2581	33	12.2583	49	12.2581	66	12.2581	52.8	12.2581	60.2	12.2581	67.2
12.2787	32.2	12.2788	42.5	12.2787	33	12.2788	48	12.2787	65	12.2787	55	12.2787	57.4	12.2787	63.6
12.2992	35	12.2993	42.5	12.2992	35	12.2993	46	12.2992	62	12.2992	56.1	12.2992	57.4	12.2992	58.8
12.3197	35.7	12.3199	42.5	12.3197	39	12.3199	44	12.3197	60	12.3197	56.1	12.3197	54.6	12.3197	54
12.3402	36.4	12.3404	42.5	12.3402	41	12.3404	42	12.3402	57	12.3402	56.1	12.3402	51.8	12.3402	50.4
12.3608	36.4	12.3609	42.5	12.3608	46	12.3609	39	12.3608	54	12.3608	53.9	12.3608	50.4	12.3608	46.8
12.3813	35.7	12.3814	42.5	12.3813	50	12.3814	37	12.3813	51	12.3813	51.7	12.3813	49	12.3813	44.4
12.4018	33.6	12.402	42.5	12.4018	53	12.402	35	12.4018	47	12.4018	49.5	12.4018	47.6	12.4018	43.2
12.4224	31.5	12.4225	42.5	12.4224	53	12.4225	34	12.4224	44	12.4224	47.3	12.4224	46.2	12.4224	42
12.4429	28	12.443	40	12.4429	53	12.443	33	12.4429	41	12.4429	46.2	12.4429	46.2	12.4429	43.2
12.4634	25.9	12.4636	40	12.4634	53	12.4636	33	12.4634	38	12.4634	47.3	12.4634	46.2	12.4634	44.4
12.484	23.1	12.4841	40	12.484	52	12.4841	33	12.484	37	12.484	47.3	12.484	47.6	12.484	45.6
12.5045	21	12.5046	40	12.5045	50	12.5046	34	12.5045	37	12.5045	49.5	12.5045	49	12.5045	49.2
12.525	19.6	12.5252	40	12.525	47	12.5252	34	12.525	38	12.525	51.7	12.525	50.4	12.525	51.6
12.5455	18.9	12.5457	40	12.5455	44	12.5457	35	12.5455	39	12.5455	55	12.5455	51.8	12.5455	55.2
12.5661	19.6	12.5662	40	12.5661	42	12.5662	36	12.5661	41	12.5661	57.2	12.5661	53.2	12.5661	57.6
12.5866	20.3	12.5868	40	12.5866	38	12.5868	37	12.5866	45	12.5866	59.4	12.5866	56	12.5866	60
12.6071	21	12.6073	42.5	12.6071	35	12.6073	37	12.6071	46	12.6071	59.4	12.6071	56	12.6071	62.4
12.6276	23.1	12.6278	42.5	12.6276	32	12.6278	38	12.6276	48	12.6276	59.4	12.6276	60.2	12.6276	63.6
12.6482	25.2	12.6483	42.5	12.6482	32	12.6483	39	12.6482	49	12.6482	59.4	12.6482	60.2	12.6482	63.6
12.6687	25.9	12.6689	45	12.6687	31	12.6689	39	12.6687	49	12.6687	58.3	12.6687	61.6	12.6687	63.6
12.6892	28.7	12.6894	45	12.6892	33	12.6894	40	12.6892	49	12.6892	57.2	12.6892	64.4	12.6892	62.4
12.7098	30.8	12.7099	45	12.7098	36	12.7099	40	12.7098	49	12.7098	56.1	12.7098	65.8	12.7098	61.2
12.7303	32.9	12.7305	45	12.7303	38	12.7305	40	12.7303	48	12.7303	55	12.7303	65.8	12.7303	60
12.7508	35.7	12.751	45	12.7508	43	12.751	40	12.7508	48	12.7508	55	12.7508	67.2	12.7508	60
12.7713	37.1	12.7715	45	12.7713	46	12.7715	39	12.7713	49	12.7713	56.1	12.7713	67.2	12.7713	60
12.7919	38.5	12.792	45	12.7919	50	12.792	39	12.7919	49	12.7919	57.2	12.7919	64.4	12.7919	60
12.8124	39.2	12.8126	45	12.8124	53	12.8126	38	12.8124	50	12.8124	59.4	12.8124	64.4	12.8124	61.2
12.8329	38.5	12.8331	45	12.8329	54	12.8331	37	12.8329	51	12.8329	62.7	12.8329	61.6	12.8329	62.4
12.8535	39.2	12.8536	45	12.8535	53	12.8536	35	12.8535	51	12.8535	64.9	12.8535	60.2	12.8535	63.6
12.874	38.5	12.8742	45	12.874	51	12.8742	34	12.874	52	12.874	67.1	12.874	60.2	12.874	64.8
12.8945	37.1	12.8947	45	12.8945	48	12.8947	32	12.8945	52	12.8945	69.3	12.8945	58.8	12.8945	67.2
12.9151	35	12.9152	42.5	12.9151	48	12.9152	31	12.9151	51	12.9151	70.4	12.9151	61.6	12.9151	68.4
12.9356	32.9	12.9358	42.5	12.9356	47	12.9358	30	12.9356	51	12.9356	70.4	12.9356	64.4	12.9356	69.6
12.9561	30.1	12.9563	42.5	12.9561	46	12.9563	30	12.9561	50	12.9561	70.4	12.9561	67.2	12.9561	69.6
12.9766	28.7	12.9768	40	12.9766	47	12.9768	31	12.9766	50	12.9766	69.3	12.9766	71.4	12.9766	69.6
12.9972	25.9	12.9973	40	12.9972	47	12.9973	32	12.9972	52	12.9972	68.2	12.9972	74.2	12.9972	68.4
13.0177	25.2	13.0179	40	13.0177	47	13.0179	34	13.0177	54	13.0177	67.1	13.0177	77	13.0177	67.2
13.0382	25.2	13.0384	40	13.0382	46	13.0384	36	13.0382	56	13.0382	66	13.0382	77	13.0382	66
13.0587	25.9	13.0589	40	13.0587	43	13.0589	39	13.0587	60	13.0587	66	13.0587	77	13.0587	64.8
13.0793	25.9	13.0795	42.5	13.0793	41	13.0795	41	13.0793	61	13.0793	66	13.0793	75.6	13.0793	63.6
13.0998	27.3	13.1	42.5	13.0998	40	13.1	42	13.0998	62	13.0998	66	13.0998	72.8	13.0998	62.4
13.1203	28	13.1205	45	13.1203	39	13.1205	43	13.1203	64	13.1203	67.1	13.1203	70	13.1203	62.4
13.1409	28	13.141	45	13.1409	40	13.141	43	13.1409	62	13.1409	68.2	13.1409	68.6	13.1409	61.2
13.1614	27.3	13.1616	45	13.1614	41	13.1616	43	13.1614	59	13.1614	68.2	13.1614	64.4	13.1614	61.2
13.1819	28.7	13.1821	45	13.1819	42	13.1821	43	13.1819	57	13.1819	69.3	13.1819	64.4	13.1819	60
13.2025	30.1	13.2026	42.5	13.2025	45	13.2026	44	13.2025	53	13.2025	69.3	13.2025	64.4	13.2025	58.8
13.223	31.5	13.2232	42.5	13.223	48	13.2232	44	13.223	50	13.223	69.3	13.223	64.4	13.223	58.8
13.2435	33.6	13.2437	42.5	13.2435	49	13.2437	45	13.2435	49	13.2435	68.2	13.2435	67.2	13.2435	57.6
13.264	35	13.2642	42.5	13.264	50	13.2642	47	13.264	49	13.264	68.2	13.264	67.2	13.264	57.6
13.2846	36.4	13.2848	42.5	13.2846	52	13.2848	48	13.2846	48	13.2846	67.1	13.2846	70	13.2846	58.8
13.3051	36.4	13.3053	42.5	13.3051	52	13.3053	50	13.3051	49	13.3051	66	13.3051	71.4	13.3051	60
13.3256	35.7	13.3258	45	13.3256	52	13.3258	52	13.3256	51	13.3256	64.9	13.3256	71.4	13.3256	62.4
13.3461	34.3	13.3463	45	13.3461	50	13.3463	53	13.3461	53	13.3461	63.8	13.3461	71.4	13.3461	64.8
13.3667	31.5	13.3669	45	13.3667	47	13.3669	53	13.3667	53	13.3667	62.7	13.3667	71.4	13.3667	67.2
13.3872	29.4	13.3874	45	13.3872	45	13.3874	54	13.3872	52	13.3872	61.6	13.3872	67.2	13.3872	69.6
13.4077	27.3	13.4079	45	13.4077	43	13.4079	53	13.4077	50	13.4077	61.6	13.4077	64.4	13.4077	72
13.4283	25.2	13.4285	45	13.4283	44	13.4285	52	13.4283	48	13.4283	61.6	13.4283	61.6	13.4283	74.4
13.4488	23.8	13.449	45	13.4488	47	13.449	51	13.4488	46	13.4488	62.7	13.4488	56	13.4488	75.6
13.4693	23.1	13.4695	42.5	13.4693	52	13.4695	50	13.4693	43	13.4693	63.8	13.4693	51.8	13.4693	76.8
13.4899	23.1	13.4901	42.5	13.4899	58	13.4901	48	13.4899	41	13.4899	64.9	13.4899	49	13.4899	78
13.5104	23.1	13.5106	40	13.5104	63	13.5106	48	13.5104	39	13.5104	67.1	13.5104	47.6	13.5104	76.8
13.5309	23.8	13.5311	40	13.5309	67	13.5311	48	13.5309	38	13.5309	68.2	13.5309	46.2	13.5309	75.6
13.5514	24.5	13.5517	37.5	13.5514	66	13.5517	48	13.5514	37	13.5514	69.3	13.5514	49	13.5514	73.2
13.572	25.2	13.5722	37.5	13.572	64	13.5722	48	13.572	37	13.572	69.3	13.572	50.4	13.572	69.6
13.5925	25.2	13.5927	37.5	13.5925	59	13.5927	49	13.5925	36	13.5925	68.2	13.5925	54.6	13.5925	64.8
13.613	25.9	13.6132	40	13.613	51	13.6132	50	13.613	35	13.613	66	13.613	57.4	13.613	60
13.6335	25.2	13.6338	42.5	13.6335	45	13.6338	49	13.6335	34	13.6335	63.8	13.6335	61.6	13.6335	55.2
13.6541	24.5	13.6543	42.5	13.6541	41	13.6543	49	13.6541	32	13.6541	60.5	13.6541	63	13.6541	50.4
13.6746	23.8	13.6748	45	13.6746	37	13.6748	48	13.6746	31	13.6746	57.2	13.6746	64.4	13.6746	46.8
13.6951	22.4	13.6953	45	13.6951	35	13.6953	46	13.6951	30	13.6951	55	13.6951	65.8	13.6951	44.4
13.7157	21.7	13.7159	45	13.7157	34	13.7159	45	13.7157	29	13.7157	52.8	13.7157	61.6	13.7157	43.2
13.7362	21	13.7364	45	13.7362	33	13.7364	44	13.7362	31	13.7362	50.6	13.7362	60.2	13.7362	43.2
13.7567	21.7	13.7569	45	13.7567	33	13.7569	43	13.7567	33	13.7567	49.5	13.7567	60.2	13.7567	44.4
13.7772	23.1	13.7775	45	13.7772	32	13.7775	44	13.7772	35	13.7772	49.5	13.7772	56	13.7772	46.8
13.7978	24.5	13.798	45	13.7978	31	13.798	45	13.7978	36	13.7978	49.5	13.7978	51.8	13.7978	49.2
13.8183	25.9	13.8185	45	13.8183	32	13.8185	46	13.8183	38	13.8183	49.5	13.8183	50.4	13.8183	52.8
13.8388	26.6	13.8391	45	13.8388	33	13.8391	48	13.8388	39	13.8388	50.6	13.8388	50.4	13.8388	56.4
13.8594	25.2	13.8596	47.5	13.8594	36	13.8596	49	13.8594	39	13.8594	51.7	13.8594	50.4	13.8594	60
13.8799	23.8	13.8801	47.5	13.8799	40	13.8801	49	13.8799	39	13.8799	52.8	13.8799	50.4	13.8799	62.4
13.9004	21.7	13.9007	47.5	13.9004	45	13.9007	48	13.9004	39	13.9004	55	13.9004	51.8	13.9004	64.8
13.9209	19.6	13.9212	47.5	13.9209	51	13.9212	46	13.9209	40	13.9209	57.2	13.9209	51.8	13.9209	66
13.9415	16.8	13.9417	45	13.9415	55	13.9417	44	13.9415	42	13.9415	59.4	13.9415	54.6	13.9415	66
13.962	16.1	13.9622	42.5	13.962	59	13.9622	40	13.962	43	13.962	62.7	13.962	58.8	13.962	64.8
13.9825	14.7	13.9828	42.5	13.9825	61	13.9828	36	13.9825	46	13.9825	64.9	13.9825	58.8	13.9825	63.6
14.0031	13.3	14.0033	40	14.0031	62	14.0033	33	14.0031	49	14.0031	67.1	14.0031	61.6	14.0031	62.4
14.0236	14	14.0238	40	14.0236	61	14.0238	30	14.0236	50	14.0236	68.2	14.0236	63	14.0236	61.2
14.0441	16.1	14.0444	37.5	14.0441	60	14.0444	28	14.0441	50	14.0441	69.3	14.0441	61.6	14.0441	60
14.0646	17.5	14.0649	37.5	14.0646	58	14.0649	28	14.0646	50	14.0646	69.3	14.0646	63	14.0646	58.8
14.0852	19.6	14.0854	37.5	14.0852	57	14.0854	30	14.0852	49	14.0852	68.2	14.0852	63	14.0852	57.6
14.1057	23.1	14.1059	37.5	14.1057	55	14.1059	33	14.1057	46	14.1057	67.1	14.1057	60.2	14.1057	57.6
14.1262	26.6	14.1265	37.5	14.1262	54	14.1265	36	14.1262	44	14.1262	66	14.1262	60.2	14.1262	56.4
14.1468	30.1	14.147	40	14.1468	53	14.147	40	14.1468	44	14.1468	63.8	14.1468	60.2	14.1468	55.2
14.1673	32.9	14.1675	40	14.1673	51	14.1675	44	14.1673	44	14.1673	61.6	14.1673	57.4	14.1673	54
14.1878	33.6	14.1881	42.5	14.1878	48	14.1881	46	14.1878	44	14.1878	59.4	14.1878	56	14.1878	52.8
14.2083	33.6	14.2086	45	14.2083	46	14.2086	48	14.2083	44	14.2083	57.2	14.2083	56	14.2083	51.6
14.2289	32.2	14.2291	45	14.2289	46	14.2291	49	14.2289	46	14.2289	56.1	14.2289	54.6	14.2289	51.6
14.2494	28.7	14.2497	45	14.2494	46	14.2497	48	14.2494	46	14.2494	55	14.2494	53.2	14.2494	50.4
14.2699	25.2	14.2702	45	14.2699	46	14.2702	46	14.2699	46	14.2699	55	14.2699	53.2	14.2699	49.2
14.2905	21.7	14.2907	42.5	14.2905	47	14.2907	43	14.2905	44	14.2905	56.1	14.2905	51.8	14.2905	49.2
14.311	18.9	14.3112	42.5	14.311	47	14.3112	40	14.311	42	14.311	57.2	14.311	50.4	14.311	48
14.3315	17.5	14.3318	40	14.3315	49	14.3318	38	14.3315	41	14.3315	58.3	14.3315	50.4	14.3315	46.8
14.352	16.8	14.3523	40	14.352	50	14.3523	37	14.352	40	14.352	60.5	14.352	49	14.352	46.8
14.3726	18.2	14.3728	40	14.3726	49	14.3728	36	14.3726	38	14.3726	61.6	14.3726	49	14.3726	46.8
14.3931	20.3	14.3934	40	14.3931	48	14.3934	37	14.3931	38	14.3931	63.8	14.3931	47.6	14.3931	48
14.4136	22.4	14.4139	40	14.4136	46	14.4139	38	14.4136	39	14.4136	63.8	14.4136	47.6	14.4136	51.6
14.4342	24.5	14.4344	40	14.4342	46	14.4344	40	14.4342	38	14.4342	63.8	14.4342	46.2	14.4342	55.2
14.4547	25.9	14.455	40	14.4547	46	14.455	42	14.4547	39	14.4547	63.8	14.4547	46.2	14.4547	60
14.4752	26.6	14.4755	40	14.4752	46	14.4755	43	14.4752	40	14.4752	62.7	14.4752	47.6	14.4752	66
14.4957	26.6	14.496	42.5	14.4957	46	14.496	45	14.4957	40	14.4957	61.6	14.4957	47.6	14.4957	70.8
14.5163	25.2	14.5165	42.5	14.5163	48	14.5165	45	14.5163	40	14.5163	60.5	14.5163	50.4	14.5163	75.6
14.5368	22.4	14.5371	42.5	14.5368	48	14.5371	46	14.5368	40	14.5368	59.4	14.5368	51.8	14.5368	79.2
14.5573	21	14.5576	42.5	14.5573	48	14.5576	46	14.5573	39	14.5573	58.3	14.5573	53.2	14.5573	80.4
14.5779	21.7	14.5781	42.5	14.5779	48	14.5781	47	14.5779	37	14.5779	58.3	14.5779	56	14.5779	79.2
14.5984	21	14.5987	42.5	14.5984	47	14.5987	47	14.5984	35	14.5984	57.2	14.5984	57.4	14.5984	75.6
14.6189	21.7	14.6192	42.5	14.6189	46	14.6192	48	14.6189	34	14.6189	57.2	14.6189	58.8	14.6189	72
14.6394	22.4	14.6397	42.5	14.6394	44	14.6397	49	14.6394	34	14.6394	56.1	14.6394	60.2	14.6394	66
14.66	24.5	14.6602	40	14.66	42	14.6602	50	14.66	35	14.66	55	14.66	58.8	14.66	60
14.6805	25.2	14.6808	40	14.6805	39	14.6808	50	14.6805	33	14.6805	53.9	14.6805	58.8	14.6805	55.2
14.701	25.9	14.7013	40	14.701	36	14.7013	49	14.701	33	14.701	51.7	14.701	61.6	14.701	50.4
14.7216	26.6	14.7218	40	14.7216	32	14.7218	48	14.7216	34	14.7216	50.6	14.7216	61.6	14.7216	48
14.7421	25.9	14.7424	40	14.7421	31	14.7424	45	14.7421	35	14.7421	48.4	14.7421	61.6	14.7421	46.8
14.7626	26.6	14.7629	40	14.7626	31	14.7629	42	14.7626	36	14.7626	47.3	14.7626	64.4	14.7626	46.8
14.7831	27.3	14.7834	40	14.7831	32	14.7834	39	14.7831	37	14.7831	46.2	14.7831	67.2	14.7831	48
14.8037	26.6	14.804	40	14.8037	36	14.804	35	14.8037	37	14.8037	46.2	14.8037	70	14.8037	49.2
14.8242	25.9	14.8245	40	14.8242	42	14.8245	32	14.8242	37	14.8242	47.3	14.8242	72.8	14.8242	50.4
14.8447	25.9	14.845	40	14.8447	48	14.845	30	14.8447	37	14.8447	48.4	14.8447	74.2	14.8447	50.4
14.8652	24.5	14.8656	40	14.8652	51	14.8656	30	14.8652	38	14.8652	50.6	14.8652	75.6	14.8652	50.4
14.8858	21.7	14.8861	42.5	14.8858	53	14.8861	31	14.8858	38	14.8858	52.8	14.8858	78.4	14.8858	49.2
14.9063	19.6	14.9066	42.5	14.9063	53	14.9066	32	14.9063	38	14.9063	55	14.9063	75.6	14.9063	48
14.9268	18.9	14.9271	45	14.9268	48	14.9271	35	14.9268	39	14.9268	57.2	14.9268	74.2	14.9268	45.6
14.9474	18.9	14.9477	45	14.9474	41	14.9477	38	14.9474	39	14.9474	58.3	14.9474	74.2	14.9474	44.4
14.9679	19.6	14.9682	47.5	14.9679	33	14.9682	41	14.9679	42	14.9679	59.4	14.9679	71.4	14.9679	42
14.9884	21.7	14.9887	47.5	14.9884	27	14.9887	42	14.9884	44	14.9884	59.4	14.9884	67.2	14.9884	40.8
15.009	23.8	15.0093	47.5	15.009	22	15.0093	44	15.009	45	15.009	58.3	15.009	67.2	15.009	40.8
15.0295	26.6	15.0298	45	15.0295	19	15.0298	44	15.0295	46	15.0295	57.2	15.0295	67.2	15.0295	42
15.05	28.7	15.0503	45	15.05	20	15.0503	43	15.05	48	15.05	56.1	15.05	65.8	15.05	42
15.0705	29.4	15.0709	42.5	15.0705	24	15.0709	41	15.0705	47	15.0705	55	15.0705	63	15.0705	43.2
15.0911	28.7	15.0914	40	15.0911	29	15.0914	39	15.0911	46	15.0911	53.9	15.0911	60.2	15.0911	44.4
15.1116	28	15.1119	40	15.1116	34	15.1119	37	15.1116	45	15.1116	53.9	15.1116	60.2	15.1116	45.6
15.1321	25.9	15.1324	40	15.1321	39	15.1324	35	15.1321	43	15.1321	53.9	15.1321	58.8	15.1321	46.8
15.1526	23.1	15.153	40	15.1526	41	15.153	33	15.1526	42	15.1526	55	15.1526	54.6	15.1526	48
15.1732	18.9	15.1735	40	15.1732	42	15.1735	32	15.1732	40	15.1732	55	15.1732	53.2	15.1732	49.2
15.1937	16.8	15.194	42.5	15.1937	41	15.194	31	15.1937	38	15.1937	56.1	15.1937	51.8	15.1937	50.4
15.2142	16.1	15.2146	42.5	15.2142	39	15.2146	31	15.2142	37	15.2142	56.1	15.2142	50.4	15.2142	51.6
15.2348	14.7	15.2351	42.5	15.2348	35	15.2351	31	15.2348	37	15.2348	57.2	15.2348	47.6	15.2348	51.6
15.2553	13.3	15.2556	42.5	15.2553	33	15.2556	32	15.2553	35	15.2553	58.3	15.2553	49	15.2553	52.8
15.2758	12.6	15.2761	42.5	15.2758	32	15.2761	33	15.2758	34	15.2758	59.4	15.2758	49	15.2758	54
15.2964	13.3	15.2967	42.5	15.2964	33	15.2967	34	15.2964	34	15.2964	60.5	15.2964	50.4	15.2964	54
15.3169	13.3	15.3172	40	15.3169	34	15.3172	35	15.3169	35	15.3169	61.6	15.3169	51.8	15.3169	55.2
15.3374	14	15.3377	40	15.3374	36	15.3377	36	15.3374	34	15.3374	62.7	15.3374	53.2	15.3374	56.4
15.3579	16.1	15.3583	37.5	15.3579	37	15.3583	36	15.3579	33	15.3579	62.7	15.3579	56	15.3579	56.4
15.3785	18.2	15.3788	37.5	15.3785	37	15.3788	36	15.3785	33	15.3785	61.6	15.3785	58.8	15.3785	57.6
15.399	20.3	15.3993	37.5	15.399	38	15.3993	36	15.399	31	15.399	60.5	15.399	60.2	15.399	57.6
15.4195	22.4	15.4199	37.5	15.4195	38	15.4199	36	15.4195	29	15.4195	58.3	15.4195	63	15.4195	57.6
15.44	25.9	15.4404	37.5	15.44	37	15.4404	36	15.44	27	15.44	56.1	15.44	65.8	15.44	56.4
15.4606	27.3	15.4609	40	15.4606	36	15.4609	36	15.4606	25	15.4606	53.9	15.4606	67.2	15.4606	55.2
15.4811	28	15.4814	40	15.4811	35	15.4814	37	15.4811	23	15.4811	51.7	15.4811	65.8	15.4811	52.8
15.5016	28.7	15.502	40	15.5016	37	15.502	39	15.5016	22	15.5016	49.5	15.5016	64.4	15.5016	51.6
15.5222	28.7	15.5225	42.5	15.5222	37	15.5225	41	15.5222	24	15.5222	48.4	15.5222	63	15.5222	50.4
15.5427	26.6	15.543	42.5	15.5427	40	15.543	44	15.5427	25	15.5427	46.2	15.5427	61.6	15.5427	50.4
15.5632	25.2	15.5636	45	15.5632	44	15.5636	46	15.5632	26	15.5632	45.1	15.5632	56	15.5632	50.4
15.5838	25.2	15.5841	45	15.5838	48	15.5841	49	15.5838	29	15.5838	44	15.5838	53.2	15.5838	52.8
15.6043	23.8	15.6046	45	15.6043	51	15.6046	51	15.6043	31	15.6043	42.9	15.6043	53.2	15.6043	55.2
15.6248	23.1	15.6251	45	15.6248	52	15.6251	52	15.6248	35	15.6248	44	15.6248	53.2	15.6248	57.6
15.6453	23.8	15.6457	42.5	15.6453	52	15.6457	52	15.6453	37	15.6453	44	15.6453	50.4	15.6453	60
15.6659	23.1	15.6662	42.5	15.6659	51	15.6662	51	15.6659	37	15.6659	46.2	15.6659	51.8	15.6659	62.4
15.6864	23.8	15.6867	40	15.6864	47	15.6867	49	15.6864	38	15.6864	47.3	15.6864	53.2	15.6864	62.4
15.7069	24.5	15.7073	37.5	15.7069	42	15.7073	46	15.7069	39	15.7069	49.5	15.7069	54.6	15.7069	61.2
15.7274	23.8	15.7278	37.5	15.7274	38	15.7278	43	15.7274	39	15.7274	51.7	15.7274	57.4	15.7274	57.6
15.748	23.8	15.7483	37.5	15.748	37	15.7483	40	15.748	41	15.748	53.9	15.748	60.2	15.748	55.2
15.7685	23.8	15.7689	40	15.7685	36	15.7689	37	15.7685	42	15.7685	55	15.7685	58.8	15.7685	51.6
15.789	21.7	15.7894	40	15.789	35	15.7894	34	15.789	41	15.789	55	15.789	58.8	15.789	49.2
15.8096	18.9	15.8099	42.5	15.8096	35	15.8099	33	15.8096	41	15.8096	53.9	15.8096	60.2	15.8096	48
15.8301	16.1	15.8305	42.5	15.8301	35	15.8305	33	15.8301	41	15.8301	53.9	15.8301	57.4	15.8301	46.8
15.8506	13.3	15.851	42.5	15.8506	36	15.851	35	15.8506	40	15.8506	51.7	15.8506	54.6	15.8506	48
15.8712	11.9	15.8715	42.5	15.8712	36	15.8715	36	15.8712	39	15.8712	50.6	15.8712	53.2	15.8712	49.2
15.8917	11.9	15.892	42.5	15.8917	35	15.892	37	15.8917	39	15.8917	49.5	15.8917	53.2	15.8917	51.6
15.9122	11.9	15.9126	42.5	15.9122	33	15.9126	39	15.9122	37	15.9122	49.5	15.9122	53.2	15.9122	54
15.9327	13.3	15.9331	42.5	15.9327	31	15.9331	39	15.9327	35	15.9327	49.5	15.9327	54.6	15.9327	55.2
15.9533	16.1	15.9536	42.5	15.9533	30	15.9536	39	15.9533	36	15.9533	51.7	15.9533	56	15.9533	56.4
15.9738	18.2	15.9742	42.5	15.9738	30	15.9742	38	15.9738	37	15.9738	52.8	15.9738	58.8	15.9738	57.6
15.9943	20.3	15.9947	42.5	15.9943	32	15.9947	36	15.9943	37	15.9943	55	15.9943	63	15.9943	56.4
16.0148	21.7	16.0152	42.5	16.0148	31	16.0152	34	16.0148	38	16.0148	57.2	16.0148	67.2	16.0148	55.2
16.0354	22.4	16.0358	40	16.0354	34	16.0358	33	16.0354	41	16.0354	59.4	16.0354	71.4	16.0354	52.8
16.0559	23.1	16.0563	40	16.0559	37	16.0563	33	16.0559	42	16.0559	60.5	16.0559	72.8	16.0559	51.6
16.0764	22.4	16.0768	40	16.0764	38	16.0768	33	16.0764	44	16.0764	60.5	16.0764	72.8	16.0764	49.2
16.097	23.8	16.0973	42.5	16.097	41	16.0973	34	16.097	45	16.097	60.5	16.097	74.2	16.097	49.2
16.1175	25.2	16.1179	42.5	16.1175	45	16.1179	36	16.1175	45	16.1175	59.4	16.1175	70	16.1175	48
16.138	26.6	16.1384	45	16.138	49	16.1384	39	16.138	45	16.138	57.2	16.138	65.8	16.138	48
16.1586	28	16.1589	45	16.1586	52	16.1589	41	16.1586	45	16.1586	55	16.1586	64.4	16.1586	49.2
16.1791	29.4	16.1794	45	16.1791	54	16.1794	43	16.1791	44	16.1791	52.8	16.1791	58.8	16.1791	50.4
16.1996	30.8	16.2	45	16.1996	55	16.2	44	16.1996	43	16.1996	50.6	16.1996	54.6	16.1996	51.6
16.2201	31.5	16.2205	45	16.2201	55	16.2205	44	16.2201	42	16.2201	49.5	16.2201	53.2	16.2201	54
16.2407	30.1	16.241	42.5	16.2407	54	16.241	43	16.2407	41	16.2407	48.4	16.2407	50.4	16.2407	55.2
16.2612	28.7	16.2616	42.5	16.2612	53	16.2616	41	16.2612	41	16.2612	47.3	16.2612	49	16.2612	57.6
16.2817	26.6	16.2821	42.5	16.2817	51	16.2821	39	16.2817	40	16.2817	47.3	16.2817	49	16.2817	58.8
16.3023	25.2	16.3026	42.5	16.3023	49	16.3026	36	16.3023	39	16.3023	47.3	16.3023	50.4	16.3023	58.8
16.3228	23.8	16.3232	42.5	16.3228	49	16.3232	34	16.3228	40	16.3228	48.4	16.3228	50.4	16.3228	58.8
16.3433	22.4	16.3437	42.5	16.3433	49	16.3437	32	16.3433	40	16.3433	48.4	16.3433	53.2	16.3433	57.6
16.3638	21.7	16.3642	45	16.3638	49	16.3642	30	16.3638	40	16.3638	49.5	16.3638	54.6	16.3638	56.4
16.3844	21.7	16.3848	45	16.3844	50	16.3848	29	16.3844	40	16.3844	50.6	16.3844	56	16.3844	54
16.4049	22.4	16.4053	45	16.4049	49	16.4053	30	16.4049	41	16.4049	51.7	16.4049	56	16.4049	52.8
16.4254	22.4	16.4258	45	16.4254	50	16.4258	30	16.4254	41	16.4254	52.8	16.4254	54.6	16.4254	51.6
16.4459	23.1	16.4463	42.5	16.4459	48	16.4463	32	16.4459	41	16.4459	52.8	16.4459	54.6	16.4459	50.4
16.4665	23.1	16.4669	42.5	16.4665	46	16.4669	34	16.4665	41	16.4665	52.8	16.4665	50.4	16.4665	50.4
16.487	22.4	16.4874	40	16.487	45	16.4874	36	16.487	42	16.487	52.8	16.487	49	16.487	51.6
16.5075	21.7	16.5079	40	16.5075	44	16.5079	37	16.5075	42	16.5075	51.7	16.5075	46.2	16.5075	52.8
16.5281	19.6	16.5285	40	16.5281	45	16.5285	38	16.5281	43	16.5281	50.6	16.5281	46.2	16.5281	54
16.5486	18.9	16.549	40	16.5486	44	16.549	37	16.5486	43	16.5486	49.5	16.5486	46.2	16.5486	55.2
16.5691	18.2	16.5695	40	16.5691	45	16.5695	37	16.5691	42	16.5691	49.5	16.5691	46.2	16.5691	56.4
16.5896	17.5	16.5901	42.5	16.5896	45	16.5901	36	16.5896	43	16.5896	49.5	16.5896	50.4	16.5896	55.2
16.6102	16.8	16.6106	42.5	16.6102	46	16.6106	35	16.6102	45	16.6102	49.5	16.6102	53.2	16.6102	55.2
16.6307	18.9	16.6311	42.5	16.6307	46	16.6311	34	16.6307	46	16.6307	50.6	16.6307	57.4	16.6307	54
16.6512	20.3	16.6516	42.5	16.6512	47	16.6516	34	16.6512	47	16.6512	52.8	16.6512	61.6	16.6512	51.6
16.6718	23.1	16.6722	42.5	16.6718	47	16.6722	34	16.6718	49	16.6718	53.9	16.6718	64.4	16.6718	50.4
16.6923	25.2	16.6927	42.5	16.6923	48	16.6927	35	16.6923	50	16.6923	56.1	16.6923	67.2	16.6923	48
16.7128	27.3	16.7132	45	16.7128	50	16.7132	37	16.7128	49	16.7128	58.3	16.7128	71.4	16.7128	45.6
16.7334	28.7	16.7338	45	16.7334	52	16.7338	38	16.7334	49	16.7334	59.4	16.7334	71.4	16.7334	43.2
16.7539	28	16.7543	45	16.7539	50	16.7543	40	16.7539	48	16.7539	60.5	16.7539	70	16.7539	42
16.7744	26.6	16.7748	45	16.7744	49	16.7748	42	16.7744	46	16.7744	61.6	16.7744	70	16.7744	39.6
16.7949	25.2	16.7953	45	16.7949	45	16.7953	43	16.7949	44	16.7949	61.6	16.7949	68.6	16.7949	38.4
16.8155	23.1	16.8159	42.5	16.8155	39	16.8159	44	16.8155	42	16.8155	61.6	16.8155	67.2	16.8155	37.2
16.836	22.4	16.8364	42.5	16.836	35	16.8364	44	16.836	42	16.836	60.5	16.836	64.4	16.836	36
16.8565	22.4	16.8569	40	16.8565	31	16.8569	44	16.8565	42	16.8565	60.5	16.8565	60.2	16.8565	34.8
16.8771	23.1	16.8775	40	16.8771	30	16.8775	43	16.8771	42	16.8771	59.4	16.8771	58.8	16.8771	36
16.8976	25.2	16.898	40	16.8976	31	16.898	42	16.8976	41	16.8976	59.4	16.8976	57.4	16.8976	36
16.9181	26.6	16.9185	40	16.9181	33	16.9185	41	16.9181	41	16.9181	59.4	16.9181	54.6	16.9181	37.2
16.9386	28.7	16.9391	40	16.9386	40	16.9391	41	16.9386	39	16.9386	59.4	16.9386	54.6	16.9386	39.6
16.9592	30.1	16.9596	40	16.9592	47	16.9596	41	16.9592	37	16.9592	59.4	16.9592	54.6	16.9592	42
16.9797	30.1	16.9801	40	16.9797	52	16.9801	41	16.9797	36	16.9797	59.4	16.9797	53.2	16.9797	43.2
17.0002	29.4	17.0006	40	17.0002	55	17.0006	41	17.0002	33	17.0002	60.5	17.0002	51.8	17.0002	45.6
17.0207	28	17.0212	40	17.0207	56	17.0212	41	17.0207	31	17.0207	61.6	17.0207	53.2	17.0207	46.8
17.0413	25.2	17.0417	40	17.0413	53	17.0417	41	17.0413	31	17.0413	62.7	17.0413	53.2	17.0413	48
17.0618	23.1	17.0622	40	17.0618	50	17.0622	41	17.0618	32	17.0618	63.8	17.0618	51.8	17.0618	48
17.0823	22.4	17.0828	40	17.0823	45	17.0828	40	17.0823	33	17.0823	64.9	17.0823	53.2	17.0823	48
17.1029	21	17.1033	42.5	17.1029	41	17.1033	39	17.1029	36	17.1029	64.9	17.1029	51.8	17.1029	48
17.1234	20.3	17.1238	42.5	17.1234	39	17.1238	37	17.1234	39	17.1234	63.8	17.1234	51.8	17.1234	48
17.1439	21	17.1443	42.5	17.1439	40	17.1443	35	17.1439	43	17.1439	62.7	17.1439	51.8	17.1439	48
17.1644	22.4	17.1649	42.5	17.1644	42	17.1649	34	17.1644	46	17.1644	60.5	17.1644	53.2	17.1644	48
17.185	24.5	17.1854	42.5	17.185	46	17.1854	33	17.185	48	17.185	57.2	17.185	54.6	17.185	49.2
17.2055	25.2	17.2059	42.5	17.2055	50	17.2059	32	17.2055	51	17.2055	55	17.2055	56	17.2055	49.2
17.226	25.9	17.2265	42.5	17.226	54	17.2265	32	17.226	53	17.226	51.7	17.226	57.4	17.226	51.6
17.2466	26.6	17.247	42.5	17.2466	55	17.247	32	17.2466	53	17.2466	49.5	17.2466	60.2	17.2466	52.8
17.2671	25.2	17.2675	42.5	17.2671	55	17.2675	33	17.2671	53	17.2671	47.3	17.2671	60.2	17.2671	54
17.2876	23.8	17.2881	42.5	17.2876	54	17.2881	33	17.2876	52	17.2876	47.3	17.2876	60.2	17.2876	55.2
17.3082	21.7	17.3086	42.5	17.3082	51	17.3086	34	17.3082	51	17.3082	46.2	17.3082	61.6	17.3082	55.2
17.3287	19.6	17.3291	42.5	17.3287	48	17.3291	34	17.3287	48	17.3287	47.3	17.3287	63	17.3287	55.2
17.3492	19.6	17.3497	42.5	17.3492	46	17.3497	34	17.3492	45	17.3492	48.4	17.3492	64.4	17.3492	55.2
17.3697	18.2	17.3702	42.5	17.3697	43	17.3702	34	17.3697	43	17.3697	49.5	17.3697	63	17.3697	54
17.3903	18.9	17.3907	42.5	17.3903	41	17.3907	34	17.3903	42	17.3903	50.6	17.3903	64.4	17.3903	52.8
17.4108	20.3	17.4112	42.5	17.4108	39	17.4112	34	17.4108	40	17.4108	51.7	17.4108	64.4	17.4108	52.8
17.4313	22.4	17.4318	45	17.4313	37	17.4318	33	17.4313	39	17.4313	51.7	17.4313	65.8	17.4313	52.8
17.4519	23.8	17.4523	45	17.4519	36	17.4523	32	17.4519	39	17.4519	51.7	17.4519	64.4	17.4519	52.8
17.4724	25.9	17.4728	45	17.4724	37	17.4728	30	17.4724	41	17.4724	50.6	17.4724	63	17.4724	54
17.4929	26.6	17.4934	45	17.4929	36	17.4934	28	17.4929	43	17.4929	49.5	17.4929	60.2	17.4929	55.2
17.5134	25.9	17.5139	45	17.5134	36	17.5139	26	17.5134	45	17.5134	47.3	17.5134	58.8	17.5134	56.4
17.534	26.6	17.5344	42.5	17.534	36	17.5344	23	17.534	47	17.534	46.2	17.534	57.4	17.534	57.6
17.5545	26.6	17.555	42.5	17.5545	38	17.555	21	17.5545	50	17.5545	44	17.5545	56	17.5545	58.8
17.575	27.3	17.5755	40	17.575	40	17.5755	19	17.575	53	17.575	42.9	17.575	54.6	17.575	58.8
17.5955	28	17.596	40	17.5955	41	17.596	19	17.5955	55	17.5955	42.9	17.5955	51.8	17.5955	58.8
17.6161	30.1	17.6165	40	17.6161	42	17.6165	19	17.6161	55	17.6161	42.9	17.6161	51.8	17.6161	57.6
17.6366	32.9	17.6371	40	17.6366	44	17.6371	20	17.6366	56	17.6366	42.9	17.6366	51.8	17.6366	56.4
17.6571	35	17.6576	42.5	17.6571	47	17.6576	21	17.6571	58	17.6571	44	17.6571	51.8	17.6571	55.2
17.6777	36.4	17.6781	42.5	17.6777	49	17.6781	24	17.6777	59	17.6777	45.1	17.6777	53.2	17.6777	54
17.6982	38.5	17.6987	45	17.6982	50	17.6987	27	17.6982	58	17.6982	46.2	17.6982	54.6	17.6982	52.8
17.7187	38.5	17.7192	45	17.7187	51	17.7192	29	17.7187	57	17.7187	47.3	17.7187	57.4	17.7187	52.8
17.7392	37.1	17.7397	47.5	17.7392	52	17.7397	32	17.7392	57	17.7392	48.4	17.7392	58.8	17.7392	52.8
17.7598	35.7	17.7602	47.5	17.7598	50	17.7602	33	17.7598	59	17.7598	48.4	17.7598	60.2	17.7598	52.8
17.7803	35	17.7808	47.5	17.7803	48	17.7808	34	17.7803	58	17.7803	48.4	17.7803	65.8	17.7803	54
17.8008	33.6	17.8013	47.5	17.8008	45	17.8013	35	17.8008	56	17.8008	47.3	17.8008	68.6	17.8008	56.4
17.8214	30.8	17.8218	45	17.8214	43	17.8218	35	17.8214	55	17.8214	47.3	17.8214	72.8	17.8214	57.6
17.8419	30.1	17.8424	45	17.8419	42	17.8424	35	17.8419	55	17.8419	46.2	17.8419	77	17.8419	57.6
17.8624	30.1	17.8629	45	17.8624	41	17.8629	35	17.8624	55	17.8624	46.2	17.8624	82.6	17.8624	58.8
17.8829	31.5	17.8834	45	17.8829	40	17.8834	35	17.8829	55	17.8829	45.1	17.8829	84	17.8829	58.8
17.9035	32.2	17.9039	45	17.9035	42	17.9039	35	17.9035	55	17.9035	45.1	17.9035	84	17.9035	58.8
17.924	32.2	17.9245	45	17.924	43	17.9245	35	17.924	57	17.924	44	17.924	85.4	17.924	57.6
17.9445	32.9	17.945	42.5	17.9445	45	17.945	36	17.9445	59	17.9445	44	17.9445	85.4	17.9445	57.6
17.9651	32.9	17.9655	42.5	17.9651	45	17.9655	36	17.9651	60	17.9651	44	17.9651	82.6	17.9651	57.6
17.9856	32.2	17.9861	40	17.9856	47	17.9861	36	17.9856	61	17.9856	45.1	17.9856	79.8	17.9856	57.6
18.0061	30.1	18.0066	40	18.0061	50	18.0066	36	18.0061	64	18.0061	47.3	18.0061	77	18.0061	58.8
18.0266	27.3	18.0271	40	18.0266	52	18.0271	36	18.0266	65	18.0266	49.5	18.0266	74.2	18.0266	60
18.0472	25.9	18.0477	37.5	18.0472	54	18.0477	35	18.0472	65	18.0472	52.8	18.0472	72.8	18.0472	61.2
18.0677	25.9	18.0682	37.5	18.0677	56	18.0682	35	18.0677	65	18.0677	56.1	18.0677	74.2	18.0677	62.4
18.0882	25.9	18.0887	37.5	18.0882	57	18.0887	34	18.0882	66	18.0882	58.3	18.0882	74.2	18.0882	63.6
18.1088	27.3	18.1092	37.5	18.1088	56	18.1092	33	18.1088	66	18.1088	60.5	18.1088	75.6	18.1088	64.8
18.1293	30.8	18.1298	37.5	18.1293	53	18.1298	32	18.1293	67	18.1293	62.7	18.1293	78.4	18.1293	63.6
18.1498	34.3	18.1503	40	18.1498	49	18.1503	31	18.1498	67	18.1498	63.8	18.1498	82.6	18.1498	63.6
18.1703	37.1	18.1708	40	18.1703	46	18.1708	30	18.1703	67	18.1703	63.8	18.1703	84	18.1703	62.4
18.1909	39.9	18.1914	40	18.1909	44	18.1914	29	18.1909	68	18.1909	63.8	18.1909	85.4	18.1909	61.2
18.2114	41.3	18.2119	42.5	18.2114	41	18.2119	29	18.2114	69	18.2114	62.7	18.2114	86.8	18.2114	58.8
18.2319	42	18.2324	42.5	18.2319	42	18.2324	30	18.2319	70	18.2319	61.6	18.2319	85.4	18.2319	57.6
18.2525	42.7	18.253	45	18.2525	47	18.253	31	18.2525	69	18.2525	60.5	18.2525	82.6	18.2525	56.4
18.273	43.4	18.2735	45	18.273	53	18.2735	32	18.273	68	18.273	60.5	18.273	79.8	18.273	56.4
18.2935	43.4	18.294	47.5	18.2935	57	18.294	34	18.2935	66	18.2935	59.4	18.2935	78.4	18.2935	57.6
18.314	43.4	18.3146	47.5	18.314	60	18.3146	36	18.314	64	18.314	59.4	18.314	75.6	18.314	58.8
18.3346	43.4	18.3351	47.5	18.3346	59	18.3351	38	18.3346	62	18.3346	59.4	18.3346	74.2	18.3346	62.4
18.3551	42.7	18.3556	47.5	18.3551	58	18.3556	41	18.3551	60	18.3551	60.5	18.3551	74.2	18.3551	67.2
18.3756	42	18.3761	45	18.3756	56	18.3761	43	18.3756	58	18.3756	60.5	18.3756	77	18.3756	72
18.3962	40.6	18.3967	45	18.3962	52	18.3967	45	18.3962	57	18.3962	60.5	18.3962	81.2	18.3962	76.8
18.4167	38.5	18.4172	45	18.4167	49	18.4172	47	18.4167	58	18.4167	59.4	18.4167	84	18.4167	80.4
18.4372	37.1	18.4377	42.5	18.4372	47	18.4377	49	18.4372	59	18.4372	58.3	18.4372	88.2	18.4372	84
18.4577	36.4	18.4583	42.5	18.4577	48	18.4583	50	18.4577	61	18.4577	57.2	18.4577	93.8	18.4577	85.2
18.4783	35.7	18.4788	42.5	18.4783	50	18.4788	51	18.4783	63	18.4783	55	18.4783	96.6	18.4783	84
18.4988	35.7	18.4993	42.5	18.4988	51	18.4993	52	18.4988	64	18.4988	53.9	18.4988	98	18.4988	81.6
18.5193	35.7	18.5198	42.5	18.5193	51	18.5198	53	18.5193	65	18.5193	52.8	18.5193	96.6	18.5193	78
18.5399	36.4	18.5404	42.5	18.5399	50	18.5404	53	18.5399	67	18.5399	51.7	18.5399	96.6	18.5399	72
18.5604	36.4	18.5609	42.5	18.5604	50	18.5609	53	18.5604	67	18.5604	51.7	18.5604	92.4	18.5604	66
18.5809	37.1	18.5814	42.5	18.5809	50	18.5814	53	18.5809	65	18.5809	51.7	18.5809	88.2	18.5809	60
18.6014	37.1	18.602	45	18.6014	51	18.602	52	18.6014	65	18.6014	52.8	18.6014	84	18.6014	54
18.622	35	18.6225	45	18.622	51	18.6225	51	18.622	65	18.622	52.8	18.622	78.4	18.622	50.4
18.6425	34.3	18.643	47.5	18.6425	53	18.643	50	18.6425	64	18.6425	53.9	18.6425	75.6	18.6425	48
18.663	34.3	18.6636	47.5	18.663	56	18.6636	49	18.663	62	18.663	55	18.663	74.2	18.663	46.8
18.6836	35	18.6841	47.5	18.6836	60	18.6841	47	18.6836	60	18.6836	55	18.6836	72.8	18.6836	48
18.7041	35.7	18.7046	47.5	18.7041	61	18.7046	45	18.7041	59	18.7041	53.9	18.7041	74.2	18.7041	50.4
18.7246	37.1	18.7251	47.5	18.7246	61	18.7251	43	18.7246	56	18.7246	52.8	18.7246	74.2	18.7246	52.8
18.7451	38.5	18.7457	45	18.7451	60	18.7457	41	18.7451	55	18.7451	50.6	18.7451	74.2	18.7451	54
18.7657	39.9	18.7662	45	18.7657	56	18.7662	40	18.7657	53	18.7657	48.4	18.7657	75.6	18.7657	55.2
18.7862	40.6	18.7867	45	18.7862	50	18.7867	39	18.7862	52	18.7862	45.1	18.7862	77	18.7862	55.2
18.8067	39.9	18.8073	42.5	18.8067	44	18.8073	39	18.8067	52	18.8067	41.8	18.8067	78.4	18.8067	52.8
18.8273	38.5	18.8278	42.5	18.8273	38	18.8278	39	18.8273	51	18.8273	38.5	18.8273	77	18.8273	50.4
18.8478	35.7	18.8483	42.5	18.8478	32	18.8483	38	18.8478	52	18.8478	36.3	18.8478	75.6	18.8478	48
18.8683	32.9	18.8688	40	18.8683	30	18.8688	38	18.8683	53	18.8683	33	18.8683	71.4	18.8683	45.6
18.8888	29.4	18.8894	40	18.8888	30	18.8894	38	18.8888	55	18.8888	30.8	18.8888	67.2	18.8888	43.2
18.9094	27.3	18.9099	40	18.9094	30	18.9099	37	18.9094	56	18.9094	29.7	18.9094	64.4	18.9094	42
18.9299	26.6	18.9304	40	18.9299	32	18.9304	36	18.9299	58	18.9299	27.5	18.9299	58.8	18.9299	43.2
18.9504	28	18.951	42.5	18.9504	35	18.951	36	18.9504	58	18.9504	26.4	18.9504	53.2	18.9504	43.2
18.9709	30.1	18.9715	42.5	18.9709	38	18.9715	35	18.9709	58	18.9709	25.3	18.9709	50.4	18.9709	45.6
18.9915	33.6	18.992	45	18.9915	37	18.992	35	18.9915	57	18.9915	24.2	18.9915	49	18.9915	46.8
19.012	35.7	19.0126	45	19.012	38	19.0126	35	19.012	54	19.012	23.1	19.012	47.6	19.012	49.2
19.0325	37.1	19.0331	47.5	19.0325	39	19.0331	36	19.0325	49	19.0325	23.1	19.0325	46.2	19.0325	50.4
19.0531	38.5	19.0536	47.5	19.0531	38	19.0536	37	19.0531	46	19.0531	22	19.0531	44.8	19.0531	51.6
19.0736	37.1	19.0741	47.5	19.0736	37	19.0741	39	19.0736	44	19.0736	22	19.0736	46.2	19.0736	51.6
19.0941	35.7	19.0947	47.5	19.0941	38	19.0947	41	19.0941	43	19.0941	22	19.0941	47.6	19.0941	51.6
19.1147	35	19.1152	45	19.1147	40	19.1152	43	19.1147	43	19.1147	20.9	19.1147	49	19.1147	51.6
19.1352	35	19.1357	45	19.1352	41	19.1357	45	19.1352	43	19.1352	19.8	19.1352	51.8	19.1352	50.4
19.1557	35	19.1563	45	19.1557	43	19.1563	46	19.1557	45	19.1557	17.6	19.1557	51.8	19.1557	50.4
19.1762	37.1	19.1768	42.5	19.1762	45	19.1768	46	19.1762	47	19.1762	16.5	19.1762	51.8	19.1762	49.2
19.1968	39.2	19.1973	42.5	19.1968	45	19.1973	45	19.1968	50	19.1968	14.3	19.1968	54.6	19.1968	49.2
19.2173	39.9	19.2179	42.5	19.2173	44	19.2179	43	19.2173	50	19.2173	13.2	19.2173	57.4	19.2173	46.8
19.2378	39.9	19.2384	42.5	19.2378	43	19.2384	41	19.2378	51	19.2378	13.2	19.2378	58.8	19.2378	45.6
19.2584	38.5	19.2589	42.5	19.2584	40	19.2589	38	19.2584	51	19.2584	13.2	19.2584	60.2	19.2584	43.2
19.2789	37.8	19.2795	42.5	19.2789	37	19.2795	34	19.2789	49	19.2789	14.3	19.2789	63	19.2789	40.8
19.2994	36.4	19.3	42.5	19.2994	34	19.3	31	19.2994	46	19.2994	15.4	19.2994	63	19.2994	38.4
19.3199	35	19.3205	42.5	19.3199	32	19.3205	29	19.3199	43	19.3199	17.6	19.3199	63	19.3199	36
19.3405	34.3	19.341	42.5	19.3405	32	19.341	28	19.3405	41	19.3405	19.8	19.3405	63	19.3405	34.8
19.361	35	19.3616	42.5	19.361	31	19.3616	29	19.361	39	19.361	22	19.361	61.6	19.361	34.8
19.3815	36.4	19.3821	42.5	19.3815	34	19.3821	31	19.3815	38	19.3815	24.2	19.3815	57.4	19.3815	34.8
19.402	39.2	19.4026	42.5	19.402	36	19.4026	34	19.402	38	19.402	25.3	19.402	54.6	19.402	36
19.4226	39.9	19.4231	42.5	19.4226	38	19.4231	37	19.4226	37	19.4226	26.4	19.4226	53.2	19.4226	38.4
19.4431	41.3	19.4437	42.5	19.4431	41	19.4437	42	19.4431	39	19.4431	26.4	19.4431	51.8	19.4431	39.6
19.4636	42	19.4642	42.5	19.4636	46	19.4642	45	19.4636	41	19.4636	26.4	19.4636	49	19.4636	39.6
19.4842	42.7	19.4847	45	19.4842	49	19.4847	48	19.4842	41	19.4842	25.3	19.4842	49	19.4842	39.6
19.5047	42	19.5053	45	19.5047	52	19.5053	50	19.5047	42	19.5047	24.2	19.5047	47.6	19.5047	38.4
19.5252	40.6	19.5258	47.5	19.5252	56	19.5258	50	19.5252	44	19.5252	23.1	19.5252	47.6	19.5252	34.8
19.5458	39.2	19.5463	47.5	19.5458	56	19.5463	49	19.5458	47	19.5458	22	19.5458	47.6	19.5458	32.4
19.5663	39.2	19.5669	47.5	19.5663	56	19.5669	47	19.5663	47	19.5663	20.9	19.5663	47.6	19.5663	30
19.5868	39.2	19.5874	47.5	19.5868	55	19.5874	44	19.5868	48	19.5868	19.8	19.5868	47.6	19.5868	27.6
19.6073	41.3	19.6079	45	19.6073	53	19.6079	42	19.6073	49	19.6073	18.7	19.6073	49	19.6073	27.6
19.6279	44.1	19.6285	45	19.6279	49	19.6285	40	19.6279	50	19.6279	18.7	19.6279	49	19.6279	27.6
19.6484	46.2	19.649	45	19.6484	45	19.649	38	19.6484	47	19.6484	17.6	19.6484	47.6	19.6484	30
19.6689	48.3	19.6695	45	19.6689	43	19.6695	38	19.6689	46	19.6689	17.6	19.6689	47.6	19.6689	33.6
19.6895	50.4	19.69	45	19.6895	43	19.69	39	19.6895	45	19.6895	17.6	19.6895	46.2	19.6895	37.2
19.71	51.1	19.7106	45	19.71	44	19.7106	42	19.71	44	19.71	18.7	19.71	47.6	19.71	39.6
19.7305	51.8	19.7311	42.5	19.7305	44	19.7311	44	19.7305	42	19.7305	18.7	19.7305	47.6	19.7305	42
19.751	51.8	19.7516	42.5	19.751	42	19.7516	48	19.751	41	19.751	18.7	19.751	46.2	19.751	42
19.7716	51.1	19.7722	42.5	19.7716	39	19.7722	51	19.7716	42	19.7716	18.7	19.7716	46.2	19.7716	43.2
19.7921	50.4	19.7927	42.5	19.7921	36	19.7927	53	19.7921	44	19.7921	17.6	19.7921	46.2	19.7921	42
19.8126	49	19.8132	42.5	19.8126	32	19.8132	54	19.8126	47	19.8126	15.4	19.8126	46.2	19.8126	40.8
19.8331	48.3	19.8337	42.5	19.8331	28	19.8337	54	19.8331	50	19.8331	14.3	19.8331	46.2	19.8331	39.6
19.8537	48.3	19.8543	42.5	19.8537	25	19.8543	54	19.8537	53	19.8537	12.1	19.8537	47.6	19.8537	38.4
19.8742	49	19.8748	42.5	19.8742	24	19.8748	52	19.8742	54	19.8742	9.9	19.8742	49	19.8742	38.4
19.8947	50.4	19.8953	42.5	19.8947	24	19.8953	50	19.8947	57	19.8947	8.8	19.8947	51.8	19.8947	37.2
19.9153	51.8	19.9159	42.5	19.9153	27	19.9159	48	19.9153	58	19.9153	7.7	19.9153	51.8	19.9153	37.2
19.9358	53.9	19.9364	42.5	19.9358	32	19.9364	46	19.9358	57	19.9358	7.7	19.9358	54.6	19.9358	37.2
19.9563	55.3	19.9569	42.5	19.9563	34	19.9569	45	19.9563	56	19.9563	8.8	19.9563	58.8	19.9563	36
19.9768	56	19.9775	42.5	19.9768	37	19.9775	45	19.9768	56	19.9768	9.9	19.9768	61.6	19.9768	36
19.9974	55.3	19.998	42.5	19.9974	38	19.998	45	19.9974	56	19.9974	12.1	19.9974	64.4	19.9974	36
20.0179	53.2	20.0185	42.5	20.0179	40	20.0185	46	20.0179	58	20.0179	14.3	20.0179	65.8	20.0179	36
20.0384	51.1	20.039	42.5	20.0384	41	20.039	47	20.0384	58	20.0384	15.4	20.0384	64.4	20.0384	36
20.059	49.7	20.0596	42.5	20.059	41	20.0596	49	20.059	58	20.059	16.5	20.059	61.6	20.059	36
20.0795	48.3	20.0801	42.5	20.0795	41	20.0801	51	20.0795	59	20.0795	16.5	20.0795	58.8	20.0795	36
20.1	48.3	20.1006	40	20.1	41	20.1006	52	20.1	60	20.1	16.5	20.1	57.4	20.1	37.2
20.1206	49	20.1212	40	20.1206	42	20.1212	54	20.1206	57	20.1206	15.4	20.1206	56	20.1206	37.2
20.1411	50.4	20.1417	37.5	20.1411	41	20.1417	55	20.1411	56	20.1411	13.2	20.1411	53.2	20.1411	37.2
20.1616	53.2	20.1622	37.5	20.1616	40	20.1622	55	20.1616	54	20.1616	11	20.1616	51.8	20.1616	37.2
20.1821	54.6	20.1827	37.5	20.1821	40	20.1827	55	20.1821	52	20.1821	8.8	20.1821	53.2	20.1821	37.2
20.2027	55.3	20.2033	37.5	20.2027	39	20.2033	55	20.2027	51	20.2027	6.6	20.2027	53.2	20.2027	37.2
20.2232	56	20.2238	37.5	20.2232	40	20.2238	55	20.2232	51	20.2232	4.4	20.2232	54.6	20.2232	37.2
20.2437	56	20.2443	37.5	20.2437	41	20.2443	54	20.2437	52	20.2437	2.2	20.2437	57.4	20.2437	36
20.2643	55.3	20.2649	40	20.2643	43	20.2649	53	20.2643	54	20.2643	1.1	20.2643	56	20.2643	36
20.2848	54.6	20.2854	40	20.2848	44	20.2854	52	20.2848	56	20.2848	0	20.2848	56	20.2848	36
20.3053	53.9	20.3059	42.5	20.3053	46	20.3059	52	20.3053	59	20.3053	0	20.3053	54.6	20.3053	37.2
20.3258	53.2	20.3265	42.5	20.3258	49	20.3265	52	20.3258	62	20.3258	0	20.3258	53.2	20.3258	37.2
20.3464	53.9	20.347	45	20.3464	51	20.347	53	20.3464	65	20.3464	1.1	20.3464	47.6	20.3464	39.6
20.3669	54.6	20.3675	45	20.3669	53	20.3675	54	20.3669	66	20.3669	3.3	20.3669	44.8	20.3669	40.8
20.3874	57.4	20.388	45	20.3874	54	20.388	56	20.3874	68	20.3874	5.5	20.3874	43.4	20.3874	43.2
20.4079	60.9	20.4086	45	20.4079	55	20.4086	59	20.4079	70	20.4079	7.7	20.4079	44.8	20.4079	44.4
20.4285	65.8	20.4291	45	20.4285	54	20.4291	62	20.4285	72	20.4285	11	20.4285	47.6	20.4285	46.8
20.449	70.7	20.4496	45	20.449	54	20.4496	65	20.449	72	20.449	14.3	20.449	50.4	20.449	49.2
20.4695	75.6	20.4702	45	20.4695	53	20.4702	67	20.4695	72	20.4695	16.5	20.4695	53.2	20.4695	50.4
20.4901	79.1	20.4907	45	20.4901	54	20.4907	68	20.4901	72	20.4901	18.7	20.4901	56	20.4901	52.8
20.5106	81.2	20.5112	47.5	20.5106	52	20.5112	68	20.5106	72	20.5106	19.8	20.5106	61.6	20.5106	55.2
20.5311	81.9	20.5318	47.5	20.5311	52	20.5318	68	20.5311	72	20.5311	19.8	20.5311	64.4	20.5311	56.4
20.5516	80.5	20.5523	47.5	20.5516	52	20.5523	67	20.5516	73	20.5516	19.8	20.5516	67.2	20.5516	58.8
20.5722	79.1	20.5728	47.5	20.5722	55	20.5728	65	20.5722	74	20.5722	18.7	20.5722	68.6	20.5722	60
20.5927	77	20.5934	45	20.5927	57	20.5934	64	20.5927	74	20.5927	17.6	20.5927	68.6	20.5927	61.2
20.6132	74.9	20.6139	45	20.6132	59	20.6139	62	20.6132	77	20.6132	16.5	20.6132	67.2	20.6132	61.2
20.6338	73.5	20.6344	42.5	20.6338	59	20.6344	60	20.6338	81	20.6338	15.4	20.6338	68.6	20.6338	61.2
20.6543	72.8	20.6549	42.5	20.6543	60	20.6549	58	20.6543	84	20.6543	15.4	20.6543	71.4	20.6543	60
20.6748	73.5	20.6755	40	20.6748	59	20.6755	57	20.6748	86	20.6748	16.5	20.6748	72.8	20.6748	58.8
20.6954	74.2	20.696	40	20.6954	59	20.696	56	20.6954	88	20.6954	18.7	20.6954	75.6	20.6954	57.6
20.7159	76.3	20.7165	40	20.7159	60	20.7165	55	20.7159	90	20.7159	20.9	20.7159	78.4	20.7159	56.4
20.7364	79.1	20.7371	40	20.7364	62	20.7371	54	20.7364	93	20.7364	24.2	20.7364	78.4	20.7364	55.2
20.7569	81.2	20.7576	42.5	20.7569	66	20.7576	54	20.7569	93	20.7569	27.5	20.7569	81.2	20.7569	55.2
20.7775	82.6	20.7781	42.5	20.7775	70	20.7781	54	20.7775	94	20.7775	30.8	20.7775	84	20.7775	55.2
20.798	84.7	20.7986	42.5	20.798	76	20.7986	54	20.798	94	20.798	34.1	20.798	85.4	20.798	56.4
20.8185	86.8	20.8192	42.5	20.8185	79	20.8192	56	20.8185	96	20.8185	36.3	20.8185	86.8	20.8185	60
20.8391	89.6	20.8397	42.5	20.8391	82	20.8397	58	20.8391	96	20.8391	39.6	20.8391	88.2	20.8391	62.4
20.8596	91.7	20.8602	42.5	20.8596	84	20.8602	62	20.8596	96	20.8596	40.7	20.8596	89.6	20.8596	67.2
20.8801	93.1	20.8808	42.5	20.8801	87	20.8808	65	20.8801	98	20.8801	41.8	20.8801	91	20.8801	72
20.9006	94.5	20.9013	45	20.9006	90	20.9013	69	20.9006	100	20.9006	42.9	20.9006	95.2	20.9006	75.6
20.9212	95.9	20.9218	45	20.9212	93	20.9218	73	20.9212	102	20.9212	42.9	20.9212	98	20.9212	80.4
20.9417	96.6	20.9424	45	20.9417	95	20.9424	77	20.9417	106	20.9417	42.9	20.9417	100.8	20.9417	84
20.9622	96.6	20.9629	45	20.9622	98	20.9629	80	20.9622	109	20.9622	44	20.9622	103.6	20.9622	86.4
20.9827	97.3	20.9834	42.5	20.9827	100	20.9834	81	20.9827	112	20.9827	44	20.9827	105	20.9827	88.8
21.0033	97.3	21.0039	42.5	21.0033	101	21.0039	82	21.0033	114	21.0033	45.1	21.0033	106.4	21.0033	90
21.0238	98.7	21.0245	42.5	21.0238	101	21.0245	83	21.0238	116	21.0238	46.2	21.0238	107.8	21.0238	91.2
21.0443	100.8	21.045	42.5	21.0443	101	21.045	83	21.0443	118	21.0443	48.4	21.0443	110.6	21.0443	91.2
21.0649	102.9	21.0655	42.5	21.0649	100	21.0655	84	21.0649	118	21.0649	49.5	21.0649	112	21.0649	92.4
21.0854	105	21.0861	42.5	21.0854	100	21.0861	84	21.0854	119	21.0854	51.7	21.0854	114.8	21.0854	93.6
21.1059	107.8	21.1066	42.5	21.1059	99	21.1066	86	21.1059	121	21.1059	52.8	21.1059	116.2	21.1059	94.8
21.1264	108.5	21.1271	42.5	21.1264	100	21.1271	87	21.1264	121	21.1264	55	21.1264	119	21.1264	97.2
21.147	111.3	21.1476	45	21.147	101	21.1476	89	21.147	122	21.147	57.2	21.147	121.8	21.147	99.6
21.1675	111.3	21.1682	45	21.1675	102	21.1682	91	21.1675	122	21.1675	59.4	21.1675	127.4	21.1675	100.8
21.188	112	21.1887	45	21.188	102	21.1887	93	21.188	124	21.188	60.5	21.188	130.2	21.188	103.2
21.2086	112.7	21.2092	45	21.2086	105	21.2092	94	21.2086	127	21.2086	61.6	21.2086	133	21.2086	103.2
21.2291	113.4	21.2298	45	21.2291	106	21.2298	95	21.2291	127	21.2291	62.7	21.2291	134.4	21.2291	102
21.2496	113.4	21.2503	45	21.2496	108	21.2503	96	21.2496	129	21.2496	62.7	21.2496	137.2	21.2496	99.6
21.2702	114.1	21.2708	45	21.2702	108	21.2708	96	21.2702	131	21.2702	62.7	21.2702	140	21.2702	94.8
21.2907	114.1	21.2914	45	21.2907	109	21.2914	96	21.2907	132	21.2907	62.7	21.2907	141.4	21.2907	90
21.3112	113.4	21.3119	42.5	21.3112	110	21.3119	97	21.3112	133	21.3112	62.7	21.3112	141.4	21.3112	84
21.3317	113.4	21.3324	42.5	21.3317	111	21.3324	97	21.3317	133	21.3317	61.6	21.3317	138.6	21.3317	79.2
21.3523	114.1	21.3529	42.5	21.3523	111	21.3529	97	21.3523	133	21.3523	60.5	21.3523	135.8	21.3523	76.8
21.3728	116.2	21.3735	42.5	21.3728	111	21.3735	97	21.3728	132	21.3728	59.4	21.3728	133	21.3728	74.4
21.3933	116.9	21.394	42.5	21.3933	111	21.394	97	21.3933	134	21.3933	57.2	21.3933	131.6	21.3933	74.4
21.4139	119.7	21.4145	42.5	21.4139	112	21.4145	96	21.4139	135	21.4139	55	21.4139	128.8	21.4139	75.6
21.4344	123.2	21.4351	42.5	21.4344	113	21.4351	95	21.4344	138	21.4344	52.8	21.4344	128.8	21.4344	78
21.4549	126	21.4556	42.5	21.4549	115	21.4556	95	21.4549	139	21.4549	50.6	21.4549	128.8	21.4549	81.6
21.4754	128.1	21.4761	42.5	21.4754	115	21.4761	94	21.4754	141	21.4754	49.5	21.4754	131.6	21.4754	84
21.496	128.8	21.4967	42.5	21.496	117	21.4967	94	21.496	143	21.496	49.5	21.496	135.8	21.496	87.6
21.5165	128.8	21.5172	42.5	21.5165	116	21.5172	95	21.5165	146	21.5165	50.6	21.5165	140	21.5165	88.8
21.537	128.1	21.5377	42.5	21.537	115	21.5377	96	21.537	147	21.537	51.7	21.537	144.2	21.537	90
21.5575	126.7	21.5583	42.5	21.5575	112	21.5583	98	21.5575	146	21.5575	53.9	21.5575	147	21.5575	90
21.5781	125.3	21.5788	42.5	21.5781	110	21.5788	101	21.5781	147	21.5781	57.2	21.5781	149.8	21.5781	90
21.5986	122.5	21.5993	42.5	21.5986	109	21.5993	105	21.5986	148	21.5986	59.4	21.5986	152.6	21.5986	91.2
21.6191	120.4	21.6198	42.5	21.6191	108	21.6198	108	21.6191	150	21.6191	62.7	21.6191	154	21.6191	91.2
21.6397	119	21.6404	40	21.6397	109	21.6404	111	21.6397	154	21.6397	64.9	21.6397	154	21.6397	92.4
21.6602	116.9	21.6609	40	21.6602	111	21.6609	114	21.6602	158	21.6602	67.1	21.6602	151.2	21.6602	94.8
21.6807	116.2	21.6814	40	21.6807	116	21.6814	117	21.6807	161	21.6807	69.3	21.6807	152.6	21.6807	96
21.7013	115.5	21.702	42.5	21.7013	121	21.702	120	21.7013	165	21.7013	70.4	21.7013	152.6	21.7013	97.2
21.7218	116.2	21.7225	42.5	21.7218	126	21.7225	122	21.7218	169	21.7218	72.6	21.7218	154	21.7218	98.4
21.7423	119	21.743	45	21.7423	130	21.743	124	21.7423	172	21.7423	74.8	21.7423	158.2	21.7423	98.4
21.7628	120.4	21.7635	45	21.7628	133	21.7635	127	21.7628	173	21.7628	77	21.7628	161	21.7628	98.4
21.7834	122.5	21.7841	45	21.7834	135	21.7841	129	21.7834	175	21.7834	79.2	21.7834	162.4	21.7834	97.2
21.8039	121.8	21.8046	42.5	21.8039	137	21.8046	132	21.8039	175	21.8039	81.4	21.8039	165.2	21.8039	96
21.8244	122.5	21.8251	42.5	21.8244	138	21.8251	136	21.8244	175	21.8244	82.5	21.8244	168	21.8244	94.8
21.845	121.1	21.8457	40	21.845	141	21.8457	139	21.845	173	21.845	81.4	21.845	168	21.845	94.8
21.8655	119.7	21.8662	40	21.8655	143	21.8662	143	21.8655	173	21.8655	80.3	21.8655	168	21.8655	94.8
21.886	119	21.8867	40	21.886	145	21.8867	147	21.886	172	21.886	78.1	21.886	165.2	21.886	94.8
21.9065	118.3	21.9073	40	21.9065	144	21.9073	150	21.9065	171	21.9065	72.6	21.9065	163.8	21.9065	97.2
21.9271	119.7	21.9278	40	21.9271	143	21.9278	152	21.9271	167	21.9271	68.2	21.9271	161	21.9271	98.4
21.9476	121.1	21.9483	42.5	21.9476	139	21.9483	154	21.9476	165	21.9476	61.6	21.9476	159.6	21.9476	100.8
21.9681	123.9	21.9688	42.5	21.9681	135	21.9688	154	21.9681	161	21.9681	55	21.9681	156.8	21.9681	102
21.9886	125.3	21.9894	45	21.9886	132	21.9894	153	21.9886	155	21.9886	48.4	21.9886	154	21.9886	102
22.0092	127.4	22.0099	45	22.0092	128	22.0099	151	22.0092	149	22.0092	41.8	22.0092	152.6	22.0092	100.8
22.0297	129.5	22.0304	45	22.0297	125	22.0304	148	22.0297	143	22.0297	36.3	22.0297	149.8	22.0297	98.4
22.0502	129.5	22.051	45	22.0502	124	22.051	144	22.0502	139	22.0502	30.8	22.0502	145.6	22.0502	92.4
22.0708	129.5	22.0715	45	22.0708	126	22.0715	139	22.0708	135	22.0708	26.4	22.0708	140	22.0708	84
22.0913	128.8	22.092	45	22.0913	126	22.092	135	22.0913	134	22.0913	23.1	22.0913	131.6	22.0913	74.4
22.1118	129.5	22.1125	45	22.1118	125	22.1125	131	22.1118	134	22.1118	19.8	22.1118	126	22.1118	66
22.1323	130.2	22.1331	45	22.1323	123	22.1331	128	22.1323	135	22.1323	16.5	22.1323	120.4	22.1323	56.4
22.1529	132.3	22.1536	45	22.1529	122	22.1536	127	22.1529	137	22.1529	14.3	22.1529	114.8	22.1529	49.2
22.1734	135.1	22.1741	45	22.1734	119	22.1741	127	22.1734	139	22.1734	11	22.1734	110.6	22.1734	44.4
22.1939	138.6	22.1947	42.5	22.1939	118	22.1947	127	22.1939	142	22.1939	8.8	22.1939	103.6	22.1939	40.8
22.2145	142.1	22.2152	42.5	22.2145	118	22.2152	129	22.2145	143	22.2145	6.6	22.2145	100.8	22.2145	40.8
22.235	145.6	22.2357	42.5	22.235	119	22.2357	131	22.235	143	22.235	4.4	22.235	99.4	22.235	40.8
22.2555	149.8	22.2563	42.5	22.2555	122	22.2563	132	22.2555	143	22.2555	3.3	22.2555	100.8	22.2555	43.2
22.276	152.6	22.2768	42.5	22.276	123	22.2768	133	22.276	144	22.276	3.3	22.276	100.8	22.276	44.4
22.2966	155.4	22.2973	42.5	22.2966	124	22.2973	133	22.2966	144	22.2966	4.4	22.2966	100.8	22.2966	45.6
22.3171	156.8	22.3178	42.5	22.3171	122	22.3178	132	22.3171	144	22.3171	5.5	22.3171	102.2	22.3171	46.8
22.3376	158.9	22.3384	42.5	22.3376	123	22.3384	131	22.3376	145	22.3376	7.7	22.3376	105	22.3376	46.8
22.3582	161	22.3589	42.5	22.3582	122	22.3589	130	22.3582	147	22.3582	9.9	22.3582	107.8	22.3582	48
22.3787	162.4	22.3794	42.5	22.3787	121	22.3794	129	22.3787	148	22.3787	13.2	22.3787	114.8	22.3787	48
22.3992	164.5	22.4	42.5	22.3992	120	22.4	130	22.3992	150	22.3992	15.4	22.3992	119	22.3992	50.4
22.4197	164.5	22.4205	42.5	22.4197	121	22.4205	133	22.4197	151	22.4197	17.6	22.4197	123.2	22.4197	51.6
22.4403	165.9	22.441	42.5	22.4403	122	22.441	137	22.4403	153	22.4403	19.8	22.4403	128.8	22.4403	54
22.4608	165.2	22.4616	42.5	22.4608	124	22.4616	142	22.4608	154	22.4608	20.9	22.4608	134.4	22.4608	55.2
22.4813	164.5	22.4821	45	22.4813	126	22.4821	148	22.4813	155	22.4813	22	22.4813	137.2	22.4813	56.4
22.5019	161	22.5026	45	22.5019	128	22.5026	154	22.5019	155	22.5019	23.1	22.5019	135.8	22.5019	55.2
22.5224	158.9	22.5232	45	22.5224	130	22.5232	159	22.5224	154	22.5224	24.2	22.5224	134.4	22.5224	54
22.5429	155.4	22.5437	45	22.5429	135	22.5437	164	22.5429	154	22.5429	24.2	22.5429	131.6	22.5429	51.6
22.5634	154	22.5642	42.5	22.5634	139	22.5642	167	22.5634	153	22.5634	24.2	22.5634	127.4	22.5634	49.2
22.584	154.7	22.5847	42.5	22.584	145	22.5847	168	22.584	155	22.584	24.2	22.584	123.2	22.584	48
22.6045	156.8	22.6053	42.5	22.6045	149	22.6053	169	22.6045	157	22.6045	23.1	22.6045	117.6	22.6045	46.8
22.625	161	22.6258	40	22.625	150	22.6258	169	22.625	160	22.625	23.1	22.625	113.4	22.625	46.8
22.6456	166.6	22.6463	40	22.6456	151	22.6463	169	22.6456	163	22.6456	23.1	22.6456	113.4	22.6456	48
22.6661	172.9	22.6669	40	22.6661	150	22.6669	168	22.6661	168	22.6661	24.2	22.6661	114.8	22.6661	50.4
22.6866	179.2	22.6874	40	22.6866	148	22.6874	168	22.6866	172	22.6866	25.3	22.6866	117.6	22.6866	52.8
22.7071	185.5	22.7079	40	22.7071	146	22.7079	168	22.7071	176	22.7071	27.5	22.7071	121.8	22.7071	55.2
22.7277	189	22.7284	40	22.7277	146	22.7284	169	22.7277	178	22.7277	29.7	22.7277	126	22.7277	56.4
22.7482	193.2	22.749	40	22.7482	145	22.749	170	22.7482	180	22.7482	31.9	22.7482	133	22.7482	57.6
22.7687	196	22.7695	40	22.7687	147	22.7695	172	22.7687	180	22.7687	34.1	22.7687	140	22.7687	57.6
22.7893	198.8	22.79	40	22.7893	149	22.79	173	22.7893	181	22.7893	36.3	22.7893	145.6	22.7893	58.8
22.8098	201.6	22.8106	40	22.8098	154	22.8106	174	22.8098	181	22.8098	38.5	22.8098	149.8	22.8098	58.8
22.8303	203	22.8311	37.5	22.8303	158	22.8311	176	22.8303	181	22.8303	39.6	22.8303	151.2	22.8303	60
22.8508	205.8	22.8516	37.5	22.8508	167	22.8516	177	22.8508	183	22.8508	40.7	22.8508	154	22.8508	62.4
22.8714	207.2	22.8722	37.5	22.8714	174	22.8722	179	22.8714	185	22.8714	41.8	22.8714	155.4	22.8714	64.8
22.8919	210	22.8927	37.5	22.8919	184	22.8927	181	22.8919	188	22.8919	41.8	22.8919	152.6	22.8919	68.4
22.9124	211.4	22.9132	40	22.9124	190	22.9132	183	22.9124	192	22.9124	41.8	22.9124	151.2	22.9124	73.2
22.933	214.9	22.9337	40	22.933	197	22.9337	185	22.933	196	22.933	41.8	22.933	149.8	22.933	76.8
22.9535	218.4	22.9543	42.5	22.9535	200	22.9543	188	22.9535	201	22.9535	42.9	22.9535	149.8	22.9535	80.4
22.974	224	22.9748	42.5	22.974	203	22.9748	191	22.974	205	22.974	44	22.974	148.4	22.974	82.8
22.9945	228.9	22.9953	45	22.9945	205	22.9953	193	22.9945	211	22.9945	46.2	22.9945	147	22.9945	84
23.0151	235.2	23.0159	45	23.0151	207	23.0159	196	23.0151	218	23.0151	49.5	23.0151	147	23.0151	84
23.0356	240.1	23.0364	45	23.0356	211	23.0364	199	23.0356	225	23.0356	53.9	23.0356	151.2	23.0356	82.8
23.0561	245.7	23.0569	45	23.0561	217	23.0569	201	23.0561	231	23.0561	58.3	23.0561	155.4	23.0561	80.4
23.0767	251.3	23.0774	42.5	23.0767	224	23.0774	204	23.0767	238	23.0767	62.7	23.0767	161	23.0767	79.2
23.0972	256.9	23.098	42.5	23.0972	231	23.098	207	23.0972	245	23.0972	67.1	23.0972	165.2	23.0972	78
23.1177	263.2	23.1185	40	23.1177	238	23.1185	210	23.1177	251	23.1177	72.6	23.1177	172.2	23.1177	78
23.1382	268.8	23.139	40	23.1382	244	23.139	214	23.1382	256	23.1382	75.9	23.1382	179.2	23.1382	79.2
23.1588	275.8	23.1596	40	23.1588	249	23.1596	217	23.1588	262	23.1588	80.3	23.1588	186.2	23.1588	81.6
23.1793	282.8	23.1801	40	23.1793	252	23.1801	221	23.1793	267	23.1793	83.6	23.1793	193.2	23.1793	84
23.1998	289.8	23.2006	42.5	23.1998	254	23.2006	225	23.1998	271	23.1998	86.9	23.1998	198.8	23.1998	88.8
23.2203	294	23.2212	42.5	23.2203	253	23.2212	228	23.2203	275	23.2203	90.2	23.2203	207.2	23.2203	92.4
23.2409	298.2	23.2417	45	23.2409	253	23.2417	232	23.2409	281	23.2409	94.6	23.2409	214.2	23.2409	98.4
23.2614	299.6	23.2622	45	23.2614	252	23.2622	235	23.2614	288	23.2614	100.1	23.2614	222.6	23.2614	104.4
23.2819	302.4	23.2828	47.5	23.2819	253	23.2828	238	23.2819	296	23.2819	105.6	23.2819	229.6	23.2819	111.6
23.3025	303.8	23.3033	47.5	23.3025	254	23.3033	242	23.3025	302	23.3025	112.2	23.3025	236.6	23.3025	120
23.323	308	23.3238	47.5	23.323	259	23.3238	246	23.323	309	23.323	118.8	23.323	243.6	23.323	128.4
23.3435	311.5	23.3443	45	23.3435	266	23.3443	250	23.3435	316	23.3435	126.5	23.3435	249.2	23.3435	138
23.364	318.5	23.3649	45	23.364	277	23.3649	255	23.364	324	23.364	134.2	23.364	254.8	23.364	147.6
23.3846	324.8	23.3854	42.5	23.3846	290	23.3854	260	23.3846	330	23.3846	141.9	23.3846	259	23.3846	156
23.4051	331.8	23.4059	42.5	23.4051	304	23.4059	265	23.4051	336	23.4051	149.6	23.4051	264.6	23.4051	163.2
23.4256	338.8	23.4264	40	23.4256	315	23.4264	270	23.4256	340	23.4256	156.2	23.4256	274.4	23.4256	169.2
23.4462	345.1	23.447	40	23.4462	325	23.447	274	23.4462	345	23.4462	162.8	23.4462	285.6	23.4462	172.8
23.4667	350.7	23.4675	40	23.4667	333	23.4675	279	23.4667	348	23.4667	169.4	23.4667	299.6	23.4667	175.2
23.4872	354.9	23.488	40	23.4872	340	23.488	283	23.4872	353	23.4872	176	23.4872	310.8	23.4872	177.6
23.5078	359.8	23.5086	40	23.5078	348	23.5086	286	23.5078	359	23.5078	182.6	23.5078	324.8	23.5078	180
23.5283	364	23.5291	42.5	23.5283	355	23.5291	290	23.5283	365	23.5283	189.2	23.5283	338.8	23.5283	183.6
23.5488	368.9	23.5496	45	23.5488	363	23.5496	295	23.5488	373	23.5488	196.9	23.5488	352.8	23.5488	188.4
23.5693	371.7	23.5702	50	23.5693	370	23.5702	300	23.5693	380	23.5693	205.7	23.5693	362.6	23.5693	194.4
23.5899	375.2	23.5907	55	23.5899	380	23.5907	307	23.5899	390	23.5899	215.6	23.5899	368.2	23.5899	201.6
23.6104	378	23.6112	62.5	23.6104	389	23.6112	314	23.6104	400	23.6104	226.6	23.6104	371	23.6104	210
23.6309	381.5	23.6318	70	23.6309	399	23.6318	321	23.6309	412	23.6309	238.7	23.6309	373.8	23.6309	218.4
23.6515	385	23.6523	77.5	23.6515	407	23.6523	329	23.6515	423	23.6515	251.9	23.6515	376.6	23.6515	226.8
23.672	389.2	23.6728	87.5	23.672	417	23.6728	336	23.672	436	23.672	265.1	23.672	378	23.672	235.2
23.6925	394.8	23.6933	97.5	23.6925	426	23.6933	343	23.6925	449	23.6925	278.3	23.6925	376.6	23.6925	242.4
23.713	400.4	23.7139	105	23.713	437	23.7139	350	23.713	462	23.713	290.4	23.713	378	23.713	250.8
23.7336	406.7	23.7344	112.5	23.7336	447	23.7344	356	23.7336	475	23.7336	301.4	23.7336	382.2	23.7336	259.2
23.7541	411.6	23.7549	120	23.7541	458	23.7549	361	23.7541	489	23.7541	311.3	23.7541	386.4	23.7541	267.6
23.7746	416.5	23.7755	122.5	23.7746	466	23.7755	366	23.7746	501	23.7746	320.1	23.7746	392	23.7746	274.8
23.7951	420.7	23.796	125	23.7951	475	23.796	372	23.7951	513	23.7951	325.6	23.7951	394.8	23.7951	282
23.8157	424.2	23.8165	125	23.8157	482	23.8165	377	23.8157	521	23.8157	330	23.8157	397.6	23.8157	288
23.8362	427.7	23.8371	122.5	23.8362	489	23.8371	383	23.8362	526	23.8362	332.2	23.8362	400.4	23.8362	292.8
23.8567	433.3	23.8576	117.5	23.8567	492	23.8576	389	23.8567	527	23.8567	332.2	23.8567	403.2	23.8567	294
23.8773	438.2	23.8781	112.5	23.8773	493	23.8781	395	23.8773	526	23.8773	331.1	23.8773	404.6	23.8773	292.8
23.8978	446.6	23.8986	107.5	23.8978	490	23.8986	400	23.8978	521	23.8978	328.9	23.8978	401.8	23.8978	288
23.9183	455	23.9192	102.5	23.9183	486	23.9192	404	23.9183	515	23.9183	325.6	23.9183	400.4	23.9183	280.8
23.9388	464.1	23.9397	100	23.9388	483	23.9397	407	23.9388	508	23.9388	321.2	23.9388	397.6	23.9388	271.2
23.9594	471.8	23.9602	100	23.9594	481	23.9602	410	23.9594	501	23.9594	317.9	23.9594	396.2	23.9594	260.4
23.9799	478.8	23.9808	100	23.9799	481	23.9808	412	23.9799	496	23.9799	314.6	23.9799	393.4	23.9799	250.8
24.0004	485.1	24.0013	102.5	24.0004	483	24.0013	415	24.0004	494	24.0004	312.4	24.0004	389.2	24.0004	242.4
24.021	490.7	24.0218	107.5	24.021	490	24.0218	418	24.021	494	24.021	312.4	24.021	386.4	24.021	237.6
24.0415	497	24.0423	115	24.0415	498	24.0423	422	24.0415	500	24.0415	312.4	24.0415	386.4	24.0415	235.2
24.062	504	24.0629	125	24.062	511	24.0629	427	24.062	508	24.062	313.5	24.062	390.6	24.062	236.4
24.0826	511.7	24.0834	137.5	24.0826	522	24.0834	434	24.0826	519	24.0826	315.7	24.0826	394.8	24.0826	238.8
24.1031	520.8	24.1039	150	24.1031	536	24.1039	441	24.1031	531	24.1031	319	24.1031	397.6	24.1031	244.8
24.1236	529.9	24.1245	165	24.1236	547	24.1245	448	24.1236	546	24.1236	322.3	24.1236	404.6	24.1236	250.8
24.1441	541.8	24.145	177.5	24.1441	558	24.145	454	24.1441	561	24.1441	326.7	24.1441	411.6	24.1441	256.8
24.1647	552.3	24.1655	192.5	24.1647	565	24.1655	460	24.1647	575	24.1647	331.1	24.1647	421.4	24.1647	264
24.1852	564.9	24.1861	205	24.1852	573	24.1861	466	24.1852	586	24.1852	335.5	24.1852	431.2	24.1852	270
24.2057	575.4	24.2066	215	24.2057	580	24.2066	471	24.2057	596	24.2057	341	24.2057	439.6	24.2057	276
24.2263	588.7	24.2271	222.5	24.2263	589	24.2271	476	24.2263	605	24.2263	346.5	24.2263	448	24.2263	282
24.2468	599.9	24.2476	227.5	24.2468	597	24.2476	481	24.2468	614	24.2468	354.2	24.2468	453.6	24.2468	289.2
24.2673	613.2	24.2682	230	24.2673	608	24.2682	488	24.2673	623	24.2673	363	24.2673	460.6	24.2673	296.4
24.2878	627.2	24.2887	230	24.2878	620	24.2887	496	24.2878	631	24.2878	374	24.2878	466.2	24.2878	303.6
24.3084	641.9	24.3092	230	24.3084	635	24.3092	505	24.3084	640	24.3084	386.1	24.3084	473.2	24.3084	309.6
24.3289	656.6	24.3298	230	24.3289	649	24.3298	515	24.3289	651	24.3289	400.4	24.3289	483	24.3289	316.8
24.3494	672	24.3503	230	24.3494	665	24.3503	526	24.3494	663	24.3494	415.8	24.3494	492.8	24.3494	324
24.3699	688.1	24.3708	232.5	24.3699	680	24.3708	538	24.3699	676	24.3699	433.4	24.3699	505.4	24.3699	330
24.3905	704.2	24.3913	235	24.3905	694	24.3913	551	24.3905	688	24.3905	451	24.3905	516.6	24.3905	336
24.411	721	24.4119	240	24.411	708	24.4119	563	24.411	703	24.411	469.7	24.411	529.2	24.411	340.8
24.4315	736.4	24.4324	247.5	24.4315	722	24.4324	576	24.4315	718	24.4315	488.4	24.4315	543.2	24.4315	346.8
24.4521	753.2	24.4529	257.5	24.4521	739	24.4529	588	24.4521	735	24.4521	507.1	24.4521	560	24.4521	354
24.4726	769.3	24.4735	267.5	24.4726	757	24.4735	601	24.4726	751	24.4726	524.7	24.4726	579.6	24.4726	362.4
24.4931	786.8	24.494	280	24.4931	779	24.494	614	24.4931	768	24.4931	543.4	24.4931	597.8	24.4931	373.2
24.5136	805	24.5145	292.5	24.5136	800	24.5145	626	24.5136	785	24.5136	562.1	24.5136	614.6	24.5136	385.2
24.5342	824.6	24.5351	305	24.5342	824	24.5351	639	24.5342	804	24.5342	580.8	24.5342	632.8	24.5342	400.8
24.5547	847	24.5556	315	24.5547	847	24.5556	651	24.5547	825	24.5547	599.5	24.5547	652.4	24.5547	416.4
24.5752	872.2	24.5761	325	24.5752	869	24.5761	663	24.5752	847	24.5752	619.3	24.5752	673.4	24.5752	434.4
24.5958	900.9	24.5967	335	24.5958	886	24.5967	676	24.5958	869	24.5958	639.1	24.5958	694.4	24.5958	452.4
24.6163	931	24.6172	345	24.6163	899	24.6172	688	24.6163	893	24.6163	660	24.6163	711.2	24.6163	470.4
24.6368	961.1	24.6377	355	24.6368	910	24.6377	701	24.6368	920	24.6368	680.9	24.6368	728	24.6368	488.4
24.6574	991.2	24.6582	365	24.6574	924	24.6582	714	24.6574	948	24.6574	701.8	24.6574	744.8	24.6574	504
24.6779	1019.2	24.6788	377.5	24.6779	942	24.6788	729	24.6779	978	24.6779	723.8	24.6779	764.4	24.6779	518.4
24.6984	1047.9	24.6993	392.5	24.6984	965	24.6993	744	24.6984	1005	24.6984	745.8	24.6984	782.6	24.6984	534
24.7189	1075.9	24.7198	407.5	24.7189	989	24.7198	762	24.7189	1033	24.7189	767.8	24.7189	802.2	24.7189	549.6
24.7395	1103.9	24.7404	427.5	24.7395	1017	24.7404	780	24.7395	1061	24.7395	792	24.7395	823.2	24.7395	567.6
24.76	1133.3	24.7609	447.5	24.76	1047	24.7609	799	24.76	1090	24.76	816.2	24.76	847	24.76	588
24.7805	1164.8	24.7814	472.5	24.7805	1080	24.7814	820	24.7805	1119	24.7805	841.5	24.7805	875	24.7805	612
24.8011	1199.8	24.802	497.5	24.8011	1112	24.802	840	24.8011	1147	24.8011	869	24.8011	907.2	24.8011	638.4
24.8216	1236.9	24.8225	522.5	24.8216	1144	24.8225	861	24.8216	1176	24.8216	898.7	24.8216	938	24.8216	668.4
24.8421	1276.8	24.843	550	24.8421	1176	24.843	882	24.8421	1207	24.8421	930.6	24.8421	970.2	24.8421	698.4
24.8626	1318.1	24.8635	577.5	24.8626	1208	24.8635	903	24.8626	1241	24.8626	965.8	24.8626	1001	24.8626	729.6
24.8832	1360.8	24.8841	605	24.8832	1243	24.8841	924	24.8832	1277	24.8832	1004.3	24.8832	1034.6	24.8832	759.6
24.9037	1407	24.9046	632.5	24.9037	1280	24.9046	947	24.9037	1314	24.9037	1046.1	24.9037	1069.6	24.9037	788.4
24.9242	1454.6	24.9251	660	24.9242	1323	24.9251	971	24.9242	1355	24.9242	1090.1	24.9242	1104.6	24.9242	817.2
24.9447	1509.2	24.9457	687.5	24.9447	1369	24.9457	997	24.9447	1399	24.9447	1138.5	24.9447	1139.6	24.9447	846
24.9653	1568.7	24.9662	717.5	24.9653	1420	24.9662	1026	24.9653	1448	24.9653	1190.2	24.9653	1180.2	24.9653	876
24.9858	1633.1	24.9867	752.5	24.9858	1472	24.9867	1058	24.9858	1500	24.9858	1244.1	24.9858	1225	24.9858	910.8
25.0063	1702.4	25.0072	787.5	25.0063	1522	25.0072	1093	25.0063	1555	25.0063	1301.3	25.0063	1276.8	25.0063	949.2
25.0269	1773.8	25.0278	827.5	25.0269	1572	25.0278	1131	25.0269	1612	25.0269	1360.7	25.0269	1331.4	25.0269	993.6
25.0474	1847.3	25.0483	872.5	25.0474	1622	25.0483	1171	25.0474	1672	25.0474	1423.4	25.0474	1391.6	25.0474	1044
25.0679	1922.2	25.0688	920	25.0679	1673	25.0688	1214	25.0679	1735	25.0679	1488.3	25.0679	1458.8	25.0679	1100.4
25.0885	1998.5	25.0894	970	25.0885	1727	25.0894	1258	25.0885	1800	25.0885	1555.4	25.0885	1530.2	25.0885	1160.4
25.109	2079.7	25.1099	1025	25.109	1783	25.1099	1303	25.109	1867	25.109	1625.8	25.109	1607.2	25.109	1225.2
25.1295	2165.1	25.1304	1080	25.1295	1844	25.1304	1348	25.1295	1937	25.1295	1698.4	25.1295	1682.8	25.1295	1292.4
25.15	2256.1	25.151	1137.5	25.15	1909	25.151	1394	25.15	2011	25.15	1775.4	25.15	1762.6	25.15	1362
25.1706	2354.1	25.1715	1195	25.1706	1978	25.1715	1440	25.1706	2090	25.1706	1855.7	25.1706	1839.6	25.1706	1431.6
25.1911	2459.1	25.192	1252.5	25.1911	2051	25.192	1488	25.1911	2174	25.1911	1940.4	25.1911	1922.2	25.1911	1503.6
25.2116	2572.5	25.2125	1312.5	25.2116	2129	25.2125	1537	25.2116	2266	25.2116	2030.6	25.2116	2006.2	25.2116	1579.2
25.2322	2692.9	25.2331	1372.5	25.2322	2209	25.2331	1588	25.2322	2366	25.2322	2125.2	25.2322	2097.2	25.2322	1657.2
25.2527	2820.3	25.2536	1435	25.2527	2297	25.2536	1644	25.2527	2472	25.2527	2225.3	25.2527	2191	25.2527	1742.4
25.2732	2955.4	25.2741	1497.5	25.2732	2390	25.2741	1704	25.2732	2586	25.2732	2332	25.2732	2291.8	25.2732	1833.6
25.2937	3100.3	25.2947	1565	25.2937	2489	25.2947	1769	25.2937	2704	25.2937	2445.3	25.2937	2399.6	25.2937	1932
25.3143	3259.2	25.3152	1635	25.3143	2591	25.3152	1840	25.3143	2826	25.3143	2566.3	25.3143	2520	25.3143	2038.8
25.3348	3435.6	25.3357	1710	25.3348	2699	25.3357	1917	25.3348	2951	25.3348	2695	25.3348	2651.6	25.3348	2155.2
25.3553	3630.2	25.3562	1790	25.3553	2813	25.3562	2000	25.3553	3078	25.3553	2833.6	25.3553	2793	25.3553	2278.8
25.3758	3848.6	25.3768	1875	25.3758	2933	25.3768	2087	25.3758	3212	25.3758	2982.1	25.3758	2944.2	25.3758	2410.8
25.3964	4088	25.3973	1965	25.3964	3056	25.3973	2179	25.3964	3350	25.3964	3142.7	25.3964	3108	25.3964	2552.4
25.4169	4349.1	25.4178	2062.5	25.4169	3187	25.4178	2274	25.4169	3500	25.4169	3314.3	25.4169	3284.4	25.4169	2702.4
25.4374	4630.5	25.4384	2170	25.4374	3326	25.4384	2373	25.4374	3661	25.4374	3498	25.4374	3474.8	25.4374	2863.2
25.458	4935	25.4589	2285	25.458	3478	25.4589	2476	25.458	3838	25.458	3694.9	25.458	3680.6	25.458	3034.8
25.4785	5261.9	25.4794	2410	25.4785	3645	25.4794	2583	25.4785	4028	25.4785	3903.9	25.4785	3901.8	25.4785	3220.8
25.499	5616.1	25.5	2547.5	25.499	3822	25.5	2696	25.499	4237	25.499	4123.9	25.499	4141.2	25.499	3420
25.5195	6000.4	25.5205	2697.5	25.5195	4012	25.5205	2814	25.5195	4460	25.5195	4357.1	25.5195	4394.6	25.5195	3634.8
25.5401	6421.1	25.541	2862.5	25.5401	4209	25.541	2940	25.5401	4697	25.5401	4600.2	25.5401	4670.4	25.5401	3866.4
25.5606	6882.4	25.5616	3047.5	25.5606	4412	25.5616	3075	25.5606	4945	25.5606	4856.5	25.5606	4964.4	25.5606	4114.8
25.5811	7387.1	25.5821	3250	25.5811	4620	25.5821	3219	25.5811	5204	25.5811	5126	25.5811	5280.8	25.5811	4381.2
25.6017	7933.1	25.6026	3475	25.6017	4831	25.6026	3373	25.6017	5475	25.6017	5413.1	25.6017	5619.6	25.6017	4665.6
25.6222	8519.7	25.6231	3720	25.6222	5049	25.6231	3541	25.6222	5760	25.6222	5718.9	25.6222	5983.6	25.6222	4968
25.6427	9137.8	25.6437	3990	25.6427	5282	25.6437	3721	25.6427	6066	25.6427	6048.9	25.6427	6375.6	25.6427	5290.8
25.6633	9783.9	25.6642	4287.5	25.6633	5536	25.6642	3918	25.6633	6397	25.6633	6410.8	25.6633	6805.4	25.6633	5638.8
25.6838	10448.9	25.6847	4612.5	25.6838	5819	25.6847	4131	25.6838	6759	25.6838	6807.9	25.6838	7277.2	25.6838	6015.6
25.7043	11131.4	25.7053	4967.5	25.7043	6131	25.7053	4364	25.7043	7159	25.7043	7246.8	25.7043	7796.6	25.7043	6428.4
25.7248	11824.4	25.7258	5362.5	25.7248	6479	25.7258	4618	25.7248	7602	25.7248	7735.2	25.7248	8374.8	25.7248	6884.4
25.7454	12530.7	25.7463	5797.5	25.7454	6864	25.7463	4895	25.7454	8094	25.7454	8276.4	25.7454	9016	25.7454	7389.6
25.7659	13250.3	25.7669	6282.5	25.7659	7286	25.7669	5199	25.7659	8636	25.7659	8877	25.7659	9731.4	25.7659	7953.6
25.7864	13981.8	25.7874	6830	25.7864	7748	25.7874	5530	25.7864	9234	25.7864	9538.1	25.7864	10528	25.7864	8583.6
25.807	14724.5	25.8079	7447.5	25.807	8250	25.8079	5893	25.807	9889	25.807	10265.2	25.807	11411.4	25.807	9284.4
25.8275	15474.9	25.8284	8150	25.8275	8795	25.8284	6288	25.8275	10602	25.8275	11058.3	25.8275	12387.2	25.8275	10064.4
25.848	16228.1	25.849	8947.5	25.848	9389	25.849	6721	25.848	11373	25.848	11919.6	25.848	13454	25.848	10928.4
25.8685	16979.2	25.8695	9855	25.8685	10034	25.8695	7192	25.8685	12205	25.8685	12850.2	25.8685	14617.4	25.8685	11882.4
25.8891	17717.7	25.89	10877.5	25.8891	10730	25.89	7707	25.8891	13098	25.8891	13852.3	25.8891	15871.8	25.8891	12933.6
25.9096	18438	25.9106	12022.5	25.9096	11479	25.9106	8268	25.9096	14057	25.9096	14925.9	25.9096	17218.6	25.9096	14086.8
25.9301	19126.8	25.9311	13282.5	25.9301	12279	25.9311	8879	25.9301	15083	25.9301	16075.4	25.9301	18655	25.9301	15348
25.9506	19775	25.9516	14650	25.9506	13133	25.9516	9543	25.9506	16176	25.9506	17303	25.9506	20176.8	25.9506	16723.2
25.9712	20364.4	25.9721	16100	25.9712	14037	25.9721	10264	25.9712	17337	25.9712	18610.9	25.9712	21777	25.9712	18213.6
25.9917	20872.6	25.9927	17602.5	25.9917	14996	25.9927	11043	25.9917	18566	25.9917	20002.4	25.9917	23454.2	25.9917	19822.8
26.0122	21276.5	26.0132	19112.5	26.0122	16010	26.0132	11882	26.0122	19865	26.0122	21478.6	26.0122	25198.6	26.0122	21552
26.0328	21549.5	26.0337	20580	26.0328	17082	26.0337	12783	26.0328	21234	26.0328	23040.6	26.0328	27010.2	26.0328	23400
26.0533	21662.2	26.0543	21947.5	26.0533	18210	26.0543	13747	26.0533	22672	26.0533	24689.5	26.0533	28882	26.0533	25362
26.0738	21589.4	26.0748	23152.5	26.0738	19392	26.0748	14773	26.0738	24183	26.0738	26423.1	26.0738	30808.4	26.0738	27435.6
26.0943	21311.5	26.0953	24137.5	26.0943	20633	26.0953	15863	26.0943	25766	26.0943	28240.3	26.0943	32781	26.0943	29611.2
26.1149	20815.2	26.1158	24850	26.1149	21931	26.1158	17018	26.1149	27424	26.1149	30140	26.1149	34792.8	26.1149	31878
26.1354	20097	26.1364	25247.5	26.1354	23296	26.1364	18239	26.1354	29156	26.1354	32123.3	26.1354	36831.2	26.1354	34224
26.1559	19167.4	26.1569	25310	26.1559	24728	26.1569	19529	26.1559	30968	26.1559	34192.4	26.1559	38889.2	26.1559	36630
26.1765	18046	26.1774	25025	26.1765	26227	26.1774	20890	26.1765	32863	26.1765	36350.6	26.1765	40958.4	26.1765	39080.4
26.197	16766.4	26.198	24407.5	26.197	27799	26.198	22320	26.197	34846	26.197	38600.1	26.197	43036	26.197	41552.4
26.2175	15370.6	26.2185	23492.5	26.2175	29449	26.2185	23813	26.2175	36925	26.2175	40944.2	26.2175	45123.4	26.2175	44029.2
26.238	13912.5	26.239	22325	26.238	31180	26.239	25354	26.238	39108	26.238	43375.2	26.238	47223.4	26.238	46489.2
26.2586	12445.3	26.2596	20972.5	26.2586	32979	26.2596	26914	26.2586	41398	26.2586	45877.7	26.2586	49343	26.2586	48916.8
26.2791	11022.2	26.2801	19497.5	26.2791	34821	26.2801	28451	26.2791	43794	26.2791	48417.6	26.2791	51476.6	26.2791	51288
26.2996	9685.9	26.3006	17977.5	26.2996	36656	26.3006	29906	26.2996	46274	26.2996	50939.9	26.2996	53610.2	26.2996	53574
26.3202	8470	26.3211	16477.5	26.3202	38401	26.3211	31204	26.3202	48792	26.3202	53363.2	26.3202	55701.8	26.3202	55729.2
26.3407	7391.3	26.3417	15052.5	26.3407	39932	26.3417	32262	26.3407	51261	26.3407	55584.1	26.3407	57673	26.3407	57684
26.3612	6455.4	26.3622	13745	26.3612	41088	26.3622	32993	26.3612	53550	26.3612	57473.9	26.3612	59406.2	26.3612	59344.8
26.3817	5656.7	26.3827	12585	26.3817	41681	26.3827	33315	26.3817	55487	26.3817	58892.9	26.3817	60746	26.3817	60586.8
26.4023	4981.2	26.4033	11577.5	26.4023	41542	26.4033	33165	26.4023	56864	26.4023	59695.9	26.4023	61514.6	26.4023	61261.2
26.4228	4412.8	26.4238	10715	26.4228	40544	26.4238	32502	26.4228	57463	26.4228	59753.1	26.4228	61521.6	26.4228	61212
26.4433	3934.7	26.4443	9980	26.4433	38637	26.4443	31320	26.4433	57091	26.4433	58961.1	26.4433	60608.8	26.4433	60298.8
26.4639	3528	26.4649	9342.5	26.4639	35866	26.4649	29647	26.4639	55607	26.4639	57261.6	26.4639	58668.4	26.4639	58414.8
26.4844	3182.9	26.4854	8767.5	26.4844	32382	26.4854	27547	26.4844	52965	26.4844	54653.5	26.4844	55666.8	26.4844	55519.2
26.5049	2886.8	26.5059	8225	26.5049	28424	26.5059	25114	26.5049	49227	26.5049	51197.3	26.5049	51668.4	26.5049	51656.4
26.5254	2631.3	26.5265	7687.5	26.5254	24279	26.5265	22461	26.5254	44571	26.5254	47015.1	26.5254	46830	26.5254	46958.4
26.546	2410.1	26.547	7135	26.546	20242	26.547	19714	26.546	39271	26.546	42280.7	26.546	41391	26.546	41644.8
26.5665	2217.6	26.5675	6560	26.5665	16552	26.5675	16993	26.5665	33665	26.5665	37210.8	26.5665	35651	26.5665	35995.2
26.587	2053.1	26.588	5957.5	26.587	13372	26.588	14406	26.587	28104	26.587	32036.4	26.587	29923.6	26.587	30315.6
26.6076	1909.6	26.6086	5337.5	26.6076	10780	26.6086	12040	26.6076	22907	26.6076	26985.2	26.6076	24508.4	26.6076	24906
26.6281	1786.4	26.6291	4715	26.6281	8770	26.6291	9953	26.6281	18321	26.6281	22260.7	26.6281	19640.6	26.6281	20013.6
26.6486	1680	26.6496	4107.5	26.6486	7268	26.6496	8177	26.6486	14488	26.6486	18021.3	26.6486	15484	26.6486	15814.8
26.6691	1587.6	26.6701	3532.5	26.6691	6168	26.6701	6715	26.6691	11455	26.6691	14371.5	26.6691	12108.6	26.6691	12390
26.6897	1507.8	26.6907	3007.5	26.6897	5357	26.6907	5550	26.6897	9172	26.6897	11358.6	26.6897	9503.2	26.6897	9739.2
26.7102	1435.7	26.7112	2545	26.7102	4737	26.7112	4646	26.7102	7526	26.7102	8973.8	26.7102	7589.4	26.7102	7783.2
26.7307	1369.9	26.7317	2152.5	26.7307	4237	26.7317	3961	26.7307	6373	26.7307	7166.5	26.7307	6242.6	26.7307	6400.8
26.7513	1309	26.7523	1830	26.7513	3816	26.7523	3450	26.7513	5567	26.7513	5850.9	26.7513	5322.8	26.7513	5449.2
26.7718	1251.6	26.7728	1575	26.7718	3446	26.7728	3069	26.7718	4981	26.7718	4928	26.7718	4698.4	26.7718	4790.4
26.7923	1199.8	26.7933	1380	26.7923	3116	26.7933	2779	26.7923	4519	26.7923	4294.4	26.7923	4257.4	26.7923	4309.2
26.8128	1152.2	26.8139	1235	26.8128	2826	26.8139	2553	26.8128	4124	26.8128	3858.8	26.8128	3914.4	26.8128	3924
26.8334	1108.8	26.8344	1132.5	26.8334	2574	26.8344	2367	26.8334	3764	26.8334	3544.2	26.8334	3617.6	26.8334	3585.6
26.8539	1068.9	26.8549	1055	26.8539	2362	26.8549	2208	26.8539	3432	26.8539	3296.7	26.8539	3341.8	26.8539	3271.2
26.8744	1031.8	26.8755	997.5	26.8744	2183	26.8755	2067	26.8744	3129	26.8744	3080	26.8744	3078.6	26.8744	2974.8
26.895	996.1	26.896	952.5	26.895	2033	26.896	1938	26.895	2865	26.895	2875.4	26.895	2828	26.895	2701.2
26.9155	964.6	26.9165	910	26.9155	1906	26.9165	1821	26.9155	2638	26.9155	2677.4	26.9155	2597	26.9155	2457.6
26.936	933.8	26.937	867.5	26.936	1795	26.937	1714	26.936	2450	26.936	2487.1	26.936	2389.8	26.936	2248.8
26.9565	905.1	26.9576	827.5	26.9565	1700	26.9576	1617	26.9565	2292	26.9565	2307.8	26.9565	2213.4	26.9565	2074.8
26.9771	879.2	26.9781	782.5	26.9771	1614	26.9781	1529	26.9771	2160	26.9771	2146.1	26.9771	2063.6	26.9771	1933.2
26.9976	855.4	26.9986	737.5	26.9976	1537	26.9986	1451	26.9976	2049	26.9976	2003.1	26.9976	1941.8	26.9976	1815.6
27.0181	834.4	27.0192	695	27.0181	1469	27.0192	1381	27.0181	1949	27.0181	1879.9	27.0181	1839.6	27.0181	1717.2
27.0387	814.1	27.0397	652.5	27.0387	1408	27.0397	1319	27.0387	1861	27.0387	1774.3	27.0387	1755.6	27.0387	1633.2
27.0592	795.2	27.0602	612.5	27.0592	1351	27.0602	1263	27.0592	1777	27.0592	1684.1	27.0592	1685.6	27.0592	1556.4
27.0797	776.3	27.0807	575	27.0797	1297	27.0807	1212	27.0797	1699	27.0797	1606	27.0797	1625.4	27.0797	1485.6
27.1002	758.1	27.1013	540	27.1002	1247	27.1013	1167	27.1002	1627	27.1002	1536.7	27.1002	1570.8	27.1002	1419.6
27.1208	739.2	27.1218	510	27.1208	1201	27.1218	1126	27.1208	1562	27.1208	1474	27.1208	1520.4	27.1208	1358.4
27.1413	718.9	27.1423	482.5	27.1413	1160	27.1423	1089	27.1413	1503	27.1413	1414.6	27.1413	1474.2	27.1413	1300.8
27.1618	697.9	27.1629	460	27.1618	1124	27.1629	1055	27.1618	1449	27.1618	1357.4	27.1618	1430.8	27.1618	1248
27.1824	676.9	27.1834	437.5	27.1824	1092	27.1834	1023	27.1824	1400	27.1824	1304.6	27.1824	1390.2	27.1824	1200
27.2029	655.9	27.2039	417.5	27.2029	1063	27.2039	992	27.2029	1356	27.2029	1252.9	27.2029	1349.6	27.2029	1154.4
27.2234	634.2	27.2245	400	27.2234	1034	27.2245	963	27.2234	1316	27.2234	1204.5	27.2234	1311.8	27.2234	1113.6
27.2439	614.6	27.245	382.5	27.2439	1006	27.245	935	27.2439	1280	27.2439	1158.3	27.2439	1275.4	27.2439	1074
27.2645	596.4	27.2655	365	27.2645	977	27.2655	908	27.2645	1249	27.2645	1115.4	27.2645	1240.4	27.2645	1036.8
27.285	579.6	27.286	347.5	27.285	946	27.286	883	27.285	1221	27.285	1074.7	27.285	1208.2	27.285	1000.8
27.3055	563.5	27.3066	332.5	27.3055	915	27.3066	859	27.3055	1195	27.3055	1037.3	27.3055	1178.8	27.3055	964.8
27.3261	548.1	27.3271	317.5	27.3261	884	27.3271	838	27.3261	1170	27.3261	1003.2	27.3261	1149.4	27.3261	932.4
27.3466	533.4	27.3476	305	27.3466	855	27.3476	820	27.3466	1147	27.3466	971.3	27.3466	1122.8	27.3466	901.2
27.3671	520.8	27.3682	295	27.3671	827	27.3682	803	27.3671	1123	27.3671	942.7	27.3671	1094.8	27.3671	872.4
27.3876	510.3	27.3887	287.5	27.3876	802	27.3887	788	27.3876	1100	27.3876	915.2	27.3876	1071	27.3876	846
27.4082	501.9	27.4092	280	27.4082	780	27.4092	775	27.4082	1077	27.4082	889.9	27.4082	1044.4	27.4082	823.2
27.4287	495.6	27.4298	275	27.4287	762	27.4298	762	27.4287	1055	27.4287	865.7	27.4287	1020.6	27.4287	802.8
27.4492	489.3	27.4503	267.5	27.4492	748	27.4503	748	27.4492	1035	27.4492	841.5	27.4492	994	27.4492	784.8
27.4698	483	27.4708	262.5	27.4698	734	27.4708	734	27.4698	1013	27.4698	818.4	27.4698	967.4	27.4698	768
27.4903	474.6	27.4913	255	27.4903	723	27.4913	720	27.4903	994	27.4903	795.3	27.4903	939.4	27.4903	751.2
27.5108	462.7	27.5119	245	27.5108	712	27.5119	705	27.5108	971	27.5108	772.2	27.5108	914.2	27.5108	734.4
27.5313	449.4	27.5324	235	27.5313	701	27.5324	690	27.5313	950	27.5313	750.2	27.5313	889	27.5313	717.6
27.5519	434	27.5529	222.5	27.5519	690	27.5529	675	27.5519	926	27.5519	729.3	27.5519	866.6	27.5519	699.6
27.5724	419.3	27.5735	210	27.5724	676	27.5735	661	27.5724	901	27.5724	708.4	27.5724	845.6	27.5724	682.8
27.5929	408.1	27.594	195	27.5929	665	27.594	649	27.5929	877	27.5929	689.7	27.5929	827.4	27.5929	666
27.6135	399	27.6145	180	27.6135	650	27.6145	639	27.6135	853	27.6135	671	27.6135	814.8	27.6135	650.4
27.634	394.1	27.635	165	27.634	635	27.635	631	27.634	833	27.634	654.5	27.634	802.2	27.634	636
27.6545	390.6	27.6556	152.5	27.6545	616	27.6556	625	27.6545	813	27.6545	638	27.6545	792.4	27.6545	621.6
27.675	388.5	27.6761	140	27.675	594	27.6761	620	27.675	798	27.675	622.6	27.675	784	27.675	608.4
27.6956	385.7	27.6966	130	27.6956	573	27.6966	616	27.6956	784	27.6956	608.3	27.6956	775.6	27.6956	595.2
27.7161	381.5	27.7172	120	27.7161	552	27.7172	611	27.7161	772	27.7161	595.1	27.7161	767.2	27.7161	582
27.7366	374.5	27.7377	112.5	27.7366	537	27.7377	606	27.7366	760	27.7366	581.9	27.7366	757.4	27.7366	568.8
27.7571	365.4	27.7582	105	27.7571	523	27.7582	600	27.7571	748	27.7571	570.9	27.7571	746.2	27.7571	554.4
27.7777	354.9	27.7788	97.5	27.7777	514	27.7788	593	27.7777	738	27.7777	559.9	27.7777	735	27.7777	540
27.7982	343.7	27.7993	90	27.7982	508	27.7993	586	27.7982	727	27.7982	550	27.7982	721	27.7982	526.8
27.8187	333.9	27.8198	85	27.8187	503	27.8198	578	27.8187	716	27.8187	541.2	27.8187	708.4	27.8187	514.8
27.8393	325.5	27.8404	80	27.8393	497	27.8404	570	27.8393	705	27.8393	532.4	27.8393	694.4	27.8393	505.2
27.8598	319.9	27.8609	77.5	27.8598	491	27.8609	564	27.8598	694	27.8598	524.7	27.8598	680.4	27.8598	495.6
27.8803	317.8	27.8814	77.5	27.8803	484	27.8814	559	27.8803	683	27.8803	515.9	27.8803	663.6	27.8803	488.4
27.9008	316.4	27.9019	77.5	27.9008	477	27.9019	555	27.9008	670	27.9008	507.1	27.9008	651	27.9008	480
27.9214	316.4	27.9225	80	27.9214	469	27.9225	552	27.9214	658	27.9214	498.3	27.9214	638.4	27.9214	472.8
27.9419	316.4	27.943	82.5	27.9419	463	27.943	549	27.9419	644	27.9419	488.4	27.9419	627.2	27.9419	465.6
27.9624	312.9	27.9635	82.5	27.9624	456	27.9635	545	27.9624	632	27.9624	478.5	27.9624	617.4	27.9624	457.2
27.983	308	27.9841	85	27.983	451	27.9841	541	27.983	620	27.983	467.5	27.983	606.2	27.983	447.6
28.0035	300.3	28.0046	85	28.0035	446	28.0046	536	28.0035	609	28.0035	456.5	28.0035	597.8	28.0035	439.2
28.024	290.5	28.0251	85	28.024	440	28.0251	529	28.024	601	28.024	445.5	28.024	588	28.024	430.8
28.0446	282.1	28.0456	85	28.0446	433	28.0456	521	28.0446	593	28.0446	435.6	28.0446	582.4	28.0446	422.4
28.0651	273.7	28.0662	82.5	28.0651	423	28.0662	512	28.0651	586	28.0651	425.7	28.0651	576.8	28.0651	415.2
28.0856	270.2	28.0867	82.5	28.0856	413	28.0867	502	28.0856	581	28.0856	416.9	28.0856	569.8	28.0856	408
28.1061	267.4	28.1072	82.5	28.1061	402	28.1072	493	28.1061	575	28.1061	408.1	28.1061	564.2	28.1061	400.8
28.1267	268.1	28.1278	82.5	28.1267	393	28.1278	485	28.1267	570	28.1267	400.4	28.1267	558.6	28.1267	396
28.1472	268.8	28.1483	82.5	28.1472	385	28.1483	477	28.1472	564	28.1472	392.7	28.1472	554.4	28.1472	391.2
28.1677	270.2	28.1688	82.5	28.1677	376	28.1688	471	28.1677	559	28.1677	387.2	28.1677	550.2	28.1677	387.6
28.1883	270.2	28.1894	82.5	28.1883	367	28.1894	466	28.1883	552	28.1883	381.7	28.1883	548.8	28.1883	385.2
28.2088	269.5	28.2099	82.5	28.2088	358	28.2099	463	28.2088	548	28.2088	377.3	28.2088	547.4	28.2088	384
28.2293	266.7	28.2304	82.5	28.2293	350	28.2304	460	28.2293	544	28.2293	374	28.2293	547.4	28.2293	384
28.2498	263.2	28.2509	82.5	28.2498	342	28.2509	459	28.2498	541	28.2498	371.8	28.2498	546	28.2498	382.8
28.2704	258.3	28.2715	82.5	28.2704	335	28.2715	458	28.2704	538	28.2704	370.7	28.2704	547.4	28.2704	382.8
28.2909	254.1	28.292	82.5	28.2909	330	28.292	458	28.2909	536	28.2909	369.6	28.2909	544.6	28.2909	380.4
28.3114	249.9	28.3125	82.5	28.3114	326	28.3125	458	28.3114	532	28.3114	369.6	28.3114	543.2	28.3114	376.8
28.3319	245.7	28.3331	85	28.3319	325	28.3331	457	28.3319	528	28.3319	368.5	28.3319	539	28.3319	372
28.3525	240.8	28.3536	85	28.3525	324	28.3536	455	28.3525	522	28.3525	367.4	28.3525	533.4	28.3525	366
28.373	235.2	28.3741	85	28.373	324	28.3741	453	28.373	513	28.373	366.3	28.373	527.8	28.373	358.8
28.3935	228.9	28.3946	87.5	28.3935	325	28.3946	450	28.3935	505	28.3935	364.1	28.3935	520.8	28.3935	352.8
28.4141	224	28.4152	87.5	28.4141	326	28.4152	445	28.4141	496	28.4141	360.8	28.4141	515.2	28.4141	346.8
28.4346	218.4	28.4357	87.5	28.4346	328	28.4357	441	28.4346	488	28.4346	357.5	28.4346	511	28.4346	342
28.4551	215.6	28.4562	87.5	28.4551	327	28.4562	436	28.4551	480	28.4551	354.2	28.4551	505.4	28.4551	339.6
28.4757	212.8	28.4768	85	28.4757	328	28.4768	431	28.4757	474	28.4757	349.8	28.4757	501.2	28.4757	337.2
28.4962	210.7	28.4973	82.5	28.4962	327	28.4973	427	28.4962	469	28.4962	345.4	28.4962	498.4	28.4962	336
28.5167	207.9	28.5178	80	28.5167	328	28.5178	424	28.5167	465	28.5167	341	28.5167	497	28.5167	336
28.5372	202.3	28.5384	77.5	28.5372	326	28.5384	423	28.5372	465	28.5372	335.5	28.5372	495.6	28.5372	334.8
28.5578	196	28.5589	75	28.5578	323	28.5589	423	28.5578	465	28.5578	330	28.5578	492.8	28.5578	334.8
28.5783	187.6	28.5794	75	28.5783	318	28.5794	424	28.5783	467	28.5783	324.5	28.5783	490	28.5783	333.6
28.5988	179.2	28.5999	75	28.5988	313	28.5999	425	28.5988	470	28.5988	319	28.5988	487.2	28.5988	330
28.6194	171.5	28.6205	75	28.6194	310	28.6205	427	28.6194	471	28.6194	313.5	28.6194	485.8	28.6194	327.6
28.6399	165.9	28.641	77.5	28.6399	306	28.641	428	28.6399	473	28.6399	309.1	28.6399	487.2	28.6399	324
28.6604	161.7	28.6615	77.5	28.6604	305	28.6615	428	28.6604	471	28.6604	305.8	28.6604	488.6	28.6604	320.4
28.6809	159.6	28.6821	80	28.6809	302	28.6821	427	28.6809	469	28.6809	303.6	28.6809	490	28.6809	316.8
28.7015	159.6	28.7026	80	28.7015	300	28.7026	423	28.7015	464	28.7015	301.4	28.7015	492.8	28.7015	314.4
28.722	158.9	28.7231	82.5	28.722	297	28.7231	418	28.722	457	28.722	301.4	28.722	492.8	28.722	314.4
28.7425	158.2	28.7437	82.5	28.7425	291	28.7437	412	28.7425	450	28.7425	300.3	28.7425	494.2	28.7425	314.4
28.763	155.4	28.7642	82.5	28.763	284	28.7642	405	28.763	442	28.763	300.3	28.763	492.8	28.763	315.6
28.7836	152.6	28.7847	82.5	28.7836	277	28.7847	397	28.7836	436	28.7836	299.2	28.7836	490	28.7836	315.6
28.8041	148.4	28.8053	82.5	28.8041	267	28.8053	390	28.8041	430	28.8041	297	28.8041	484.4	28.8041	315.6
28.8246	144.2	28.8258	82.5	28.8246	257	28.8258	383	28.8246	426	28.8246	292.6	28.8246	476	28.8246	314.4
28.8452	140	28.8463	82.5	28.8452	247	28.8463	376	28.8452	423	28.8452	288.2	28.8452	464.8	28.8452	309.6
28.8657	136.5	28.8668	82.5	28.8657	236	28.8668	370	28.8657	419	28.8657	281.6	28.8657	450.8	28.8657	302.4
28.8862	131.6	28.8874	82.5	28.8862	225	28.8874	364	28.8862	413	28.8862	272.8	28.8862	436.8	28.8862	292.8
28.9067	126.7	28.9079	82.5	28.9067	215	28.9079	358	28.9067	405	28.9067	265.1	28.9067	421.4	28.9067	279.6
28.9273	121.8	28.9284	82.5	28.9273	206	28.9284	352	28.9273	394	28.9273	255.2	28.9273	408.8	28.9273	266.4
28.9478	117.6	28.949	82.5	28.9478	200	28.949	346	28.9478	381	28.9478	246.4	28.9478	397.6	28.9478	252
28.9683	114.1	28.9695	82.5	28.9683	195	28.9695	341	28.9683	369	28.9683	236.5	28.9683	386.4	28.9683	238.8
28.9889	109.9	28.99	82.5	28.9889	193	28.99	336	28.9889	356	28.9889	227.7	28.9889	379.4	28.9889	226.8
29.0094	107.8	29.0105	82.5	29.0094	190	29.0105	331	29.0094	345	29.0094	218.9	29.0094	373.8	29.0094	216
29.0299	103.6	29.0311	85	29.0299	185	29.0311	328	29.0299	335	29.0299	211.2	29.0299	371	29.0299	206.4
29.0505	100.8	29.0516	85	29.0505	180	29.0516	325	29.0505	328	29.0505	202.4	29.0505	369.6	29.0505	199.2
29.071	98.7	29.0721	85	29.071	173	29.0721	323	29.071	322	29.071	194.7	29.071	368.2	29.071	192
29.0915	95.9	29.0927	85	29.0915	165	29.0927	322	29.0915	317	29.0915	185.9	29.0915	362.6	29.0915	186
29.112	93.8	29.1132	85	29.112	156	29.1132	321	29.112	313	29.112	177.1	29.112	357	29.112	180
29.1326	93.8	29.1337	85	29.1326	149	29.1337	320	29.1326	311	29.1326	168.3	29.1326	350	29.1326	175.2
29.1531	93.8	29.1543	85	29.1531	144	29.1543	318	29.1531	308	29.1531	159.5	29.1531	340.2	29.1531	171.6
29.1736	94.5	29.1748	85	29.1736	140	29.1748	316	29.1736	306	29.1736	150.7	29.1736	331.8	29.1736	168
29.1942	95.2	29.1953	85	29.1942	138	29.1953	314	29.1942	301	29.1942	144.1	29.1942	320.6	29.1942	165.6
29.2147	94.5	29.2158	85	29.2147	138	29.2158	310	29.2147	297	29.2147	137.5	29.2147	313.6	29.2147	164.4
29.2352	93.8	29.2364	85	29.2352	138	29.2364	307	29.2352	291	29.2352	130.9	29.2352	306.6	29.2352	163.2
29.2557	93.8	29.2569	85	29.2557	140	29.2569	302	29.2557	285	29.2557	126.5	29.2557	301	29.2557	162
29.2763	92.4	29.2774	82.5	29.2763	140	29.2774	298	29.2763	279	29.2763	123.2	29.2763	298.2	29.2763	160.8
29.2968	91	29.298	82.5	29.2968	138	29.298	293	29.2968	271	29.2968	121	29.2968	295.4	29.2968	158.4
29.3173	89.6	29.3185	82.5	29.3173	135	29.3185	289	29.3173	263	29.3173	118.8	29.3173	294	29.3173	156
29.3378	87.5	29.339	82.5	29.3378	131	29.339	285	29.3378	255	29.3378	116.6	29.3378	291.2	29.3378	152.4
29.3584	85.4	29.3595	82.5	29.3584	127	29.3595	281	29.3584	248	29.3584	115.5	29.3584	287	29.3584	148.8
29.3789	83.3	29.3801	82.5	29.3789	122	29.3801	278	29.3789	243	29.3789	114.4	29.3789	284.2	29.3789	145.2
29.3994	81.2	29.4006	82.5	29.3994	118	29.4006	277	29.3994	238	29.3994	113.3	29.3994	280	29.3994	141.6
29.42	81.2	29.4211	82.5	29.42	113	29.4211	276	29.42	235	29.42	112.2	29.42	277.2	29.42	139.2
29.4405	80.5	29.4417	82.5	29.4405	107	29.4417	277	29.4405	233	29.4405	111.1	29.4405	273	29.4405	136.8
29.461	81.9	29.4622	82.5	29.461	102	29.4622	280	29.461	233	29.461	110	29.461	271.6	29.461	134.4
29.4815	81.9	29.4827	82.5	29.4815	97	29.4827	282	29.4815	233	29.4815	107.8	29.4815	271.6	29.4815	132
29.5021	80.5	29.5033	82.5	29.5021	94	29.5033	285	29.5021	233	29.5021	106.7	29.5021	268.8	29.5021	127.2
29.5226	77.7	29.5238	82.5	29.5226	91	29.5238	288	29.5226	233	29.5226	103.4	29.5226	268.8	29.5226	121.2
29.5431	72.8	29.5443	82.5	29.5431	89	29.5443	289	29.5431	233	29.5431	101.2	29.5431	267.4	29.5431	115.2
29.5637	67.9	29.5648	82.5	29.5637	88	29.5648	290	29.5637	233	29.5637	97.9	29.5637	264.6	29.5637	109.2
29.5842	62.3	29.5854	82.5	29.5842	90	29.5854	289	29.5842	233	29.5842	94.6	29.5842	263.2	29.5842	104.4
29.6047	57.4	29.6059	82.5	29.6047	90	29.6059	287	29.6047	232	29.6047	92.4	29.6047	259	29.6047	100.8
29.6253	53.9	29.6264	82.5	29.6253	93	29.6264	284	29.6253	231	29.6253	90.2	29.6253	253.4	29.6253	98.4
29.6458	52.5	29.647	80	29.6458	92	29.647	281	29.6458	229	29.6458	88	29.6458	249.2	29.6458	98.4
29.6663	51.8	29.6675	80	29.6663	92	29.6675	277	29.6663	225	29.6663	88	29.6663	243.6	29.6663	99.6
29.6868	53.9	29.688	77.5	29.6868	90	29.688	273	29.6868	222	29.6868	86.9	29.6868	239.4	29.6868	100.8
29.7074	55.3	29.7086	77.5	29.7074	88	29.7086	269	29.7074	217	29.7074	86.9	29.7074	233.8	29.7074	102
29.7279	58.1	29.7291	77.5	29.7279	87	29.7291	265	29.7279	213	29.7279	86.9	29.7279	229.6	29.7279	102
29.7484	58.8	29.7496	77.5	29.7484	87	29.7496	261	29.7484	209	29.7484	86.9	29.7484	225.4	29.7484	102
29.769	59.5	29.7702	77.5	29.769	88	29.7702	257	29.769	206	29.769	85.8	29.769	222.6	29.769	98.4
29.7895	57.4	29.7907	77.5	29.7895	90	29.7907	253	29.7895	205	29.7895	85.8	29.7895	218.4	29.7895	96
29.81	56	29.8112	77.5	29.81	89	29.8112	250	29.81	204	29.81	83.6	29.81	217	29.81	92.4
29.8305	53.2	29.8317	77.5	29.8305	88	29.8317	247	29.8305	203	29.8305	82.5	29.8305	214.2	29.8305	88.8
29.8511	51.1	29.8523	77.5	29.8511	84	29.8523	244	29.8511	203	29.8511	80.3	29.8511	212.8	29.8511	85.2
29.8716	49.7	29.8728	77.5	29.8716	78	29.8728	243	29.8716	202	29.8716	78.1	29.8716	212.8	29.8716	81.6
29.8921	46.2	29.8933	77.5	29.8921	72	29.8933	242	29.8921	201	29.8921	75.9	29.8921	210	29.8921	79.2
29.9126	44.1	29.9139	77.5	29.9126	67	29.9139	242	29.9126	201	29.9126	73.7	29.9126	208.6	29.9126	76.8
29.9332	39.2	29.9344	77.5	29.9332	65	29.9344	243	29.9332	199	29.9332	71.5	29.9332	208.6	29.9332	74.4
29.9537	36.4	29.9549	77.5	29.9537	66	29.9549	244	29.9537	197	29.9537	68.2	29.9537	205.8	29.9537	72
29.9742	32.9	29.9754	77.5	29.9742	68	29.9754	244	29.9742	194	29.9742	66	29.9742	205.8	29.9742	69.6
29.9948	30.8	29.996	80	29.9948	72	29.996	245	29.9948	191	29.9948	62.7	29.9948	204.4	29.9948	69.6
30.0153	30.8	30.0165	80	30.0153	75	30.0165	245	30.0153	189	30.0153	60.5	30.0153	201.6	30.0153	69.6
30.0358	31.5	30.037	82.5	30.0358	77	30.037	245	30.0358	188	30.0358	58.3	30.0358	201.6	30.0358	69.6
30.0563	34.3	30.0576	82.5	30.0563	77	30.0576	244	30.0563	188	30.0563	56.1	30.0563	200.2	30.0563	72
30.0769	37.1	30.0781	82.5	30.0769	75	30.0781	243	30.0769	186	30.0769	55	30.0769	200.2	30.0769	73.2
30.0974	39.2	30.0986	82.5	30.0974	74	30.0986	242	30.0974	185	30.0974	55	30.0974	198.8	30.0974	75.6
30.1179	41.3	30.1192	82.5	30.1179	71	30.1192	241	30.1179	183	30.1179	55	30.1179	197.4	30.1179	76.8
30.1385	40.6	30.1397	82.5	30.1385	67	30.1397	241	30.1385	179	30.1385	56.1	30.1385	196	30.1385	75.6
30.159	40.6	30.1602	80	30.159	63	30.1602	241	30.159	178	30.159	57.2	30.159	196	30.159	74.4
30.1795	38.5	30.1807	80	30.1795	59	30.1807	241	30.1795	174	30.1795	58.3	30.1795	196	30.1795	73.2
30.2	35	30.2013	80	30.2	54	30.2013	241	30.2	170	30.2	58.3	30.2	194.6	30.2	69.6
30.2206	32.9	30.2218	80	30.2206	51	30.2218	242	30.2206	167	30.2206	59.4	30.2206	196	30.2206	66
30.2411	30.8	30.2423	80	30.2411	50	30.2423	242	30.2411	162	30.2411	59.4	30.2411	197.4	30.2411	63.6
30.2616	29.4	30.2629	80	30.2616	49	30.2629	241	30.2616	158	30.2616	59.4	30.2616	197.4	30.2616	61.2
30.2822	29.4	30.2834	80	30.2822	49	30.2834	240	30.2822	155	30.2822	59.4	30.2822	196	30.2822	60
30.3027	29.4	30.3039	80	30.3027	48	30.3039	237	30.3027	151	30.3027	60.5	30.3027	196	30.3027	58.8
30.3232	30.1	30.3244	77.5	30.3232	45	30.3244	235	30.3232	147	30.3232	60.5	30.3232	193.2	30.3232	58.8
30.3437	31.5	30.345	77.5	30.3437	42	30.345	232	30.3437	144	30.3437	61.6	30.3437	189	30.3437	58.8
30.3643	32.9	30.3655	77.5	30.3643	38	30.3655	230	30.3643	141	30.3643	62.7	30.3643	186.2	30.3643	60
30.3848	32.9	30.386	77.5	30.3848	35	30.386	228	30.3848	142	30.3848	63.8	30.3848	180.6	30.3848	60
30.4053	34.3	30.4066	77.5	30.4053	32	30.4066	226	30.4053	142	30.4053	64.9	30.4053	176.4	30.4053	58.8
30.4259	33.6	30.4271	77.5	30.4259	32	30.4271	226	30.4259	144	30.4259	64.9	30.4259	170.8	30.4259	58.8
30.4464	32.2	30.4476	77.5	30.4464	34	30.4476	226	30.4464	145	30.4464	63.8	30.4464	168	30.4464	57.6
30.4669	30.1	30.4682	77.5	30.4669	37	30.4682	226	30.4669	147	30.4669	62.7	30.4669	166.6	30.4669	57.6
30.4874	26.6	30.4887	80	30.4874	39	30.4887	226	30.4874	149	30.4874	60.5	30.4874	165.2	30.4874	56.4
30.508	23.8	30.5092	80	30.508	40	30.5092	226	30.508	150	30.508	58.3	30.508	165.2	30.508	56.4
30.5285	21	30.5297	80	30.5285	40	30.5297	224	30.5285	152	30.5285	55	30.5285	165.2	30.5285	56.4
30.549	18.9	30.5503	80	30.549	37	30.5503	222	30.549	152	30.549	51.7	30.549	163.8	30.549	55.2
30.5696	18.9	30.5708	80	30.5696	33	30.5708	220	30.5696	151	30.5696	49.5	30.5696	166.6	30.5696	54
30.5901	20.3	30.5913	80	30.5901	32	30.5913	217	30.5901	151	30.5901	48.4	30.5901	168	30.5901	52.8
30.6106	23.1	30.6119	80	30.6106	31	30.6119	214	30.6106	150	30.6106	46.2	30.6106	169.4	30.6106	51.6
30.6311	26.6	30.6324	77.5	30.6311	33	30.6324	212	30.6311	149	30.6311	46.2	30.6311	170.8	30.6311	49.2
30.6517	28.7	30.6529	77.5	30.6517	38	30.6529	211	30.6517	147	30.6517	46.2	30.6517	169.4	30.6517	48
30.6722	30.8	30.6734	77.5	30.6722	42	30.6734	210	30.6722	147	30.6722	45.1	30.6722	168	30.6722	45.6
30.6927	31.5	30.694	80	30.6927	46	30.694	210	30.6927	147	30.6927	45.1	30.6927	168	30.6927	44.4
30.7133	29.4	30.7145	80	30.7133	48	30.7145	211	30.7133	147	30.7133	45.1	30.7133	165.2	30.7133	43.2
30.7338	27.3	30.735	80	30.7338	47	30.735	213	30.7338	147	30.7338	45.1	30.7338	161	30.7338	42
30.7543	23.1	30.7556	80	30.7543	44	30.7556	215	30.7543	147	30.7543	44	30.7543	156.8	30.7543	42
30.7748	18.9	30.7761	80	30.7748	40	30.7761	218	30.7748	144	30.7748	44	30.7748	151.2	30.7748	42
30.7954	16.8	30.7966	80	30.7954	37	30.7966	220	30.7954	141	30.7954	42.9	30.7954	148.4	30.7954	43.2
30.8159	15.4	30.8172	80	30.8159	33	30.8172	222	30.8159	137	30.8159	42.9	30.8159	147	30.8159	44.4
30.8364	16.1	30.8377	80	30.8364	33	30.8377	223	30.8364	133	30.8364	42.9	30.8364	145.6	30.8364	46.8
30.857	19.6	30.8582	80	30.857	33	30.8582	223	30.857	129	30.857	42.9	30.857	147	30.857	48
30.8775	23.8	30.8788	80	30.8775	32	30.8788	222	30.8775	125	30.8775	44	30.8775	147	30.8775	49.2
30.898	28	30.8993	80	30.898	33	30.8993	219	30.898	122	30.898	44	30.898	145.6	30.898	49.2
30.9185	33.6	30.9198	80	30.9185	32	30.9198	214	30.9185	122	30.9185	44	30.9185	145.6	30.9185	49.2
30.9391	37.1	30.9403	77.5	30.9391	31	30.9403	208	30.9391	121	30.9391	44	30.9391	142.8	30.9391	46.8
30.9596	40.6	30.9609	77.5	30.9596	29	30.9609	202	30.9596	121	30.9596	42.9	30.9596	138.6	30.9596	42
30.9801	42.7	30.9814	75	30.9801	26	30.9814	197	30.9801	122	30.9801	42.9	30.9801	133	30.9801	37.2
31.0007	42.7	31.0019	72.5	31.0007	24	31.0019	192	31.0007	122	31.0007	42.9	31.0007	126	31.0007	32.4
31.0212	43.4	31.0225	72.5	31.0212	22	31.0225	189	31.0212	121	31.0212	44	31.0212	121.8	31.0212	26.4
31.0417	42.7	31.043	72.5	31.0417	20	31.043	188	31.0417	120	31.0417	44	31.0417	114.8	31.0417	22.8
31.0622	42.7	31.0635	72.5	31.0622	20	31.0635	189	31.0622	118	31.0622	42.9	31.0622	109.2	31.0622	19.2
31.0828	43.4	31.0841	75	31.0828	19	31.0841	191	31.0828	117	31.0828	42.9	31.0828	106.4	31.0828	19.2
31.1033	44.8	31.1046	75	31.1033	19	31.1046	194	31.1033	114	31.1033	41.8	31.1033	102.2	31.1033	21.6
31.1238	45.5	31.1251	77.5	31.1238	19	31.1251	198	31.1238	112	31.1238	39.6	31.1238	102.2	31.1238	24
31.1444	46.2	31.1456	77.5	31.1444	18	31.1456	201	31.1444	109	31.1444	37.4	31.1444	102.2	31.1444	28.8
31.1649	46.2	31.1662	77.5	31.1649	17	31.1662	202	31.1649	106	31.1649	35.2	31.1649	102.2	31.1649	31.2
31.1854	45.5	31.1867	77.5	31.1854	18	31.1867	203	31.1854	103	31.1854	33	31.1854	102.2	31.1854	33.6
31.2059	45.5	31.2072	75	31.2059	20	31.2072	202	31.2059	99	31.2059	30.8	31.2059	102.2	31.2059	33.6
31.2265	45.5	31.2278	75	31.2265	23	31.2278	199	31.2265	96	31.2265	28.6	31.2265	102.2	31.2265	32.4
31.247	46.2	31.2483	75	31.247	27	31.2483	196	31.247	93	31.247	27.5	31.247	100.8	31.247	28.8
31.2675	48.3	31.2688	75	31.2675	28	31.2688	192	31.2675	91	31.2675	26.4	31.2675	98	31.2675	25.2
31.2881	49.7	31.2893	75	31.2881	28	31.2893	188	31.2881	91	31.2881	25.3	31.2881	98	31.2881	22.8
31.3086	52.5	31.3099	75	31.3086	26	31.3099	184	31.3086	90	31.3086	25.3	31.3086	93.8	31.3086	20.4
31.3291	53.2	31.3304	77.5	31.3291	20	31.3304	181	31.3291	89	31.3291	25.3	31.3291	92.4	31.3291	18
31.3496	53.2	31.3509	77.5	31.3496	15	31.3509	179	31.3496	88	31.3496	25.3	31.3496	89.6	31.3496	18
31.3702	51.8	31.3715	77.5	31.3702	9	31.3715	178	31.3702	87	31.3702	25.3	31.3702	88.2	31.3702	18
31.3907	46.9	31.392	77.5	31.3907	5	31.392	178	31.3907	85	31.3907	25.3	31.3907	86.8	31.3907	18
31.4112	42	31.4125	77.5	31.4112	6	31.4125	179	31.4112	82	31.4112	25.3	31.4112	86.8	31.4112	18
31.4318	35	31.4331	77.5	31.4318	6	31.4331	180	31.4318	80	31.4318	24.2	31.4318	86.8	31.4318	19.2
31.4523	27.3	31.4536	77.5	31.4523	10	31.4536	181	31.4523	75	31.4523	24.2	31.4523	89.6	31.4523	19.2
31.4728	21	31.4741	77.5	31.4728	13	31.4741	182	31.4728	73	31.4728	23.1	31.4728	92.4	31.4728	20.4
31.4933	15.4	31.4946	80	31.4933	14	31.4946	183	31.4933	73	31.4933	23.1	31.4933	93.8	31.4933	21.6
31.5139	11.2	31.5152	80	31.5139	13	31.5152	184	31.5139	72	31.5139	23.1	31.5139	95.2	31.5139	22.8
31.5344	8.4	31.5357	80	31.5344	10	31.5357	185	31.5344	74	31.5344	23.1	31.5344	96.6	31.5344	24
31.5549	7.7	31.5562	80	31.5549	8	31.5562	186	31.5549	76	31.5549	23.1	31.5549	95.2	31.5549	25.2
31.5755	7	31.5768	80	31.5755	5	31.5768	186	31.5755	76	31.5755	23.1	31.5755	93.8	31.5755	26.4
31.596	7	31.5973	80	31.596	4	31.5973	186	31.596	76	31.596	23.1	31.596	91	31.596	27.6
31.6165	7.7	31.6178	80	31.6165	5	31.6178	184	31.6165	76	31.6165	23.1	31.6165	86.8	31.6165	28.8
31.637	7.7	31.6383	77.5	31.637	6	31.6383	182	31.637	74	31.637	24.2	31.637	84	31.637	28.8
31.6576	9.8	31.6589	77.5	31.6576	8	31.6589	178	31.6576	73	31.6576	25.3	31.6576	78.4	31.6576	30
31.6781	11.2	31.6794	75	31.6781	11	31.6794	173	31.6781	72	31.6781	27.5	31.6781	77	31.6781	31.2
31.6986	13.3	31.6999	75	31.6986	12	31.6999	168	31.6986	71	31.6986	28.6	31.6986	77	31.6986	31.2
31.7191	14.7	31.7205	72.5	31.7191	12	31.7205	162	31.7191	72	31.7191	30.8	31.7191	78.4	31.7191	32.4
31.7397	14.7	31.741	72.5	31.7397	10	31.741	157	31.7397	75	31.7397	30.8	31.7397	84	31.7397	33.6
31.7602	13.3	31.7615	72.5	31.7602	8	31.7615	153	31.7602	78	31.7602	30.8	31.7602	86.8	31.7602	36
31.7807	10.5	31.7821	72.5	31.7807	4	31.7821	151	31.7807	81	31.7807	30.8	31.7807	91	31.7807	37.2
31.8013	7	31.8026	72.5	31.8013	1	31.8026	149	31.8013	83	31.8013	29.7	31.8013	95.2	31.8013	39.6
31.8218	1.4	31.8231	72.5	31.8218	0	31.8231	150	31.8218	83	31.8218	28.6	31.8218	98	31.8218	39.6
31.8423	0.7	31.8437	72.5	31.8423	0	31.8437	151	31.8423	80	31.8423	27.5	31.8423	98	31.8423	40.8
31.8629	0	31.8642	72.5	31.8629	0	31.8642	154	31.8629	77	31.8629	26.4	31.8629	98	31.8629	40.8
31.8834	0	31.8847	72.5	31.8834	0	31.8847	157	31.8834	72	31.8834	26.4	31.8834	93.8	31.8834	39.6
31.9039	0	31.9052	72.5	31.9039	3	31.9052	161	31.9039	66	31.9039	26.4	31.9039	89.6	31.9039	38.4
31.9244	0	31.9258	72.5	31.9244	5	31.9258	164	31.9244	63	31.9244	28.6	31.9244	84	31.9244	37.2
31.945	0	31.9463	72.5	31.945	8	31.9463	167	31.945	58	31.945	30.8	31.945	78.4	31.945	36
31.9655	0	31.9668	72.5	31.9655	9	31.9668	169	31.9655	57	31.9655	33	31.9655	72.8	31.9655	33.6
31.986	0	31.9874	70	31.986	11	31.9874	171	31.986	57	31.986	35.2	31.986	70	31.986	32.4
32.0065	0	32.0079	70	32.0065	12	32.0079	173	32.0065	55	32.0065	37.4	32.0065	68.6	32.0065	31.2
32.0271	0	32.0284	70	32.0271	11	32.0284	175	32.0271	57	32.0271	39.6	32.0271	68.6	32.0271	28.8
32.0476	0	32.0489	70	32.0476	11	32.0489	176	32.0476	55	32.0476	40.7	32.0476	70	32.0476	25.2
32.0681	0	32.0695	70	32.0681	9	32.0695	177	32.0681	53	32.0681	40.7	32.0681	72.8	32.0681	21.6
32.0887	0	32.09	70	32.0887	8	32.09	179	32.0887	54	32.0887	40.7	32.0887	75.6	32.0887	18
32.1092	0	32.1105	70	32.1092	9	32.1105	181	32.1092	52	32.1092	40.7	32.1092	78.4	32.1092	13.2
32.1297	0	32.1311	72.5	32.1297	9	32.1311	183	32.1297	54	32.1297	39.6	32.1297	84	32.1297	8.4
32.1502	0	32.1516	72.5	32.1502	11	32.1516	185	32.1502	55	32.1502	39.6	32.1502	86.8	32.1502	6
32.1708	0	32.1721	72.5	32.1708	13	32.1721	185	32.1708	56	32.1708	40.7	32.1708	88.2	32.1708	4.8
32.1913	0	32.1927	72.5	32.1913	14	32.1927	186	32.1913	58	32.1913	40.7	32.1913	89.6	32.1913	6
32.2118	0	32.2132	72.5	32.2118	15	32.2132	185	32.2118	58	32.2118	41.8	32.2118	85.4	32.2118	7.2
32.2324	1.4	32.2337	72.5	32.2324	13	32.2337	184	32.2324	58	32.2324	44	32.2324	81.2	32.2324	10.8
32.2529	4.2	32.2542	72.5	32.2529	8	32.2542	183	32.2529	57	32.2529	45.1	32.2529	75.6	32.2529	14.4
32.2734	7	32.2748	72.5	32.2734	3	32.2748	183	32.2734	54	32.2734	46.2	32.2734	68.6	32.2734	16.8
32.294	9.1	32.2953	72.5	32.294	2	32.2953	184	32.294	52	32.294	46.2	32.294	63	32.294	19.2
32.3145	9.8	32.3158	72.5	32.3145	0	32.3158	187	32.3145	49	32.3145	46.2	32.3145	61.6	32.3145	21.6
32.335	9.8	32.3364	72.5	32.335	0	32.3364	192	32.335	48	32.335	45.1	32.335	60.2	32.335	21.6
32.3555	9.1	32.3569	75	32.3555	0	32.3569	198	32.3555	47	32.3555	44	32.3555	64.4	32.3555	21.6
32.3761	7	32.3774	75	32.3761	0	32.3774	205	32.3761	49	32.3761	41.8	32.3761	67.2	32.3761	21.6
32.3966	5.6	32.398	75	32.3966	0	32.398	213	32.3966	50	32.3966	39.6	32.3966	68.6	32.3966	21.6
32.4171	3.5	32.4185	75	32.4171	1	32.4185	219	32.4171	51	32.4171	38.5	32.4171	74.2	32.4171	20.4
32.4376	2.1	32.439	75	32.4376	4	32.439	223	32.4376	52	32.4376	37.4	32.4376	77	32.4376	20.4
32.4582	2.1	32.4595	75	32.4582	6	32.4595	225	32.4582	50	32.4582	36.3	32.4582	78.4	32.4582	19.2
32.4787	4.2	32.4801	75	32.4787	9	32.4801	224	32.4787	49	32.4787	36.3	32.4787	79.8	32.4787	19.2
32.4992	6.3	32.5006	75	32.4992	9	32.5006	220	32.4992	45	32.4992	37.4	32.4992	77	32.4992	18
32.5198	9.1	32.5211	75	32.5198	10	32.5211	214	32.5198	41	32.5198	38.5	32.5198	77	32.5198	18
32.5403	11.2	32.5417	75	32.5403	11	32.5417	206	32.5403	37	32.5403	39.6	32.5403	74.2	32.5403	19.2
32.5608	12.6	32.5622	72.5	32.5608	11	32.5622	198	32.5608	35	32.5608	41.8	32.5608	70	32.5608	21.6
32.5814	12.6	32.5827	72.5	32.5814	13	32.5827	189	32.5814	34	32.5814	44	32.5814	67.2	32.5814	25.2
32.6019	13.3	32.6033	72.5	32.6019	15	32.6033	181	32.6019	35	32.6019	46.2	32.6019	61.6	32.6019	28.8
32.6224	12.6	32.6238	72.5	32.6224	17	32.6238	174	32.6224	38	32.6224	48.4	32.6224	58.8	32.6224	33.6
32.6429	11.2	32.6443	72.5	32.6429	18	32.6443	169	32.6429	42	32.6429	49.5	32.6429	53.2	32.6429	37.2
32.6635	9.8	32.6648	75	32.6635	18	32.6648	164	32.6635	46	32.6635	50.6	32.6635	47.6	32.6635	40.8
32.684	7.7	32.6854	75	32.684	16	32.6854	161	32.684	49	32.684	50.6	32.684	46.2	32.684	44.4
32.7045	5.6	32.7059	75	32.7045	14	32.7059	159	32.7045	52	32.7045	50.6	32.7045	42	32.7045	45.6
32.7251	4.9	32.7264	75	32.7251	14	32.7264	158	32.7251	52	32.7251	49.5	32.7251	43.4	32.7251	46.8
32.7456	3.5	32.747	75	32.7456	13	32.747	158	32.7456	52	32.7456	48.4	32.7456	44.8	32.7456	46.8
32.7661	3.5	32.7675	75	32.7661	13	32.7675	158	32.7661	49	32.7661	46.2	32.7661	47.6	32.7661	46.8
32.7866	2.8	32.788	72.5	32.7866	15	32.788	158	32.7866	46	32.7866	45.1	32.7866	51.8	32.7866	46.8
32.8072	3.5	32.8085	72.5	32.8072	17	32.8085	159	32.8072	43	32.8072	44	32.8072	54.6	32.8072	46.8
32.8277	4.9	32.8291	70	32.8277	19	32.8291	158	32.8277	40	32.8277	44	32.8277	58.8	32.8277	46.8
32.8482	6.3	32.8496	67.5	32.8482	21	32.8496	158	32.8482	38	32.8482	44	32.8482	60.2	32.8482	45.6
32.8687	8.4	32.8701	65	32.8687	20	32.8701	157	32.8687	36	32.8687	44	32.8687	61.6	32.8687	44.4
32.8893	10.5	32.8907	65	32.8893	19	32.8907	156	32.8893	35	32.8893	45.1	32.8893	61.6	32.8893	43.2
32.9098	12.6	32.9112	62.5	32.9098	19	32.9112	155	32.9098	34	32.9098	46.2	32.9098	60.2	32.9098	40.8
32.9303	15.4	32.9317	62.5	32.9303	18	32.9317	154	32.9303	35	32.9303	47.3	32.9303	60.2	32.9303	38.4
32.9509	18.2	32.9523	62.5	32.9509	17	32.9523	153	32.9509	36	32.9509	48.4	32.9509	58.8	32.9509	37.2
32.9714	21	32.9728	62.5	32.9714	16	32.9728	151	32.9714	38	32.9714	49.5	32.9714	58.8	32.9714	36
32.9919	22.4	32.9933	62.5	32.9919	14	32.9933	150	32.9919	38	32.9919	50.6	32.9919	57.4	32.9919	37.2
33.0125	22.4	33.0138	65	33.0125	12	33.0138	148	33.0125	39	33.0125	50.6	33.0125	57.4	33.0125	38.4
33.033	20.3	33.0344	67.5	33.033	10	33.0344	146	33.033	40	33.033	51.7	33.033	56	33.033	42
33.0535	17.5	33.0549	70	33.0535	7	33.0549	145	33.0535	41	33.0535	51.7	33.0535	57.4	33.0535	46.8
33.074	14.7	33.0754	72.5	33.074	6	33.0754	144	33.074	43	33.074	51.7	33.074	56	33.074	50.4
33.0946	11.2	33.096	72.5	33.0946	6	33.096	144	33.0946	44	33.0946	51.7	33.0946	56	33.0946	54
33.1151	9.1	33.1165	72.5	33.1151	8	33.1165	145	33.1151	48	33.1151	51.7	33.1151	54.6	33.1151	57.6
33.1356	8.4	33.137	72.5	33.1356	11	33.137	146	33.1356	50	33.1356	50.6	33.1356	53.2	33.1356	58.8
33.1561	7.7	33.1576	70	33.1561	12	33.1576	148	33.1561	52	33.1561	49.5	33.1561	53.2	33.1561	58.8
33.1767	8.4	33.1781	67.5	33.1767	13	33.1781	149	33.1767	54	33.1767	49.5	33.1767	53.2	33.1767	56.4
33.1972	10.5	33.1986	67.5	33.1972	13	33.1986	151	33.1972	53	33.1972	48.4	33.1972	53.2	33.1972	52.8
33.2177	12.6	33.2191	65	33.2177	11	33.2191	153	33.2177	50	33.2177	48.4	33.2177	53.2	33.2177	48
33.2383	15.4	33.2397	65	33.2383	11	33.2397	156	33.2383	47	33.2383	49.5	33.2383	56	33.2383	42
33.2588	18.2	33.2602	65	33.2588	10	33.2602	158	33.2588	42	33.2588	50.6	33.2588	57.4	33.2588	37.2
33.2793	18.9	33.2807	65	33.2793	9	33.2807	161	33.2793	37	33.2793	52.8	33.2793	61.6	33.2793	32.4
33.2998	18.9	33.3013	65	33.2998	10	33.3013	163	33.2998	34	33.2998	56.1	33.2998	65.8	33.2998	30
33.3204	17.5	33.3218	67.5	33.3204	10	33.3218	165	33.3204	33	33.3204	60.5	33.3204	68.6	33.3204	27.6
33.3409	14.7	33.3423	67.5	33.3409	10	33.3423	167	33.3409	33	33.3409	63.8	33.3409	70	33.3409	28.8
33.3614	11.9	33.3629	67.5	33.3614	11	33.3629	167	33.3614	36	33.3614	67.1	33.3614	71.4	33.3614	31.2
33.382	9.8	33.3834	67.5	33.382	12	33.3834	165	33.382	38	33.382	68.2	33.382	67.2	33.382	36
33.4025	8.4	33.4039	65	33.4025	13	33.4039	163	33.4025	42	33.4025	69.3	33.4025	64.4	33.4025	40.8
33.423	8.4	33.4244	65	33.423	15	33.4244	160	33.423	45	33.423	69.3	33.423	58.8	33.423	48
33.4436	9.1	33.445	62.5	33.4436	17	33.445	157	33.4436	45	33.4436	68.2	33.4436	53.2	33.4436	54
33.4641	11.2	33.4655	62.5	33.4641	18	33.4655	154	33.4641	46	33.4641	64.9	33.4641	47.6	33.4641	60
33.4846	13.3	33.486	62.5	33.4846	18	33.486	152	33.4846	43	33.4846	61.6	33.4846	44.8	33.4846	63.6
33.5051	16.1	33.5066	62.5	33.5051	18	33.5066	149	33.5051	41	33.5051	58.3	33.5051	42	33.5051	64.8
33.5257	17.5	33.5271	62.5	33.5257	17	33.5271	148	33.5257	40	33.5257	53.9	33.5257	43.4	33.5257	64.8
33.5462	18.9	33.5476	62.5	33.5462	17	33.5476	147	33.5462	39	33.5462	50.6	33.5462	44.8	33.5462	63.6
33.5667	18.9	33.5682	62.5	33.5667	18	33.5682	146	33.5667	39	33.5667	49.5	33.5667	47.6	33.5667	61.2
33.5872	18.9	33.5887	62.5	33.5872	17	33.5887	145	33.5872	39	33.5872	47.3	33.5872	50.4	33.5872	58.8
33.6078	18.2	33.6092	62.5	33.6078	18	33.6092	143	33.6078	38	33.6078	47.3	33.6078	53.2	33.6078	55.2
33.6283	16.8	33.6297	65	33.6283	18	33.6297	141	33.6283	37	33.6283	48.4	33.6283	53.2	33.6283	52.8
33.6488	16.1	33.6503	65	33.6488	18	33.6503	139	33.6488	35	33.6488	50.6	33.6488	51.8	33.6488	50.4
33.6694	15.4	33.6708	67.5	33.6694	18	33.6708	136	33.6694	32	33.6694	51.7	33.6694	47.6	33.6694	48
33.6899	14	33.6913	70	33.6899	18	33.6913	135	33.6899	30	33.6899	52.8	33.6899	44.8	33.6899	46.8
33.7104	14	33.7119	70	33.7104	18	33.7119	133	33.7104	28	33.7104	55	33.7104	39.2	33.7104	45.6
33.7309	14	33.7324	72.5	33.7309	20	33.7324	133	33.7309	27	33.7309	55	33.7309	35	33.7309	44.4
33.7515	13.3	33.7529	72.5	33.7515	20	33.7529	134	33.7515	27	33.7515	56.1	33.7515	32.2	33.7515	43.2
33.772	14	33.7734	72.5	33.772	20	33.7734	135	33.772	27	33.772	56.1	33.772	30.8	33.772	43.2
33.7925	14.7	33.794	70	33.7925	20	33.794	136	33.7925	28	33.7925	56.1	33.7925	32.2	33.7925	43.2
33.8131	14.7	33.8145	70	33.8131	19	33.8145	138	33.8131	29	33.8131	56.1	33.8131	32.2	33.8131	44.4
33.8336	14.7	33.835	67.5	33.8336	20	33.835	139	33.8336	30	33.8336	57.2	33.8336	35	33.8336	45.6
33.8541	15.4	33.8556	67.5	33.8541	22	33.8556	140	33.8541	30	33.8541	57.2	33.8541	36.4	33.8541	49.2
33.8747	14.7	33.8761	65	33.8747	25	33.8761	139	33.8747	31	33.8747	58.3	33.8747	39.2	33.8747	51.6
33.8952	14.7	33.8966	65	33.8952	29	33.8966	138	33.8952	30	33.8952	59.4	33.8952	42	33.8952	55.2
33.9157	14.7	33.9172	65	33.9157	34	33.9172	137	33.9157	28	33.9157	59.4	33.9157	43.4	33.9157	56.4
33.9362	15.4	33.9377	67.5	33.9362	36	33.9377	135	33.9362	27	33.9362	59.4	33.9362	44.8	33.9362	57.6
33.9568	16.1	33.9582	67.5	33.9568	36	33.9582	134	33.9568	24	33.9568	58.3	33.9568	46.2	33.9568	57.6
33.9773	16.8	33.9787	67.5	33.9773	36	33.9787	133	33.9773	23	33.9773	57.2	33.9773	44.8	33.9773	56.4
33.9978	17.5	33.9993	67.5	33.9978	33	33.9993	133	33.9978	22	33.9978	55	33.9978	43.4	33.9978	54
34.0183	18.2	34.0198	67.5	34.0183	31	34.0198	134	34.0183	22	34.0183	51.7	34.0183	43.4	34.0183	50.4
34.0389	17.5	34.0403	67.5	34.0389	31	34.0403	136	34.0389	23	34.0389	48.4	34.0389	42	34.0389	46.8
34.0594	18.2	34.0609	67.5	34.0594	32	34.0609	138	34.0594	24	34.0594	45.1	34.0594	44.8	34.0594	44.4
34.0799	17.5	34.0814	65	34.0799	34	34.0814	139	34.0799	25	34.0799	41.8	34.0799	47.6	34.0799	42
34.1005	16.8	34.1019	65	34.1005	36	34.1019	141	34.1005	26	34.1005	38.5	34.1005	50.4	34.1005	40.8
34.121	16.8	34.1225	65	34.121	36	34.1225	141	34.121	26	34.121	36.3	34.121	54.6	34.121	40.8
34.1415	17.5	34.143	62.5	34.1415	34	34.143	141	34.1415	27	34.1415	34.1	34.1415	61.6	34.1415	43.2
34.162	18.2	34.1635	62.5	34.162	31	34.1635	140	34.162	24	34.162	33	34.162	64.4	34.162	45.6
34.1826	18.9	34.184	62.5	34.1826	27	34.184	138	34.1826	23	34.1826	33	34.1826	68.6	34.1826	49.2
34.2031	21.7	34.2046	65	34.2031	24	34.2046	137	34.2031	21	34.2031	34.1	34.2031	68.6	34.2031	54
34.2236	22.4	34.2251	65	34.2236	23	34.2251	137	34.2236	18	34.2236	35.2	34.2236	68.6	34.2236	58.8
34.2442	23.1	34.2456	65	34.2442	25	34.2456	137	34.2442	17	34.2442	36.3	34.2442	67.2	34.2442	62.4
34.2647	23.1	34.2662	67.5	34.2647	27	34.2662	139	34.2647	15	34.2647	38.5	34.2647	61.6	34.2647	64.8
34.2852	23.1	34.2867	67.5	34.2852	32	34.2867	141	34.2852	15	34.2852	40.7	34.2852	57.4	34.2852	66
34.3057	21.7	34.3072	65	34.3057	35	34.3072	144	34.3057	14	34.3057	41.8	34.3057	50.4	34.3057	64.8
34.3263	20.3	34.3278	65	34.3263	37	34.3278	146	34.3263	15	34.3263	44	34.3263	44.8	34.3263	63.6
34.3468	18.9	34.3483	65	34.3468	38	34.3483	148	34.3468	18	34.3468	46.2	34.3468	42	34.3468	60
34.3673	18.9	34.3688	62.5	34.3673	38	34.3688	148	34.3673	20	34.3673	47.3	34.3673	40.6	34.3673	57.6
34.3879	18.9	34.3893	62.5	34.3879	38	34.3893	148	34.3879	23	34.3879	48.4	34.3879	39.2	34.3879	55.2
34.4084	20.3	34.4099	62.5	34.4084	39	34.4099	147	34.4084	27	34.4084	48.4	34.4084	37.8	34.4084	54
34.4289	21	34.4304	62.5	34.4289	40	34.4304	145	34.4289	31	34.4289	48.4	34.4289	37.8	34.4289	54
34.4494	21	34.4509	60	34.4494	41	34.4509	143	34.4494	35	34.4494	48.4	34.4494	36.4	34.4494	56.4
34.47	21.7	34.4715	60	34.47	40	34.4715	141	34.47	36	34.47	47.3	34.47	36.4	34.47	57.6
34.4905	21.7	34.492	60	34.4905	38	34.492	139	34.4905	38	34.4905	47.3	34.4905	36.4	34.4905	60
34.511	22.4	34.5125	60	34.511	36	34.5125	138	34.511	37	34.511	47.3	34.511	37.8	34.511	61.2
34.5316	22.4	34.5331	60	34.5316	32	34.5331	137	34.5316	35	34.5316	47.3	34.5316	39.2	34.5316	62.4
34.5521	21.7	34.5536	60	34.5521	31	34.5536	136	34.5521	34	34.5521	47.3	34.5521	40.6	34.5521	62.4
34.5726	21.7	34.5741	60	34.5726	31	34.5741	134	34.5726	30	34.5726	48.4	34.5726	42	34.5726	61.2
34.5931	21.7	34.5946	60	34.5931	33	34.5946	130	34.5931	28	34.5931	49.5	34.5931	42	34.5931	61.2
34.6137	21	34.6152	60	34.6137	35	34.6152	125	34.6137	27	34.6137	50.6	34.6137	44.8	34.6137	61.2
34.6342	20.3	34.6357	62.5	34.6342	38	34.6357	117	34.6342	25	34.6342	51.7	34.6342	44.8	34.6342	61.2
34.6547	20.3	34.6562	62.5	34.6547	40	34.6562	106	34.6547	26	34.6547	51.7	34.6547	46.2	34.6547	61.2
34.6753	19.6	34.6768	65	34.6753	40	34.6768	94	34.6753	26	34.6753	51.7	34.6753	47.6	34.6753	61.2
34.6958	18.2	34.6973	65	34.6958	40	34.6973	81	34.6958	27	34.6958	51.7	34.6958	46.2	34.6958	62.4
34.7163	18.9	34.7178	67.5	34.7163	38	34.7178	67	34.7163	28	34.7163	50.6	34.7163	47.6	34.7163	61.2
34.7368	19.6	34.7383	67.5	34.7368	36	34.7383	55	34.7368	28	34.7368	48.4	34.7368	46.2	34.7368	61.2
34.7574	20.3	34.7589	67.5	34.7574	33	34.7589	45	34.7574	27	34.7574	47.3	34.7574	46.2	34.7574	60
34.7779	23.1	34.7794	65	34.7779	30	34.7794	37	34.7779	24	34.7779	45.1	34.7779	47.6	34.7779	58.8
34.7984	25.2	34.7999	65	34.7984	29	34.7999	32	34.7984	23	34.7984	44	34.7984	46.2	34.7984	58.8
34.819	27.3	34.8205	62.5	34.819	30	34.8205	28	34.819	21	34.819	42.9	34.819	46.2	34.819	60
34.8395	28.7	34.841	62.5	34.8395	32	34.841	27	34.8395	20	34.8395	41.8	34.8395	46.2	34.8395	62.4
34.86	29.4	34.8615	62.5	34.86	36	34.8615	26	34.86	21	34.86	41.8	34.86	46.2	34.86	64.8
34.8805	28.7	34.882	62.5	34.8805	39	34.882	25	34.8805	23	34.8805	41.8	34.8805	47.6	34.8805	66
34.9011	28.7	34.9026	62.5	34.9011	43	34.9026	24	34.9011	27	34.9011	42.9	34.9011	49	34.9011	67.2
34.9216	27.3	34.9231	62.5	34.9216	46	34.9231	24	34.9216	29	34.9216	44	34.9216	51.8	34.9216	67.2
34.9421	28	34.9436	65	34.9421	47	34.9436	23	34.9421	32	34.9421	45.1	34.9421	54.6	34.9421	64.8
34.9627	28	34.9642	65	34.9627	48	34.9642	23	34.9627	34	34.9627	47.3	34.9627	57.4	34.9627	61.2
34.9832	28	34.9847	65	34.9832	47	34.9847	23	34.9832	35	34.9832	48.4	34.9832	60.2	34.9832	57.6
35.0037	29.4	35.0052	65	35.0037	46	35.0052	25	35.0037	34	35.0037	49.5	35.0037	58.8	35.0037	52.8
35.0242	30.1	35.0258	65	35.0242	45	35.0258	27	35.0242	33	35.0242	49.5	35.0242	60.2	35.0242	50.4
35.0448	30.8	35.0463	62.5	35.0448	45	35.0463	30	35.0448	32	35.0448	49.5	35.0448	57.4	35.0448	49.2
35.0653	30.8	35.0668	62.5	35.0653	42	35.0668	33	35.0653	31	35.0653	49.5	35.0653	56	35.0653	48
35.0858	30.8	35.0874	62.5	35.0858	40	35.0874	36	35.0858	30	35.0858	48.4	35.0858	54.6	35.0858	49.2
35.1064	30.1	35.1079	65	35.1064	38	35.1079	38	35.1064	31	35.1064	48.4	35.1064	51.8	35.1064	50.4
35.1269	30.1	35.1284	65	35.1269	34	35.1284	39	35.1269	31	35.1269	48.4	35.1269	51.8	35.1269	50.4
35.1474	29.4	35.1489	65	35.1474	33	35.1489	39	35.1474	32	35.1474	49.5	35.1474	49	35.1474	51.6
35.1679	28.7	35.1695	62.5	35.1679	32	35.1695	39	35.1679	32	35.1679	50.6	35.1679	50.4	35.1679	51.6
35.1885	26.6	35.19	62.5	35.1885	31	35.19	37	35.1885	31	35.1885	53.9	35.1885	51.8	35.1885	50.4
35.209	25.2	35.2105	60	35.209	35	35.2105	36	35.209	30	35.209	56.1	35.209	50.4	35.209	49.2
35.2295	23.1	35.2311	60	35.2295	39	35.2311	34	35.2295	27	35.2295	59.4	35.2295	51.8	35.2295	49.2
35.2501	22.4	35.2516	60	35.2501	42	35.2516	32	35.2501	26	35.2501	62.7	35.2501	51.8	35.2501	49.2
35.2706	21	35.2721	60	35.2706	48	35.2721	31	35.2706	25	35.2706	66	35.2706	51.8	35.2706	50.4
35.2911	21.7	35.2927	62.5	35.2911	51	35.2927	30	35.2911	24	35.2911	68.2	35.2911	51.8	35.2911	51.6
35.3116	22.4	35.3132	62.5	35.3116	52	35.3132	29	35.3116	26	35.3116	70.4	35.3116	53.2	35.3116	52.8
35.3322	23.8	35.3337	62.5	35.3322	54	35.3337	28	35.3322	28	35.3322	71.5	35.3322	54.6	35.3322	54
35.3527	25.9	35.3542	65	35.3527	56	35.3542	28	35.3527	32	35.3527	70.4	35.3527	56	35.3527	55.2
35.3732	27.3	35.3748	65	35.3732	56	35.3748	27	35.3732	35	35.3732	70.4	35.3732	58.8	35.3732	56.4
35.3938	30.1	35.3953	65	35.3938	58	35.3953	26	35.3938	37	35.3938	69.3	35.3938	60.2	35.3938	55.2
35.4143	31.5	35.4158	65	35.4143	58	35.4158	26	35.4143	39	35.4143	67.1	35.4143	63	35.4143	54
35.4348	32.2	35.4364	65	35.4348	59	35.4364	26	35.4348	40	35.4348	67.1	35.4348	68.6	35.4348	52.8
35.4553	33.6	35.4569	65	35.4553	59	35.4569	26	35.4553	42	35.4553	66	35.4553	70	35.4553	50.4
35.4759	35	35.4774	65	35.4759	57	35.4774	27	35.4759	43	35.4759	67.1	35.4759	71.4	35.4759	48
35.4964	37.1	35.498	65	35.4964	57	35.498	29	35.4964	46	35.4964	69.3	35.4964	70	35.4964	46.8
35.5169	39.2	35.5185	65	35.5169	56	35.5185	30	35.5169	52	35.5169	72.6	35.5169	70	35.5169	46.8
35.5375	40.6	35.539	65	35.5375	57	35.539	32	35.5375	56	35.5375	77	35.5375	67.2	35.5375	49.2
35.558	42	35.5595	65	35.558	60	35.5595	34	35.558	62	35.558	81.4	35.558	64.4	35.558	51.6
35.5785	42	35.5801	62.5	35.5785	62	35.5801	34	35.5785	67	35.5785	85.8	35.5785	63	35.5785	56.4
35.599	40.6	35.6006	62.5	35.599	64	35.6006	35	35.599	72	35.599	89.1	35.599	61.6	35.599	61.2
35.6196	39.2	35.6211	62.5	35.6196	64	35.6211	34	35.6196	74	35.6196	92.4	35.6196	60.2	35.6196	64.8
35.6401	35.7	35.6416	60	35.6401	62	35.6416	33	35.6401	77	35.6401	95.7	35.6401	58.8	35.6401	68.4
35.6606	32.9	35.6622	60	35.6606	58	35.6622	32	35.6606	77	35.6606	96.8	35.6606	60.2	35.6606	70.8
35.6812	29.4	35.6827	57.5	35.6812	56	35.6827	31	35.6812	75	35.6812	96.8	35.6812	58.8	35.6812	70.8
35.7017	28	35.7032	57.5	35.7017	57	35.7032	30	35.7017	72	35.7017	96.8	35.7017	61.6	35.7017	69.6
35.7222	27.3	35.7238	57.5	35.7222	61	35.7238	29	35.7222	68	35.7222	95.7	35.7222	63	35.7222	67.2
35.7427	28	35.7443	57.5	35.7427	68	35.7443	29	35.7427	64	35.7427	94.6	35.7427	63	35.7427	63.6
35.7633	29.4	35.7648	57.5	35.7633	76	35.7648	29	35.7633	60	35.7633	92.4	35.7633	64.4	35.7633	61.2
35.7838	31.5	35.7854	60	35.7838	81	35.7854	29	35.7838	57	35.7838	90.2	35.7838	65.8	35.7838	58.8
35.8043	32.9	35.8059	62.5	35.8043	82	35.8059	30	35.8043	54	35.8043	85.8	35.8043	67.2	35.8043	58.8
35.8249	32.9	35.8264	62.5	35.8249	78	35.8264	30	35.8249	53	35.8249	82.5	35.8249	68.6	35.8249	60
35.8454	32.2	35.8469	65	35.8454	69	35.8469	30	35.8454	52	35.8454	78.1	35.8454	70	35.8454	61.2
35.8659	31.5	35.8675	65	35.8659	58	35.8675	29	35.8659	51	35.8659	73.7	35.8659	68.6	35.8659	63.6
35.8864	29.4	35.888	65	35.8864	50	35.888	28	35.8864	53	35.8864	69.3	35.8864	70	35.8864	66
35.907	27.3	35.9085	65	35.907	45	35.9085	27	35.907	54	35.907	66	35.907	68.6	35.907	68.4
35.9275	26.6	35.9291	62.5	35.9275	46	35.9291	26	35.9275	55	35.9275	63.8	35.9275	68.6	35.9275	69.6
35.948	27.3	35.9496	62.5	35.948	51	35.9496	25	35.948	56	35.948	62.7	35.948	68.6	35.948	69.6
35.9686	28	35.9701	62.5	35.9686	57	35.9701	25	35.9686	57	35.9686	63.8	35.9686	70	35.9686	68.4
35.9891	29.4	35.9907	60	35.9891	65	35.9907	25	35.9891	56	35.9891	67.1	35.9891	71.4	35.9891	67.2
36.0096	30.8	36.0112	60	36.0096	71	36.0112	27	36.0096	56	36.0096	70.4	36.0096	75.6	36.0096	66
36.0301	30.1	36.0317	60	36.0301	72	36.0317	28	36.0301	56	36.0301	74.8	36.0301	78.4	36.0301	66
36.0507	29.4	36.0523	62.5	36.0507	74	36.0523	30	36.0507	57	36.0507	80.3	36.0507	82.6	36.0507	64.8
36.0712	27.3	36.0728	62.5	36.0712	71	36.0728	31	36.0712	58	36.0712	84.7	36.0712	84	36.0712	64.8
36.0917	23.8	36.0933	62.5	36.0917	68	36.0933	32	36.0917	60	36.0917	89.1	36.0917	85.4	36.0917	66
36.1123	21.7	36.1138	62.5	36.1123	66	36.1138	33	36.1123	61	36.1123	92.4	36.1123	85.4	36.1123	66
36.1328	19.6	36.1344	62.5	36.1328	61	36.1344	33	36.1328	61	36.1328	93.5	36.1328	85.4	36.1328	67.2
36.1533	18.9	36.1549	60	36.1533	57	36.1549	32	36.1533	62	36.1533	92.4	36.1533	84	36.1533	68.4
36.1738	20.3	36.1754	60	36.1738	54	36.1754	31	36.1738	59	36.1738	90.2	36.1738	81.2	36.1738	68.4
36.1944	23.8	36.196	57.5	36.1944	48	36.196	30	36.1944	56	36.1944	86.9	36.1944	78.4	36.1944	67.2
36.2149	28	36.2165	57.5	36.2149	45	36.2165	30	36.2149	51	36.2149	81.4	36.2149	77	36.2149	66
36.2354	31.5	36.237	57.5	36.2354	45	36.237	30	36.2354	47	36.2354	75.9	36.2354	72.8	36.2354	62.4
36.2559	33.6	36.2576	57.5	36.2559	46	36.2576	30	36.2559	41	36.2559	70.4	36.2559	71.4	36.2559	58.8
36.2765	34.3	36.2781	57.5	36.2765	49	36.2781	30	36.2765	39	36.2765	64.9	36.2765	68.6	36.2765	55.2
36.297	32.2	36.2986	57.5	36.297	54	36.2986	30	36.297	37	36.297	60.5	36.297	65.8	36.297	51.6
36.3175	29.4	36.3191	57.5	36.3175	58	36.3191	30	36.3175	38	36.3175	56.1	36.3175	63	36.3175	48
36.3381	26.6	36.3397	57.5	36.3381	59	36.3397	30	36.3381	41	36.3381	53.9	36.3381	63	36.3381	45.6
36.3586	23.1	36.3602	55	36.3586	57	36.3602	29	36.3586	46	36.3586	52.8	36.3586	58.8	36.3586	45.6
36.3791	21	36.3807	55	36.3791	55	36.3807	28	36.3791	50	36.3791	52.8	36.3791	57.4	36.3791	48
36.3997	19.6	36.4012	55	36.3997	51	36.4012	27	36.3997	56	36.3997	53.9	36.3997	58.8	36.3997	50.4
36.4202	18.9	36.4218	55	36.4202	48	36.4218	27	36.4202	58	36.4202	55	36.4202	57.4	36.4202	52.8
36.4407	19.6	36.4423	55	36.4407	49	36.4423	27	36.4407	58	36.4407	56.1	36.4407	58.8	36.4407	56.4
36.4612	21	36.4628	55	36.4612	54	36.4628	28	36.4612	56	36.4612	57.2	36.4612	57.4	36.4612	58.8
36.4818	22.4	36.4834	57.5	36.4818	61	36.4834	30	36.4818	52	36.4818	58.3	36.4818	56	36.4818	60
36.5023	24.5	36.5039	57.5	36.5023	68	36.5039	32	36.5023	46	36.5023	59.4	36.5023	56	36.5023	60
36.5228	26.6	36.5244	57.5	36.5228	71	36.5244	34	36.5228	42	36.5228	60.5	36.5228	54.6	36.5228	57.6
36.5433	28	36.545	55	36.5433	72	36.545	37	36.5433	37	36.5433	60.5	36.5433	54.6	36.5433	55.2
36.5639	28.7	36.5655	55	36.5639	68	36.5655	38	36.5639	35	36.5639	61.6	36.5639	54.6	36.5639	52.8
36.5844	28.7	36.586	55	36.5844	61	36.586	40	36.5844	35	36.5844	61.6	36.5844	56	36.5844	51.6
36.6049	27.3	36.6065	55	36.6049	52	36.6065	40	36.6049	37	36.6049	62.7	36.6049	57.4	36.6049	51.6
36.6255	24.5	36.6271	55	36.6255	45	36.6271	40	36.6255	38	36.6255	63.8	36.6255	57.4	36.6255	51.6
36.646	23.1	36.6476	57.5	36.646	41	36.6476	39	36.646	41	36.646	64.9	36.646	56	36.646	52.8
36.6665	21.7	36.6681	57.5	36.6665	40	36.6681	39	36.6665	43	36.6665	66	36.6665	56	36.6665	54
36.687	21.7	36.6887	57.5	36.687	42	36.6887	38	36.687	43	36.687	67.1	36.687	53.2	36.687	55.2
36.7076	23.8	36.7092	60	36.7076	45	36.7092	37	36.7076	42	36.7076	68.2	36.7076	51.8	36.7076	55.2
36.7281	25.9	36.7297	60	36.7281	48	36.7297	37	36.7281	40	36.7281	69.3	36.7281	49	36.7281	54
36.7486	28	36.7503	60	36.7486	51	36.7503	36	36.7486	38	36.7486	69.3	36.7486	46.2	36.7486	51.6
36.7692	30.1	36.7708	60	36.7692	53	36.7708	36	36.7692	36	36.7692	69.3	36.7692	44.8	36.7692	48
36.7897	30.1	36.7913	60	36.7897	55	36.7913	36	36.7897	36	36.7897	68.2	36.7897	43.4	36.7897	45.6
36.8102	28	36.8118	60	36.8102	57	36.8118	35	36.8102	36	36.8102	67.1	36.8102	42	36.8102	43.2
36.8308	24.5	36.8324	57.5	36.8308	60	36.8324	34	36.8308	38	36.8308	66	36.8308	42	36.8308	42
36.8513	20.3	36.8529	57.5	36.8513	63	36.8529	33	36.8513	41	36.8513	64.9	36.8513	44.8	36.8513	40.8
36.8718	14.7	36.8734	57.5	36.8718	65	36.8734	31	36.8718	43	36.8718	62.7	36.8718	47.6	36.8718	40.8
36.8923	10.5	36.894	57.5	36.8923	66	36.894	30	36.8923	45	36.8923	60.5	36.8923	50.4	36.8923	42
36.9129	7	36.9145	60	36.9129	63	36.9145	29	36.9129	45	36.9129	58.3	36.9129	56	36.9129	43.2
36.9334	6.3	36.935	60	36.9334	60	36.935	28	36.9334	46	36.9334	55	36.9334	57.4	36.9334	44.4
36.9539	7	36.9556	60	36.9539	55	36.9556	28	36.9539	45	36.9539	51.7	36.9539	58.8	36.9539	44.4
36.9744	10.5	36.9761	62.5	36.9744	49	36.9761	29	36.9744	44	36.9744	48.4	36.9744	58.8	36.9744	44.4
36.995	13.3	36.9966	62.5	36.995	44	36.9966	30	36.995	44	36.995	46.2	36.995	61.6	36.995	44.4
37.0155	17.5	37.0172	60	37.0155	42	37.0172	31	37.0155	43	37.0155	44	37.0155	61.6	37.0155	44.4
37.036	21	37.0377	60	37.036	40	37.0377	33	37.036	43	37.036	42.9	37.036	63	37.036	44.4
37.0566	23.1	37.0582	57.5	37.0566	41	37.0582	34	37.0566	42	37.0566	42.9	37.0566	65.8	37.0566	45.6
37.0771	23.1	37.0787	57.5	37.0771	42	37.0787	35	37.0771	42	37.0771	45.1	37.0771	67.2	37.0771	48
37.0976	22.4	37.0993	55	37.0976	44	37.0993	36	37.0976	42	37.0976	46.2	37.0976	70	37.0976	50.4
37.1181	21	37.1198	55	37.1181	45	37.1198	36	37.1181	42	37.1181	49.5	37.1181	71.4	37.1181	52.8
37.1387	19.6	37.1403	55	37.1387	46	37.1403	36	37.1387	43	37.1387	52.8	37.1387	74.2	37.1387	54
37.1592	18.2	37.1609	55	37.1592	47	37.1609	35	37.1592	47	37.1592	55	37.1592	74.2	37.1592	55.2
37.1797	16.8	37.1814	57.5	37.1797	47	37.1814	34	37.1797	50	37.1797	57.2	37.1797	74.2	37.1797	54
37.2003	16.1	37.2019	57.5	37.2003	48	37.2019	33	37.2003	54	37.2003	58.3	37.2003	75.6	37.2003	51.6
37.2208	14.7	37.2224	60	37.2208	51	37.2224	32	37.2208	56	37.2208	58.3	37.2208	75.6	37.2208	46.8
37.2413	13.3	37.243	60	37.2413	52	37.243	31	37.2413	58	37.2413	57.2	37.2413	72.8	37.2413	43.2
37.2619	11.9	37.2635	60	37.2619	54	37.2635	31	37.2619	60	37.2619	56.1	37.2619	71.4	37.2619	38.4
37.2824	10.5	37.284	60	37.2824	55	37.284	31	37.2824	60	37.2824	55	37.2824	68.6	37.2824	34.8
37.3029	8.4	37.3046	60	37.3029	56	37.3046	32	37.3029	57	37.3029	52.8	37.3029	65.8	37.3029	31.2
37.3234	9.1	37.3251	57.5	37.3234	56	37.3251	33	37.3234	56	37.3234	52.8	37.3234	63	37.3234	30
37.344	11.9	37.3456	57.5	37.344	55	37.3456	35	37.344	54	37.344	51.7	37.344	61.6	37.344	30
37.3645	15.4	37.3661	57.5	37.3645	54	37.3661	37	37.3645	52	37.3645	51.7	37.3645	58.8	37.3645	31.2
37.385	19.6	37.3867	57.5	37.385	54	37.3867	39	37.385	52	37.385	51.7	37.385	57.4	37.385	34.8
37.4055	23.8	37.4072	60	37.4055	53	37.4072	40	37.4055	52	37.4055	52.8	37.4055	57.4	37.4055	38.4
37.4261	26.6	37.4277	60	37.4261	52	37.4277	41	37.4261	52	37.4261	53.9	37.4261	57.4	37.4261	43.2
37.4466	27.3	37.4483	62.5	37.4466	50	37.4483	41	37.4466	52	37.4466	55	37.4466	58.8	37.4466	46.8
37.4671	26.6	37.4688	62.5	37.4671	50	37.4688	40	37.4671	53	37.4671	56.1	37.4671	58.8	37.4671	50.4
37.4877	24.5	37.4893	62.5	37.4877	48	37.4893	39	37.4877	52	37.4877	56.1	37.4877	57.4	37.4877	51.6
37.5082	21	37.5099	62.5	37.5082	47	37.5099	37	37.5082	51	37.5082	57.2	37.5082	56	37.5082	50.4
37.5287	18.2	37.5304	62.5	37.5287	48	37.5304	35	37.5287	51	37.5287	58.3	37.5287	54.6	37.5287	48
37.5493	17.5	37.5509	60	37.5493	49	37.5509	33	37.5493	50	37.5493	58.3	37.5493	51.8	37.5493	44.4
37.5698	18.2	37.5714	60	37.5698	48	37.5714	32	37.5698	49	37.5698	58.3	37.5698	50.4	37.5698	38.4
37.5903	19.6	37.592	57.5	37.5903	47	37.592	30	37.5903	49	37.5903	59.4	37.5903	49	37.5903	33.6
37.6108	20.3	37.6125	57.5	37.6108	46	37.6125	30	37.6108	49	37.6108	59.4	37.6108	50.4	37.6108	28.8
37.6314	21	37.633	55	37.6314	43	37.633	30	37.6314	46	37.6314	59.4	37.6314	50.4	37.6314	26.4
37.6519	19.6	37.6536	55	37.6519	43	37.6536	30	37.6519	45	37.6519	58.3	37.6519	53.2	37.6519	26.4
37.6724	17.5	37.6741	55	37.6724	46	37.6741	32	37.6724	41	37.6724	58.3	37.6724	57.4	37.6724	27.6
37.693	14	37.6946	55	37.693	48	37.6946	33	37.693	39	37.693	57.2	37.693	60.2	37.693	30
37.7135	11.9	37.7152	55	37.7135	53	37.7152	35	37.7135	36	37.7135	56.1	37.7135	63	37.7135	33.6
37.734	9.8	37.7357	55	37.734	58	37.7357	36	37.734	36	37.734	55	37.734	64.4	37.734	38.4
37.7545	9.1	37.7562	52.5	37.7545	61	37.7562	36	37.7545	35	37.7545	55	37.7545	64.4	37.7545	40.8
37.7751	9.1	37.7767	52.5	37.7751	59	37.7767	36	37.7751	38	37.7751	53.9	37.7751	64.4	37.7751	43.2
37.7956	11.2	37.7973	52.5	37.7956	56	37.7973	35	37.7956	42	37.7956	53.9	37.7956	64.4	37.7956	43.2
37.8161	12.6	37.8178	52.5	37.8161	49	37.8178	33	37.8161	47	37.8161	53.9	37.8161	63	37.8161	42
37.8366	15.4	37.8383	55	37.8366	44	37.8383	32	37.8366	50	37.8366	55	37.8366	63	37.8366	40.8
37.8572	16.1	37.8589	55	37.8572	40	37.8589	30	37.8572	52	37.8572	55	37.8572	63	37.8572	39.6
37.8777	17.5	37.8794	57.5	37.8777	41	37.8794	29	37.8777	52	37.8777	56.1	37.8777	64.4	37.8777	37.2
37.8982	16.8	37.8999	60	37.8982	44	37.8999	28	37.8982	50	37.8982	56.1	37.8982	64.4	37.8982	34.8
37.9188	16.1	37.9205	60	37.9188	52	37.9205	28	37.9188	48	37.9188	57.2	37.9188	65.8	37.9188	33.6
37.9393	15.4	37.941	60	37.9393	57	37.941	29	37.9393	44	37.9393	57.2	37.9393	67.2	37.9393	32.4
37.9598	15.4	37.9615	60	37.9598	61	37.9615	30	37.9598	42	37.9598	58.3	37.9598	70	37.9598	32.4
37.9804	14	37.982	60	37.9804	62	37.982	31	37.9804	40	37.9804	59.4	37.9804	71.4	37.9804	32.4
38.0009	14.7	38.0026	57.5	38.0009	59	38.0026	32	38.0009	40	38.0009	60.5	38.0009	72.8	38.0009	32.4
38.0214	14.7	38.0231	55	38.0214	50	38.0231	33	38.0214	41	38.0214	61.6	38.0214	74.2	38.0214	33.6
38.0419	16.1	38.0436	52.5	38.0419	42	38.0436	33	38.0419	43	38.0419	62.7	38.0419	75.6	38.0419	36
38.0625	16.1	38.0642	50	38.0625	33	38.0642	33	38.0625	46	38.0625	63.8	38.0625	74.2	38.0625	37.2
38.083	16.8	38.0847	50	38.083	27	38.0847	32	38.083	50	38.083	64.9	38.083	75.6	38.083	40.8
38.1035	18.2	38.1052	50	38.1035	24	38.1052	31	38.1035	52	38.1035	66	38.1035	72.8	38.1035	44.4
38.124	19.6	38.1258	52.5	38.124	24	38.1258	30	38.124	54	38.124	67.1	38.124	70	38.124	48
38.1446	20.3	38.1463	55	38.1446	27	38.1463	30	38.1446	54	38.1446	68.2	38.1446	65.8	38.1446	51.6
38.1651	21	38.1668	57.5	38.1651	33	38.1668	30	38.1651	53	38.1651	70.4	38.1651	61.6	38.1651	54
38.1856	20.3	38.1873	57.5	38.1856	36	38.1873	30	38.1856	52	38.1856	72.6	38.1856	57.4	38.1856	56.4
38.2062	19.6	38.2079	60	38.2062	41	38.2079	31	38.2062	52	38.2062	75.9	38.2062	54.6	38.2062	57.6
38.2267	18.9	38.2284	60	38.2267	42	38.2284	32	38.2267	52	38.2267	78.1	38.2267	51.8	38.2267	57.6
38.2472	18.2	38.2489	57.5	38.2472	42	38.2489	33	38.2472	54	38.2472	81.4	38.2472	50.4	38.2472	56.4
38.2677	17.5	38.2695	57.5	38.2677	41	38.2695	34	38.2677	57	38.2677	83.6	38.2677	51.8	38.2677	54
38.2883	18.2	38.29	55	38.2883	40	38.29	35	38.2883	61	38.2883	85.8	38.2883	51.8	38.2883	49.2
38.3088	18.9	38.3105	52.5	38.3088	40	38.3105	35	38.3088	65	38.3088	86.9	38.3088	53.2	38.3088	44.4
38.3293	20.3	38.331	52.5	38.3293	42	38.331	35	38.3293	68	38.3293	86.9	38.3293	56	38.3293	39.6
38.3499	21.7	38.3516	50	38.3499	45	38.3516	35	38.3499	70	38.3499	86.9	38.3499	57.4	38.3499	36
38.3704	21.7	38.3721	50	38.3704	48	38.3721	34	38.3704	72	38.3704	84.7	38.3704	60.2	38.3704	32.4
38.3909	20.3	38.3926	50	38.3909	50	38.3926	34	38.3909	71	38.3909	81.4	38.3909	64.4	38.3909	31.2
38.4115	18.9	38.4132	50	38.4115	50	38.4132	33	38.4115	68	38.4115	78.1	38.4115	65.8	38.4115	32.4
38.432	16.8	38.4337	52.5	38.432	49	38.4337	33	38.432	65	38.432	73.7	38.432	67.2	38.432	34.8
38.4525	15.4	38.4542	52.5	38.4525	45	38.4542	33	38.4525	61	38.4525	68.2	38.4525	68.6	38.4525	38.4
38.473	13.3	38.4748	52.5	38.473	41	38.4748	33	38.473	58	38.473	63.8	38.473	68.6	38.473	42
38.4936	13.3	38.4953	55	38.4936	38	38.4953	34	38.4936	54	38.4936	58.3	38.4936	64.4	38.4936	44.4
38.5141	14	38.5158	55	38.5141	36	38.5158	35	38.5141	53	38.5141	53.9	38.5141	63	38.5141	44.4
38.5346	14.7	38.5363	55	38.5346	36	38.5363	36	38.5346	53	38.5346	50.6	38.5346	60.2	38.5346	43.2
38.5551	15.4	38.5569	52.5	38.5551	38	38.5569	37	38.5551	54	38.5551	47.3	38.5551	57.4	38.5551	42
38.5757	14.7	38.5774	52.5	38.5757	39	38.5774	38	38.5757	55	38.5757	45.1	38.5757	54.6	38.5757	39.6
38.5962	13.3	38.5979	52.5	38.5962	40	38.5979	39	38.5962	58	38.5962	44	38.5962	54.6	38.5962	39.6
38.6167	10.5	38.6185	52.5	38.6167	40	38.6185	39	38.6167	58	38.6167	42.9	38.6167	51.8	38.6167	39.6
38.6373	7.7	38.639	52.5	38.6373	36	38.639	39	38.6373	59	38.6373	41.8	38.6373	50.4	38.6373	42
38.6578	4.9	38.6595	55	38.6578	34	38.6595	38	38.6578	58	38.6578	41.8	38.6578	50.4	38.6578	45.6
38.6783	2.1	38.6801	55	38.6783	33	38.6801	37	38.6783	57	38.6783	40.7	38.6783	50.4	38.6783	50.4
38.6988	0.7	38.7006	55	38.6988	34	38.7006	36	38.6988	55	38.6988	40.7	38.6988	50.4	38.6988	54
38.7194	0	38.7211	55	38.7194	37	38.7211	35	38.7194	53	38.7194	40.7	38.7194	50.4	38.7194	56.4
38.7399	0	38.7416	52.5	38.7399	42	38.7416	34	38.7399	50	38.7399	40.7	38.7399	53.2	38.7399	56.4
38.7604	0.7	38.7622	52.5	38.7604	47	38.7622	34	38.7604	47	38.7604	41.8	38.7604	54.6	38.7604	56.4
38.781	2.1	38.7827	50	38.781	47	38.7827	34	38.781	44	38.781	42.9	38.781	54.6	38.781	54
38.8015	3.5	38.8032	50	38.8015	46	38.8032	35	38.8015	42	38.8015	44	38.8015	56	38.8015	51.6
38.822	5.6	38.8238	50	38.822	44	38.8238	36	38.822	40	38.822	46.2	38.822	54.6	38.822	50.4
38.8425	6.3	38.8443	50	38.8425	37	38.8443	37	38.8425	39	38.8425	47.3	38.8425	54.6	38.8425	49.2
38.8631	9.1	38.8648	50	38.8631	33	38.8648	38	38.8631	38	38.8631	49.5	38.8631	57.4	38.8631	48
38.8836	10.5	38.8854	50	38.8836	31	38.8854	39	38.8836	39	38.8836	50.6	38.8836	58.8	38.8836	46.8
38.9041	13.3	38.9059	50	38.9041	31	38.9059	40	38.9041	39	38.9041	51.7	38.9041	61.6	38.9041	45.6
38.9247	14	38.9264	50	38.9247	31	38.9264	40	38.9247	38	38.9247	51.7	38.9247	61.6	38.9247	44.4
38.9452	16.8	38.947	50	38.9452	32	38.947	39	38.9452	37	38.9452	51.7	38.9452	63	38.9452	43.2
38.9657	18.2	38.9675	50	38.9657	32	38.9675	38	38.9657	37	38.9657	51.7	38.9657	61.6	38.9657	40.8
38.9862	18.2	38.988	50	38.9862	30	38.988	36	38.9862	36	38.9862	50.6	38.9862	60.2	38.9862	39.6
39.0068	17.5	39.0085	50	39.0068	28	39.0085	34	39.0068	37	39.0068	50.6	39.0068	57.4	39.0068	38.4
39.0273	16.8	39.0291	50	39.0273	25	39.0291	32	39.0273	40	39.0273	50.6	39.0273	54.6	39.0273	39.6
39.0478	15.4	39.0496	50	39.0478	24	39.0496	30	39.0478	43	39.0478	50.6	39.0478	51.8	39.0478	40.8
39.0684	14.7	39.0701	50	39.0684	23	39.0701	29	39.0684	46	39.0684	50.6	39.0684	53.2	39.0684	43.2
39.0889	14	39.0906	52.5	39.0889	26	39.0906	28	39.0889	49	39.0889	50.6	39.0889	51.8	39.0889	45.6
39.1094	12.6	39.1112	52.5	39.1094	29	39.1112	28	39.1094	52	39.1094	49.5	39.1094	53.2	39.1094	46.8
39.1299	11.9	39.1317	55	39.1299	33	39.1317	30	39.1299	53	39.1299	49.5	39.1299	56	39.1299	48
39.1505	11.9	39.1522	55	39.1505	37	39.1522	31	39.1505	54	39.1505	48.4	39.1505	60.2	39.1505	48
39.171	10.5	39.1728	57.5	39.171	39	39.1728	33	39.171	53	39.171	48.4	39.171	60.2	39.171	46.8
39.1915	9.8	39.1933	57.5	39.1915	39	39.1933	34	39.1915	52	39.1915	47.3	39.1915	61.6	39.1915	44.4
39.2121	9.8	39.2138	57.5	39.2121	38	39.2138	35	39.2121	50	39.2121	48.4	39.2121	61.6	39.2121	42
39.2326	9.8	39.2344	57.5	39.2326	36	39.2344	36	39.2326	48	39.2326	48.4	39.2326	57.4	39.2326	40.8
39.2531	10.5	39.2549	57.5	39.2531	31	39.2549	35	39.2531	48	39.2531	49.5	39.2531	56	39.2531	39.6
39.2736	13.3	39.2754	55	39.2736	26	39.2754	34	39.2736	47	39.2736	50.6	39.2736	53.2	39.2736	38.4
39.2942	15.4	39.2959	55	39.2942	22	39.2959	33	39.2942	46	39.2942	51.7	39.2942	51.8	39.2942	38.4
39.3147	17.5	39.3165	55	39.3147	19	39.3165	31	39.3147	47	39.3147	53.9	39.3147	49	39.3147	39.6
39.3352	18.2	39.337	55	39.3352	16	39.337	30	39.3352	46	39.3352	55	39.3352	50.4	39.3352	42
39.3558	19.6	39.3575	55	39.3558	17	39.3575	29	39.3558	45	39.3558	55	39.3558	53.2	39.3558	44.4
39.3763	19.6	39.3781	55	39.3763	20	39.3781	29	39.3763	43	39.3763	56.1	39.3763	53.2	39.3763	46.8
39.3968	18.2	39.3986	52.5	39.3968	26	39.3986	29	39.3968	41	39.3968	56.1	39.3968	54.6	39.3968	50.4
39.4173	18.9	39.4191	52.5	39.4173	32	39.4191	30	39.4173	40	39.4173	55	39.4173	57.4	39.4173	52.8
39.4379	18.9	39.4397	52.5	39.4379	40	39.4397	31	39.4379	39	39.4379	55	39.4379	57.4	39.4379	56.4
39.4584	21	39.4602	52.5	39.4584	46	39.4602	33	39.4584	39	39.4584	55	39.4584	57.4	39.4584	58.8
39.4789	22.4	39.4807	52.5	39.4789	51	39.4807	34	39.4789	39	39.4789	55	39.4789	56	39.4789	60
39.4995	23.8	39.5012	52.5	39.4995	53	39.5012	35	39.4995	42	39.4995	55	39.4995	56	39.4995	60
39.52	24.5	39.5218	52.5	39.52	54	39.5218	36	39.52	45	39.52	56.1	39.52	54.6	39.52	60
39.5405	24.5	39.5423	52.5	39.5405	53	39.5423	36	39.5405	49	39.5405	57.2	39.5405	57.4	39.5405	58.8
39.561	21.7	39.5628	52.5	39.561	51	39.5628	37	39.561	52	39.561	59.4	39.561	60.2	39.561	56.4
39.5816	17.5	39.5834	52.5	39.5816	47	39.5834	38	39.5816	56	39.5816	60.5	39.5816	63	39.5816	55.2
39.6021	11.9	39.6039	50	39.6021	47	39.6039	38	39.6021	60	39.6021	62.7	39.6021	70	39.6021	55.2
39.6226	7	39.6244	50	39.6226	45	39.6244	38	39.6226	60	39.6226	64.9	39.6226	75.6	39.6226	56.4
39.6431	2.1	39.645	47.5	39.6431	44	39.645	39	39.6431	61	39.6431	67.1	39.6431	79.8	39.6431	60
39.6637	1.4	39.6655	47.5	39.6637	43	39.6655	39	39.6637	62	39.6637	70.4	39.6637	85.4	39.6637	64.8
39.6842	1.4	39.686	45	39.6842	45	39.686	39	39.6842	60	39.6842	73.7	39.6842	89.6	39.6842	70.8
39.7047	4.9	39.7065	45	39.7047	43	39.7065	39	39.7047	60	39.7047	77	39.7047	89.6	39.7047	76.8
39.7253	8.4	39.7271	45	39.7253	44	39.7271	39	39.7253	60	39.7253	80.3	39.7253	89.6	39.7253	82.8
39.7458	14	39.7476	45	39.7458	43	39.7476	39	39.7458	60	39.7458	83.6	39.7458	89.6	39.7458	88.8
39.7663	16.1	39.7681	47.5	39.7663	44	39.7681	39	39.7663	62	39.7663	86.9	39.7663	86.8	39.7663	93.6
39.7869	19.6	39.7887	47.5	39.7869	44	39.7887	39	39.7869	64	39.7869	89.1	39.7869	84	39.7869	94.8
39.8074	17.5	39.8092	47.5	39.8074	44	39.8092	38	39.8074	66	39.8074	90.2	39.8074	81.2	39.8074	94.8
39.8279	16.1	39.8297	47.5	39.8279	44	39.8297	38	39.8279	67	39.8279	90.2	39.8279	78.4	39.8279	93.6
39.8484	11.2	39.8503	47.5	39.8484	42	39.8503	37	39.8484	67	39.8484	88	39.8484	75.6	39.8484	90
39.869	8.4	39.8708	47.5	39.869	40	39.8708	37	39.869	65	39.869	85.8	39.869	74.2	39.869	85.2
39.8895	3.5	39.8913	47.5	39.8895	35	39.8913	37	39.8895	63	39.8895	81.4	39.8895	71.4	39.8895	80.4
39.91	2.8	39.9118	47.5	39.91	31	39.9118	38	39.91	60	39.91	77	39.91	71.4	39.91	75.6
39.9305	1.4	39.9324	47.5	39.9305	25	39.9324	39	39.9305	56	39.9305	70.4	39.9305	71.4	39.9305	70.8
39.9511	2.8	39.9529	47.5	39.9511	21	39.9529	41	39.9511	54	39.9511	64.9	39.9511	68.6	39.9511	67.2
39.9716	4.2	39.9734	47.5	39.9716	19	39.9734	43	39.9716	50	39.9716	58.3	39.9716	67.2	39.9716	63.6
39.9921	8.4	39.994	50	39.9921	21	39.994	46	39.9921	46	39.9921	52.8	39.9921	64.4	39.9921	61.2
40.0127	9.1	40.0145	50	40.0127	23	40.0145	48	40.0127	43	40.0127	48.4	40.0127	58.8	40.0127	60
40.0332	11.2	40.035	50	40.0332	27	40.035	50	40.0332	40	40.0332	44	40.0332	54.6	40.0332	58.8
40.0537	11.2	40.0555	50	40.0537	32	40.0555	52	40.0537	36	40.0537	40.7	40.0537	51.8	40.0537	57.6
40.0742	9.1	40.0761	50	40.0742	34	40.0761	53	40.0742	36	40.0742	38.5	40.0742	47.6	40.0742	57.6
40.0948	4.2	40.0966	47.5	40.0948	34	40.0966	54	40.0948	35	40.0948	37.4	40.0948	47.6	40.0948	58.8
40.1153	0	40.1171	47.5	40.1153	33	40.1171	54	40.1153	35	40.1153	38.5	40.1153	50.4	40.1153	58.8
40.1358	0	40.1377	45	40.1358	30	40.1377	55	40.1358	35	40.1358	38.5	40.1358	51.8	40.1358	60
40.1564	0	40.1582	45	40.1564	26	40.1582	55	40.1564	38	40.1564	40.7	40.1564	56	40.1564	60
40.1769	0	40.1787	42.5	40.1769	24	40.1787	55	40.1769	39	40.1769	41.8	40.1769	60.2	40.1769	60
40.1974	0	40.1993	42.5	40.1974	20	40.1993	56	40.1974	39	40.1974	44	40.1974	61.6	40.1974	58.8
40.218	0	40.2198	42.5	40.218	18	40.2198	57	40.218	40	40.218	45.1	40.218	61.6	40.218	57.6
40.2385	0.7	40.2403	42.5	40.2385	16	40.2403	57	40.2385	40	40.2385	46.2	40.2385	58.8	40.2385	54
40.259	3.5	40.2608	45	40.259	15	40.2608	58	40.259	38	40.259	45.1	40.259	56	40.259	51.6
40.2795	7.7	40.2814	45	40.2795	11	40.2814	59	40.2795	36	40.2795	44	40.2795	51.8	40.2795	48
40.3001	10.5	40.3019	47.5	40.3001	9	40.3019	59	40.3001	36	40.3001	42.9	40.3001	47.6	40.3001	44.4
40.3206	13.3	40.3224	47.5	40.3206	7	40.3224	60	40.3206	35	40.3206	40.7	40.3206	44.8	40.3206	42
40.3411	13.3	40.343	47.5	40.3411	5	40.343	61	40.3411	34	40.3411	38.5	40.3411	42	40.3411	39.6
40.3616	12.6	40.3635	47.5	40.3616	6	40.3635	62	40.3616	34	40.3616	36.3	40.3616	39.2	40.3616	39.6
40.3822	9.8	40.384	50	40.3822	7	40.384	63	40.3822	33	40.3822	35.2	40.3822	40.6	40.3822	40.8
40.4027	8.4	40.4046	50	40.4027	9	40.4046	65	40.4027	32	40.4027	34.1	40.4027	42	40.4027	43.2
40.4232	7	40.4251	50	40.4232	12	40.4251	66	40.4232	30	40.4232	34.1	40.4232	43.4	40.4232	46.8
40.4438	9.1	40.4456	50	40.4438	18	40.4456	68	40.4438	29	40.4438	35.2	40.4438	46.2	40.4438	51.6
40.4643	10.5	40.4661	50	40.4643	22	40.4661	69	40.4643	27	40.4643	37.4	40.4643	49	40.4643	56.4
40.4848	14	40.4867	50	40.4848	26	40.4867	71	40.4848	25	40.4848	38.5	40.4848	51.8	40.4848	60
40.5053	16.1	40.5072	50	40.5053	29	40.5072	72	40.5053	23	40.5053	40.7	40.5053	53.2	40.5053	61.2
40.5259	18.2	40.5277	47.5	40.5259	31	40.5277	74	40.5259	24	40.5259	41.8	40.5259	53.2	40.5259	60
40.5464	17.5	40.5483	47.5	40.5464	32	40.5483	75	40.5464	23	40.5464	42.9	40.5464	51.8	40.5464	58.8
40.5669	16.8	40.5688	45	40.5669	30	40.5688	76	40.5669	22	40.5669	42.9	40.5669	50.4	40.5669	55.2
40.5875	14	40.5893	45	40.5875	28	40.5893	77	40.5875	22	40.5875	41.8	40.5875	44.8	40.5875	52.8
40.608	11.2	40.6099	42.5	40.608	25	40.6099	77	40.608	22	40.608	40.7	40.608	43.4	40.608	50.4
40.6285	7.7	40.6304	42.5	40.6285	23	40.6304	76	40.6285	22	40.6285	38.5	40.6285	39.2	40.6285	50.4
40.6491	6.3	40.6509	42.5	40.6491	22	40.6509	74	40.6491	22	40.6491	35.2	40.6491	36.4	40.6491	51.6
40.6696	4.2	40.6714	42.5	40.6696	23	40.6714	71	40.6696	24	40.6696	33	40.6696	35	40.6696	55.2
40.6901	4.9	40.692	42.5	40.6901	23	40.692	68	40.6901	28	40.6901	30.8	40.6901	36.4	40.6901	58.8
40.7106	5.6	40.7125	42.5	40.7106	27	40.7125	66	40.7106	30	40.7106	29.7	40.7106	39.2	40.7106	63.6
40.7312	9.1	40.733	42.5	40.7312	29	40.733	64	40.7312	35	40.7312	29.7	40.7312	43.4	40.7312	67.2
40.7517	11.2	40.7536	42.5	40.7517	32	40.7536	64	40.7517	38	40.7517	30.8	40.7517	47.6	40.7517	69.6
40.7722	15.4	40.7741	42.5	40.7722	33	40.7741	65	40.7722	41	40.7722	31.9	40.7722	53.2	40.7722	70.8
40.7927	18.2	40.7946	42.5	40.7927	35	40.7946	67	40.7927	42	40.7927	35.2	40.7927	57.4	40.7927	72
40.8133	21.7	40.8152	45	40.8133	34	40.8152	70	40.8133	44	40.8133	38.5	40.8133	57.4	40.8133	72
40.8338	23.1	40.8357	45	40.8338	36	40.8357	74	40.8338	42	40.8338	42.9	40.8338	54.6	40.8338	72
40.8543	25.2	40.8562	47.5	40.8543	35	40.8562	78	40.8543	42	40.8543	46.2	40.8543	51.8	40.8543	72
40.8749	25.2	40.8767	47.5	40.8749	33	40.8767	81	40.8749	41	40.8749	48.4	40.8749	49	40.8749	72
40.8954	25.2	40.8973	50	40.8954	32	40.8973	83	40.8954	40	40.8954	50.6	40.8954	44.8	40.8954	73.2
40.9159	24.5	40.9178	50	40.9159	32	40.9178	85	40.9159	37	40.9159	51.7	40.9159	42	40.9159	74.4
40.9365	24.5	40.9383	50	40.9365	34	40.9383	87	40.9365	37	40.9365	51.7	40.9365	42	40.9365	75.6
40.957	25.2	40.9589	50	40.957	35	40.9589	89	40.957	36	40.957	50.6	40.957	43.4	40.957	76.8
40.9775	26.6	40.9794	47.5	40.9775	39	40.9794	92	40.9775	35	40.9775	50.6	40.9775	44.8	40.9775	78
40.998	28.7	40.9999	47.5	40.998	40	40.9999	96	40.998	36	40.998	49.5	40.998	50.4	40.998	78
41.0186	30.8	41.0204	47.5	41.0186	44	41.0204	101	41.0186	38	41.0186	49.5	41.0186	56	41.0186	79.2
41.0391	33.6	41.041	45	41.0391	44	41.041	107	41.0391	39	41.0391	49.5	41.0391	60.2	41.0391	78
41.0596	35.7	41.0615	45	41.0596	43	41.0615	113	41.0596	42	41.0596	50.6	41.0596	63	41.0596	78
41.0802	37.1	41.082	45	41.0802	40	41.082	120	41.0802	45	41.0802	51.7	41.0802	67.2	41.0802	76.8
41.1007	37.1	41.1026	45	41.1007	40	41.1026	128	41.1007	48	41.1007	53.9	41.1007	67.2	41.1007	75.6
41.1212	37.8	41.1231	45	41.1212	38	41.1231	135	41.1212	50	41.1212	55	41.1212	67.2	41.1212	73.2
41.1417	36.4	41.1436	45	41.1417	40	41.1436	141	41.1417	50	41.1417	56.1	41.1417	64.4	41.1417	73.2
41.1623	35.7	41.1641	47.5	41.1623	42	41.1641	147	41.1623	51	41.1623	56.1	41.1623	63	41.1623	72
41.1828	35	41.1847	47.5	41.1828	46	41.1847	153	41.1828	48	41.1828	55	41.1828	60.2	41.1828	72
41.2033	35	41.2052	47.5	41.2033	49	41.2052	158	41.2033	45	41.2033	53.9	41.2033	58.8	41.2033	72
41.2238	34.3	41.2257	47.5	41.2238	52	41.2257	164	41.2238	43	41.2238	52.8	41.2238	57.4	41.2238	73.2
41.2444	33.6	41.2463	47.5	41.2444	53	41.2463	169	41.2444	40	41.2444	50.6	41.2444	57.4	41.2444	74.4
41.2649	33.6	41.2668	47.5	41.2649	55	41.2668	175	41.2649	36	41.2649	49.5	41.2649	57.4	41.2649	75.6
41.2854	34.3	41.2873	47.5	41.2854	55	41.2873	180	41.2854	36	41.2854	48.4	41.2854	58.8	41.2854	75.6
41.306	35	41.3079	47.5	41.306	56	41.3079	187	41.306	36	41.306	48.4	41.306	57.4	41.306	76.8
41.3265	37.1	41.3284	47.5	41.3265	60	41.3284	194	41.3265	37	41.3265	50.6	41.3265	60.2	41.3265	78
41.347	39.9	41.3489	47.5	41.347	63	41.3489	203	41.347	38	41.347	52.8	41.347	63	41.347	79.2
41.3676	45.5	41.3695	47.5	41.3676	67	41.3695	212	41.3676	42	41.3676	56.1	41.3676	65.8	41.3676	81.6
41.3881	50.4	41.39	47.5	41.3881	70	41.39	224	41.3881	46	41.3881	60.5	41.3881	71.4	41.3881	85.2
41.4086	56.7	41.4105	47.5	41.4086	74	41.4105	237	41.4086	50	41.4086	64.9	41.4086	78.4	41.4086	88.8
41.4291	61.6	41.431	47.5	41.4291	75	41.431	251	41.4291	55	41.4291	69.3	41.4291	84	41.4291	93.6
41.4497	66.5	41.4516	47.5	41.4497	76	41.4516	265	41.4497	61	41.4497	73.7	41.4497	92.4	41.4497	99.6
41.4702	68.6	41.4721	50	41.4702	76	41.4721	280	41.4702	67	41.4702	77	41.4702	100.8	41.4702	104.4
41.4907	68.6	41.4926	55	41.4907	76	41.4926	293	41.4907	72	41.4907	81.4	41.4907	106.4	41.4907	109.2
41.5112	69.3	41.5132	60	41.5112	76	41.5132	306	41.5112	78	41.5112	84.7	41.5112	109.2	41.5112	112.8
41.5318	69.3	41.5337	67.5	41.5318	78	41.5337	318	41.5318	84	41.5318	88	41.5318	113.4	41.5318	116.4
41.5523	70.7	41.5542	77.5	41.5523	80	41.5542	329	41.5523	88	41.5523	92.4	41.5523	113.4	41.5523	120
41.5728	72.8	41.5748	87.5	41.5728	85	41.5748	340	41.5728	91	41.5728	96.8	41.5728	114.8	41.5728	122.4
41.5934	78.4	41.5953	97.5	41.5934	89	41.5953	353	41.5934	92	41.5934	101.2	41.5934	117.6	41.5934	124.8
41.6139	84.7	41.6158	107.5	41.6139	96	41.6158	367	41.6139	94	41.6139	105.6	41.6139	121.8	41.6139	128.4
41.6344	93.8	41.6363	117.5	41.6344	103	41.6363	383	41.6344	93	41.6344	110	41.6344	126	41.6344	133.2
41.6549	102.2	41.6569	130	41.6549	112	41.6569	402	41.6549	95	41.6549	113.3	41.6549	135.8	41.6549	139.2
41.6755	112	41.6774	142.5	41.6755	121	41.6774	422	41.6755	97	41.6755	114.4	41.6755	148.4	41.6755	146.4
41.696	120.4	41.6979	155	41.696	130	41.6979	443	41.696	103	41.696	114.4	41.696	161	41.696	154.8
41.7165	128.8	41.7185	170	41.7165	139	41.7185	464	41.7165	111	41.7165	112.2	41.7165	175	41.7165	164.4
41.7371	135.8	41.739	187.5	41.7371	147	41.739	483	41.7371	122	41.7371	110	41.7371	193.2	41.7371	174
41.7576	144.2	41.7595	207.5	41.7576	156	41.7595	499	41.7576	137	41.7576	107.8	41.7576	211.4	41.7576	184.8
41.7781	153.3	41.7801	230	41.7781	164	41.7801	514	41.7781	153	41.7781	107.8	41.7781	228.2	41.7781	196.8
41.7987	163.1	41.8006	252.5	41.7987	173	41.8006	527	41.7987	172	41.7987	111.1	41.7987	246.4	41.7987	210
41.8192	175	41.8211	277.5	41.8192	181	41.8211	540	41.8192	189	41.8192	119.9	41.8192	267.4	41.8192	225.6
41.8397	188.3	41.8416	305	41.8397	193	41.8416	554	41.8397	209	41.8397	135.3	41.8397	287	41.8397	242.4
41.8602	203	41.8622	330	41.8602	208	41.8622	572	41.8602	227	41.8602	158.4	41.8602	308	41.8602	261.6
41.8808	217.7	41.8827	355	41.8808	225	41.8827	594	41.8808	248	41.8808	189.2	41.8808	334.6	41.8808	284.4
41.9013	233.1	41.9032	380	41.9013	246	41.9032	618	41.9013	267	41.9013	226.6	41.9013	362.6	41.9013	308.4
41.9218	247.8	41.9238	402.5	41.9218	269	41.9238	645	41.9218	290	41.9218	270.6	41.9218	392	41.9218	333.6
41.9423	262.5	41.9443	422.5	41.9423	293	41.9443	674	41.9423	313	41.9423	317.9	41.9423	428.4	41.9423	361.2
41.9629	277.2	41.9648	440	41.9629	314	41.9648	703	41.9629	342	41.9629	369.6	41.9629	469	41.9629	391.2
41.9834	293.3	41.9853	455	41.9834	334	41.9853	731	41.9834	372	41.9834	422.4	41.9834	513.8	41.9834	423.6
42.0039	310.1	42.0059	470	42.0039	350	42.0059	757	42.0039	407	42.0039	475.2	42.0039	562.8	42.0039	457.2
42.0245	326.9	42.0264	482.5	42.0245	365	42.0264	782	42.0245	443	42.0245	528	42.0245	616	42.0245	494.4
42.045	346.5	42.0469	495	42.045	384	42.0469	806	42.045	484	42.045	580.8	42.045	670.6	42.045	532.8
42.0655	366.1	42.0675	510	42.0655	407	42.0675	828	42.0655	523	42.0655	633.6	42.0655	726.6	42.0655	574.8
42.0861	386.4	42.088	525	42.0861	439	42.088	848	42.0861	563	42.0861	685.3	42.0861	782.6	42.0861	619.2
42.1066	406.7	42.1085	542.5	42.1066	476	42.1085	867	42.1066	602	42.1066	737	42.1066	838.6	42.1066	667.2
42.1271	428.4	42.1291	562.5	42.1271	522	42.1291	884	42.1271	642	42.1271	788.7	42.1271	891.8	42.1271	716.4
42.1476	450.8	42.1496	582.5	42.1476	570	42.1496	900	42.1476	685	42.1476	839.3	42.1476	945	42.1476	766.8
42.1682	474.6	42.1701	605	42.1682	616	42.1701	916	42.1682	730	42.1682	888.8	42.1682	999.6	42.1682	819.6
42.1887	500.5	42.1906	627.5	42.1887	661	42.1906	932	42.1887	782	42.1887	935	42.1887	1054.2	42.1887	874.8
42.2092	526.4	42.2112	647.5	42.2092	701	42.2112	950	42.2092	841	42.2092	977.9	42.2092	1111.6	42.2092	928.8
42.2298	554.4	42.2317	667.5	42.2298	739	42.2317	970	42.2298	907	42.2298	1016.4	42.2298	1176	42.2298	984
42.2503	581.7	42.2522	685	42.2503	776	42.2522	993	42.2503	976	42.2503	1048.3	42.2503	1241.8	42.2503	1038
42.2708	608.3	42.2728	702.5	42.2708	813	42.2728	1018	42.2708	1047	42.2708	1073.6	42.2708	1309	42.2708	1088.4
42.2913	631.4	42.2933	717.5	42.2913	853	42.2933	1046	42.2913	1113	42.2913	1092.3	42.2913	1374.8	42.2913	1134
42.3119	653.1	42.3138	730	42.3119	892	42.3138	1076	42.3119	1172	42.3119	1104.4	42.3119	1435	42.3119	1170
42.3324	669.2	42.3344	742.5	42.3324	931	42.3344	1105	42.3324	1217	42.3324	1109.9	42.3324	1482.6	42.3324	1196.4
42.3529	682.5	42.3549	755	42.3529	965	42.3549	1133	42.3529	1246	42.3529	1112.1	42.3529	1516.2	42.3529	1209.6
42.3734	690.2	42.3754	767.5	42.3734	991	42.3754	1157	42.3734	1259	42.3734	1111	42.3734	1527.4	42.3734	1209.6
42.394	693.7	42.3959	777.5	42.394	1006	42.3959	1179	42.394	1256	42.394	1108.8	42.394	1516.2	42.394	1196.4
42.4145	693	42.4165	787.5	42.4145	1006	42.4165	1198	42.4145	1243	42.4145	1105.5	42.4145	1482.6	42.4145	1171.2
42.435	688.8	42.437	795	42.435	993	42.437	1215	42.435	1221	42.435	1104.4	42.435	1429.4	42.435	1135.2
42.4556	683.2	42.4575	800	42.4556	969	42.4575	1233	42.4556	1197	42.4556	1105.5	42.4556	1358	42.4556	1093.2
42.4761	676.2	42.4781	805	42.4761	939	42.4781	1251	42.4761	1174	42.4761	1107.7	42.4761	1281	42.4761	1047.6
42.4966	670.6	42.4986	807.5	42.4966	908	42.4986	1271	42.4966	1151	42.4966	1112.1	42.4966	1199.8	42.4966	1002
42.5172	666.4	42.5191	810	42.5172	880	42.5191	1291	42.5172	1131	42.5172	1117.6	42.5172	1121.4	42.5172	960
42.5377	662.9	42.5397	810	42.5377	859	42.5397	1309	42.5377	1113	42.5377	1123.1	42.5377	1052.8	42.5377	922.8
42.5582	662.2	42.5602	810	42.5582	849	42.5602	1324	42.5582	1098	42.5582	1128.6	42.5582	995.4	42.5582	888
42.5787	660.1	42.5807	810	42.5787	845	42.5807	1333	42.5787	1083	42.5787	1133	42.5787	947.8	42.5787	855.6
42.5993	659.4	42.6012	810	42.5993	846	42.6012	1337	42.5993	1065	42.5993	1135.2	42.5993	914.2	42.5993	820.8
42.6198	655.2	42.6218	807.5	42.6198	845	42.6218	1337	42.6198	1048	42.6198	1135.2	42.6198	887.6	42.6198	782.4
42.6403	652.4	42.6423	805	42.6403	842	42.6423	1335	42.6403	1028	42.6403	1133	42.6403	869.4	42.6403	742.8
42.6609	647.5	42.6628	802.5	42.6609	834	42.6628	1333	42.6609	1004	42.6609	1128.6	42.6609	858.2	42.6609	699.6
42.6814	642.6	42.6834	797.5	42.6814	819	42.6834	1333	42.6814	975	42.6814	1120.9	42.6814	852.6	42.6814	656.4
42.7019	638.4	42.7039	795	42.7019	803	42.7039	1335	42.7019	940	42.7019	1112.1	42.7019	849.8	42.7019	619.2
42.7224	633.5	42.7244	790	42.7224	787	42.7244	1340	42.7224	901	42.7224	1102.2	42.7224	851.2	42.7224	591.6
42.743	629.3	42.745	787.5	42.743	773	42.745	1346	42.743	854	42.743	1090.1	42.743	856.8	42.743	571.2
42.7635	623	42.7655	782.5	42.7635	766	42.7655	1352	42.7635	808	42.7635	1078	42.7635	861	42.7635	556.8
42.784	615.3	42.786	780	42.784	764	42.786	1358	42.784	763	42.784	1065.9	42.784	866.6	42.784	547.2
42.8045	605.5	42.8065	775	42.8045	766	42.8065	1361	42.8045	724	42.8045	1053.8	42.8045	869.4	42.8045	537.6
42.8251	594.3	42.8271	772.5	42.8251	768	42.8271	1362	42.8251	694	42.8251	1041.7	42.8251	866.6	42.8251	529.2
42.8456	583.8	42.8476	767.5	42.8456	770	42.8476	1360	42.8456	677	42.8456	1029.6	42.8456	854	42.8456	520.8
42.8661	572.6	42.8681	765	42.8661	769	42.8681	1356	42.8661	669	42.8661	1017.5	42.8661	837.2	42.8661	508.8
42.8867	565.6	42.8887	762.5	42.8867	768	42.8887	1351	42.8867	670	42.8867	1005.4	42.8867	813.4	42.8867	495.6
42.9072	562.8	42.9092	760	42.9072	766	42.9092	1345	42.9072	674	42.9072	992.2	42.9072	781.2	42.9072	487.2
42.9277	562.1	42.9297	757.5	42.9277	768	42.9297	1340	42.9277	680	42.9277	977.9	42.9277	750.4	42.9277	480
42.9482	563.5	42.9502	755	42.9482	773	42.9502	1336	42.9482	682	42.9482	962.5	42.9482	716.8	42.9482	472.8
42.9688	566.3	42.9708	750	42.9688	784	42.9708	1331	42.9688	676	42.9688	947.1	42.9688	684.6	42.9688	466.8
42.9893	567	42.9913	747.5	42.9893	794	42.9913	1326	42.9893	667	42.9893	929.5	42.9893	655.2	42.9893	462
43.0098	566.3	43.0118	742.5	43.0098	800	43.0118	1320	43.0098	652	43.0098	911.9	43.0098	630	43.0098	456
43.0304	560.7	43.0324	737.5	43.0304	801	43.0324	1311	43.0304	636	43.0304	893.2	43.0304	607.6	43.0304	448.8
43.0509	554.4	43.0529	732.5	43.0509	793	43.0529	1299	43.0509	621	43.0509	874.5	43.0509	590.8	43.0509	440.4
43.0714	546.7	43.0734	730	43.0714	777	43.0734	1286	43.0714	610	43.0714	854.7	43.0714	574	43.0714	427.2
43.0919	539.7	43.0939	727.5	43.0919	758	43.0939	1271	43.0919	602	43.0919	836	43.0919	560	43.0919	414
43.1125	535.5	43.1145	725	43.1125	740	43.1145	1256	43.1125	598	43.1125	818.4	43.1125	547.4	43.1125	402
43.133	532.7	43.135	722.5	43.133	724	43.135	1241	43.133	597	43.133	799.7	43.133	536.2	43.133	390
43.1535	534.1	43.1555	722.5	43.1535	717	43.1555	1228	43.1535	592	43.1535	782.1	43.1535	522.2	43.1535	379.2
43.1741	535.5	43.1761	720	43.1741	717	43.1761	1217	43.1741	588	43.1741	764.5	43.1741	508.2	43.1741	370.8
43.1946	536.9	43.1966	717.5	43.1946	720	43.1966	1207	43.1946	579	43.1946	745.8	43.1946	495.6	43.1946	362.4
43.2151	536.9	43.2171	712.5	43.2151	725	43.2171	1199	43.2151	566	43.2151	727.1	43.2151	483	43.2151	356.4
43.2356	534.8	43.2377	707.5	43.2356	729	43.2377	1191	43.2356	553	43.2356	708.4	43.2356	466.2	43.2356	349.2
43.2562	530.6	43.2582	702.5	43.2562	729	43.2582	1184	43.2562	538	43.2562	688.6	43.2562	449.4	43.2562	340.8
43.2767	523.6	43.2787	695	43.2767	725	43.2787	1178	43.2767	522	43.2767	669.9	43.2767	434	43.2767	330
43.2972	518	43.2993	687.5	43.2972	719	43.2993	1172	43.2972	511	43.2972	650.1	43.2972	415.8	43.2972	321.6
43.3178	513.1	43.3198	680	43.3178	710	43.3198	1166	43.3178	501	43.3178	631.4	43.3178	397.6	43.3178	313.2
43.3383	511	43.3403	672.5	43.3383	703	43.3403	1160	43.3383	493	43.3383	612.7	43.3383	378	43.3383	304.8
43.3588	511.7	43.3608	665	43.3588	696	43.3608	1153	43.3588	486	43.3588	596.2	43.3588	358.4	43.3588	296.4
43.3793	514.5	43.3814	660	43.3793	689	43.3814	1146	43.3793	480	43.3793	581.9	43.3793	338.8	43.3793	288
43.3999	518.7	43.4019	655	43.3999	684	43.4019	1138	43.3999	472	43.3999	569.8	43.3999	317.8	43.3999	279.6
43.4204	522.2	43.4224	652.5	43.4204	680	43.4224	1129	43.4204	464	43.4204	558.8	43.4204	294	43.4204	271.2
43.4409	523.6	43.443	650	43.4409	675	43.443	1120	43.4409	454	43.4409	551.1	43.4409	270.2	43.4409	261.6
43.4615	521.5	43.4635	647.5	43.4615	671	43.4635	1111	43.4615	443	43.4615	543.4	43.4615	246.4	43.4615	252
43.482	515.9	43.484	645	43.482	666	43.484	1101	43.482	430	43.482	536.8	43.482	222.6	43.482	241.2
43.5025	508.2	43.5046	642.5	43.5025	661	43.5046	1089	43.5025	418	43.5025	530.2	43.5025	196	43.5025	231.6
43.523	499.1	43.5251	640	43.523	657	43.5251	1077	43.523	408	43.523	521.4	43.523	176.4	43.523	223.2
43.5436	488.6	43.5456	635	43.5436	655	43.5456	1064	43.5436	398	43.5436	509.3	43.5436	158.2	43.5436	214.8
43.5641	480.9	43.5661	630	43.5641	652	43.5661	1052	43.5641	391	43.5641	493.9	43.5641	144.2	43.5641	207.6
43.5846	475.3	43.5867	625	43.5846	648	43.5867	1041	43.5846	385	43.5846	474.1	43.5846	134.4	43.5846	201.6
43.6052	471.1	43.6072	620	43.6052	646	43.6072	1031	43.6052	379	43.6052	449.9	43.6052	131.6	43.6052	198
43.6257	469	43.6277	612.5	43.6257	642	43.6277	1023	43.6257	374	43.6257	422.4	43.6257	134.4	43.6257	195.6
43.6462	468.3	43.6482	607.5	43.6462	636	43.6482	1016	43.6462	367	43.6462	392.7	43.6462	134.4	43.6462	195.6
43.6667	468.3	43.6688	602.5	43.6667	630	43.6688	1009	43.6667	358	43.6667	360.8	43.6667	138.6	43.6667	196.8
43.6873	466.2	43.6893	600	43.6873	624	43.6893	1003	43.6873	346	43.6873	330	43.6873	142.8	43.6873	198
43.7078	461.3	43.7099	595	43.7078	617	43.7099	997	43.7078	334	43.7078	300.3	43.7078	144.2	43.7078	200.4
43.7283	457.1	43.7304	590	43.7283	612	43.7304	991	43.7283	321	43.7283	272.8	43.7283	142.8	43.7283	201.6
43.7489	450.8	43.7509	585	43.7489	609	43.7509	985	43.7489	307	43.7489	248.6	43.7489	141.4	43.7489	200.4
43.7694	443.1	43.7714	580	43.7694	605	43.7714	980	43.7694	295	43.7694	228.8	43.7694	137.2	43.7694	199.2
43.7899	438.9	43.792	575	43.7899	602	43.792	974	43.7899	286	43.7899	212.3	43.7899	130.2	43.7899	195.6
43.8104	436.1	43.8125	572.5	43.8104	598	43.8125	968	43.8104	278	43.8104	201.3	43.8104	126	43.8104	192
43.831	436.1	43.833	570	43.831	594	43.833	962	43.831	270	43.831	193.6	43.831	123.2	43.831	188.4
43.8515	438.9	43.8535	570	43.8515	588	43.8535	954	43.8515	266	43.8515	190.3	43.8515	121.8	43.8515	186
43.872	441.7	43.8741	567.5	43.872	583	43.8741	945	43.872	261	43.872	188.1	43.872	121.8	43.872	184.8
43.8926	444.5	43.8946	567.5	43.8926	579	43.8946	935	43.8926	255	43.8926	189.2	43.8926	123.2	43.8926	183.6
43.9131	445.2	43.9151	565	43.9131	574	43.9151	923	43.9131	246	43.9131	190.3	43.9131	128.8	43.9131	184.8
43.9336	442.4	43.9357	562.5	43.9336	571	43.9357	910	43.9336	237	43.9336	192.5	43.9336	131.6	43.9336	187.2
43.9541	437.5	43.9562	560	43.9541	568	43.9562	897	43.9541	226	43.9541	194.7	43.9541	135.8	43.9541	187.2
43.9747	430.5	43.9767	555	43.9747	564	43.9767	884	43.9747	213	43.9747	196.9	43.9747	138.6	43.9747	189.6
43.9952	423.5	43.9973	550	43.9952	557	43.9973	870	43.9952	200	43.9952	198	43.9952	140	43.9952	190.8
44.0157	417.9	44.0178	545	44.0157	550	44.0178	857	44.0157	191	44.0157	199.1	44.0157	140	44.0157	192
44.0363	412.3	44.0383	540	44.0363	543	44.0383	844	44.0363	183	44.0363	199.1	44.0363	138.6	44.0363	193.2
44.0568	410.2	44.0588	535	44.0568	538	44.0588	832	44.0568	178	44.0568	198	44.0568	138.6	44.0568	192
44.0773	408.8	44.0794	530	44.0773	532	44.0794	822	44.0773	178	44.0773	198	44.0773	135.8	44.0773	192
44.0978	406.7	44.0999	527.5	44.0978	531	44.0999	815	44.0978	181	44.0978	196.9	44.0978	134.4	44.0978	190.8
44.1184	404.6	44.1204	522.5	44.1184	531	44.1204	811	44.1184	185	44.1184	195.8	44.1184	134.4	44.1184	189.6
44.1389	402.5	44.141	517.5	44.1389	531	44.141	810	44.1389	188	44.1389	195.8	44.1389	133	44.1389	187.2
44.1594	399.7	44.1615	510	44.1594	529	44.1615	811	44.1594	193	44.1594	194.7	44.1594	134.4	44.1594	184.8
44.1799	396.9	44.182	505	44.1799	524	44.182	813	44.1799	195	44.1799	193.6	44.1799	134.4	44.1799	183.6
44.2005	394.8	44.2026	497.5	44.2005	517	44.2026	814	44.2005	194	44.2005	193.6	44.2005	137.2	44.2005	182.4
44.221	393.4	44.2231	490	44.221	506	44.2231	812	44.221	191	44.221	193.6	44.221	137.2	44.221	182.4
44.2415	392	44.2436	482.5	44.2415	496	44.2436	807	44.2415	187	44.2415	193.6	44.2415	138.6	44.2415	182.4
44.2621	391.3	44.2642	477.5	44.2621	486	44.2642	798	44.2621	184	44.2621	193.6	44.2621	138.6	44.2621	182.4
44.2826	389.2	44.2847	470	44.2826	480	44.2847	787	44.2826	180	44.2826	194.7	44.2826	137.2	44.2826	181.2
44.3031	385.7	44.3052	465	44.3031	473	44.3052	775	44.3031	175	44.3031	194.7	44.3031	134.4	44.3031	181.2
44.3237	378.7	44.3257	460	44.3237	469	44.3257	765	44.3237	174	44.3237	194.7	44.3237	133	44.3237	181.2
44.3442	370.3	44.3463	452.5	44.3442	466	44.3463	756	44.3442	173	44.3442	194.7	44.3442	130.2	44.3442	180
44.3647	360.5	44.3668	447.5	44.3647	463	44.3668	750	44.3647	173	44.3647	194.7	44.3647	127.4	44.3647	178.8
44.3852	348.6	44.3873	440	44.3852	458	44.3873	747	44.3852	173	44.3852	193.6	44.3852	126	44.3852	177.6
44.4058	338.8	44.4079	432.5	44.4058	455	44.4079	745	44.4058	173	44.4058	193.6	44.4058	126	44.4058	176.4
44.4263	332.5	44.4284	425	44.4263	452	44.4284	744	44.4263	174	44.4263	193.6	44.4263	126	44.4263	175.2
44.4468	327.6	44.4489	417.5	44.4468	449	44.4489	742	44.4468	174	44.4468	194.7	44.4468	123.2	44.4468	175.2
44.4674	326.9	44.4694	410	44.4674	447	44.4694	738	44.4674	172	44.4674	194.7	44.4674	123.2	44.4674	176.4
44.4879	330.4	44.49	405	44.4879	446	44.49	734	44.4879	168	44.4879	195.8	44.4879	124.6	44.4879	176.4
44.5084	335.3	44.5105	400	44.5084	445	44.5105	728	44.5084	166	44.5084	195.8	44.5084	126	44.5084	176.4
44.5289	340.9	44.531	395	44.5289	441	44.531	722	44.5289	163	44.5289	195.8	44.5289	124.6	44.5289	176.4
44.5495	345.1	44.5516	390	44.5495	436	44.5516	716	44.5495	160	44.5495	196.9	44.5495	126	44.5495	176.4
44.57	347.9	44.5721	385	44.57	430	44.5721	710	44.57	155	44.57	196.9	44.57	127.4	44.57	175.2
44.5905	347.2	44.5926	380	44.5905	424	44.5926	705	44.5905	154	44.5905	196.9	44.5905	127.4	44.5905	174
44.611	344.4	44.6131	372.5	44.611	417	44.6131	700	44.611	154	44.611	196.9	44.611	126	44.611	171.6
44.6316	340.9	44.6337	367.5	44.6316	410	44.6337	695	44.6316	153	44.6316	196.9	44.6316	126	44.6316	169.2
44.6521	336.7	44.6542	360	44.6521	404	44.6542	690	44.6521	152	44.6521	195.8	44.6521	126	44.6521	168
44.6726	334.6	44.6747	355	44.6726	399	44.6747	683	44.6726	153	44.6726	195.8	44.6726	123.2	44.6726	168
44.6932	333.2	44.6953	347.5	44.6932	394	44.6953	675	44.6932	154	44.6932	194.7	44.6932	123.2	44.6932	168
44.7137	334.6	44.7158	342.5	44.7137	389	44.7158	666	44.7137	154	44.7137	193.6	44.7137	124.6	44.7137	169.2
44.7342	336	44.7363	337.5	44.7342	383	44.7363	656	44.7342	154	44.7342	192.5	44.7342	126	44.7342	170.4
44.7548	336.7	44.7569	330	44.7548	378	44.7569	646	44.7548	152	44.7548	192.5	44.7548	126	44.7548	171.6
44.7753	336.7	44.7774	325	44.7753	373	44.7774	637	44.7753	152	44.7753	191.4	44.7753	126	44.7753	172.8
44.7958	334.6	44.7979	317.5	44.7958	367	44.7979	629	44.7958	152	44.7958	191.4	44.7958	128.8	44.7958	172.8
44.8163	329	44.8184	312.5	44.8163	361	44.8184	622	44.8163	153	44.8163	191.4	44.8163	127.4	44.8163	172.8
44.8369	322	44.839	305	44.8369	358	44.839	616	44.8369	152	44.8369	191.4	44.8369	126	44.8369	171.6
44.8574	315	44.8595	300	44.8574	356	44.8595	612	44.8574	152	44.8574	191.4	44.8574	126	44.8574	170.4
44.8779	308	44.88	292.5	44.8779	355	44.88	608	44.8779	152	44.8779	192.5	44.8779	124.6	44.8779	168
44.8984	300.3	44.9006	287.5	44.8984	355	44.9006	604	44.8984	151	44.8984	192.5	44.8984	123.2	44.8984	165.6
44.919	296.1	44.9211	282.5	44.919	356	44.9211	600	44.919	149	44.919	193.6	44.919	120.4	44.919	162
44.9395	294	44.9416	277.5	44.9395	355	44.9416	595	44.9395	146	44.9395	193.6	44.9395	120.4	44.9395	160.8
44.96	292.6	44.9622	275	44.96	353	44.9622	590	44.96	146	44.96	194.7	44.96	121.8	44.96	159.6
44.9806	291.2	44.9827	270	44.9806	348	44.9827	583	44.9806	144	44.9806	194.7	44.9806	123.2	44.9806	159.6
45.0011	291.2	45.0032	262.5	45.0011	340	45.0032	576	45.0011	142	45.0011	194.7	45.0011	123.2	45.0011	159.6
45.0216	289.8	45.0237	257.5	45.0216	329	45.0237	568	45.0216	139	45.0216	194.7	45.0216	126	45.0216	160.8
45.0421	287	45.0443	250	45.0421	317	45.0443	560	45.0421	139	45.0421	193.6	45.0421	130.2	45.0421	162
45.0627	284.2	45.0648	242.5	45.0627	305	45.0648	551	45.0627	139	45.0627	193.6	45.0627	130.2	45.0627	162
45.0832	280	45.0853	235	45.0832	296	45.0853	544	45.0832	138	45.0832	192.5	45.0832	131.6	45.0832	162
45.1037	275.8	45.1059	227.5	45.1037	287	45.1059	537	45.1037	137	45.1037	192.5	45.1037	131.6	45.1037	160.8
45.1243	270.9	45.1264	220	45.1243	285	45.1264	532	45.1243	136	45.1243	191.4	45.1243	131.6	45.1243	159.6
45.1448	266	45.1469	215	45.1448	284	45.1469	528	45.1448	136	45.1448	192.5	45.1448	128.8	45.1448	158.4
45.1653	261.8	45.1675	207.5	45.1653	284	45.1675	524	45.1653	135	45.1653	192.5	45.1653	126	45.1653	158.4
45.1859	257.6	45.188	205	45.1859	286	45.188	521	45.1859	133	45.1859	193.6	45.1859	124.6	45.1859	158.4
45.2064	254.8	45.2085	200	45.2064	285	45.2085	517	45.2064	131	45.2064	195.8	45.2064	123.2	45.2064	158.4
45.2269	252.7	45.2291	197.5	45.2269	283	45.2291	513	45.2269	129	45.2269	196.9	45.2269	121.8	45.2269	158.4
45.2474	252	45.2496	195	45.2474	278	45.2496	509	45.2474	127	45.2474	198	45.2474	120.4	45.2474	158.4
45.268	252	45.2701	190	45.268	273	45.2701	504	45.268	124	45.268	199.1	45.268	120.4	45.268	157.2
45.2885	251.3	45.2906	185	45.2885	264	45.2906	498	45.2885	121	45.2885	199.1	45.2885	120.4	45.2885	157.2
45.309	252	45.3112	180	45.309	255	45.3112	493	45.309	118	45.309	199.1	45.309	119	45.309	157.2
45.3295	252	45.3317	172.5	45.3295	246	45.3317	489	45.3295	117	45.3295	198	45.3295	119	45.3295	157.2
45.3501	250.6	45.3522	165	45.3501	238	45.3522	484	45.3501	117	45.3501	196.9	45.3501	116.2	45.3501	157.2
45.3706	247.8	45.3728	155	45.3706	233	45.3728	479	45.3706	118	45.3706	196.9	45.3706	117.6	45.3706	157.2
45.3911	243.6	45.3933	147.5	45.3911	230	45.3933	474	45.3911	121	45.3911	195.8	45.3911	117.6	45.3911	156
45.4117	239.4	45.4138	140	45.4117	230	45.4138	470	45.4117	123	45.4117	195.8	45.4117	117.6	45.4117	156
45.4322	233.1	45.4343	132.5	45.4322	232	45.4343	466	45.4322	127	45.4322	196.9	45.4322	117.6	45.4322	154.8
45.4527	227.5	45.4549	127.5	45.4527	235	45.4549	463	45.4527	129	45.4527	196.9	45.4527	119	45.4527	154.8
45.4733	222.6	45.4754	120	45.4733	239	45.4754	460	45.4733	130	45.4733	198	45.4733	121.8	45.4733	154.8
45.4938	218.4	45.4959	115	45.4938	240	45.4959	458	45.4938	128	45.4938	199.1	45.4938	121.8	45.4938	154.8
45.5143	214.2	45.5165	107.5	45.5143	240	45.5165	455	45.5143	126	45.5143	200.2	45.5143	120.4	45.5143	154.8
45.5348	211.4	45.537	102.5	45.5348	235	45.537	453	45.5348	123	45.5348	200.2	45.5348	119	45.5348	156
45.5554	210.7	45.5575	97.5	45.5554	228	45.5575	451	45.5554	118	45.5554	200.2	45.5554	116.2	45.5554	154.8
45.5759	209.3	45.578	92.5	45.5759	221	45.578	449	45.5759	113	45.5759	200.2	45.5759	113.4	45.5759	154.8
45.5964	207.9	45.5986	87.5	45.5964	213	45.5986	447	45.5964	107	45.5964	199.1	45.5964	109.2	45.5964	152.4
45.617	207.2	45.6191	85	45.617	208	45.6191	445	45.617	103	45.617	196.9	45.617	107.8	45.617	150
45.6375	206.5	45.6396	82.5	45.6375	205	45.6396	444	45.6375	99	45.6375	195.8	45.6375	107.8	45.6375	146.4
45.658	205.1	45.6602	80	45.658	206	45.6602	443	45.658	95	45.658	193.6	45.658	107.8	45.658	144
45.6785	203	45.6807	80	45.6785	208	45.6807	442	45.6785	95	45.6785	191.4	45.6785	110.6	45.6785	142.8
45.6991	201.6	45.7012	80	45.6991	211	45.7012	440	45.6991	93	45.6991	190.3	45.6991	112	45.6991	141.6
45.7196	200.2	45.7218	80	45.7196	214	45.7218	439	45.7196	93	45.7196	189.2	45.7196	116.2	45.7196	141.6
45.7401	198.8	45.7423	82.5	45.7401	216	45.7423	438	45.7401	94	45.7401	189.2	45.7401	117.6	45.7401	142.8
45.7606	196.7	45.7628	82.5	45.7606	215	45.7628	436	45.7606	95	45.7606	190.3	45.7606	120.4	45.7606	142.8
45.7812	196	45.7833	82.5	45.7812	212	45.7833	434	45.7812	95	45.7812	191.4	45.7812	119	45.7812	144
45.8017	195.3	45.8039	82.5	45.8017	208	45.8039	431	45.8017	93	45.8017	193.6	45.8017	119	45.8017	144
45.8222	194.6	45.8244	82.5	45.8222	204	45.8244	428	45.8222	93	45.8222	195.8	45.8222	116.2	45.8222	144
45.8428	193.9	45.8449	82.5	45.8428	199	45.8449	423	45.8428	90	45.8428	198	45.8428	113.4	45.8428	144
45.8633	193.2	45.8655	85	45.8633	197	45.8655	419	45.8633	87	45.8633	200.2	45.8633	109.2	45.8633	145.2
45.8838	192.5	45.886	85	45.8838	195	45.886	414	45.8838	83	45.8838	201.3	45.8838	103.6	45.8838	145.2
45.9044	192.5	45.9065	85	45.9044	195	45.9065	409	45.9044	80	45.9044	202.4	45.9044	100.8	45.9044	144
45.9249	191.8	45.9271	85	45.9249	195	45.9271	405	45.9249	79	45.9249	203.5	45.9249	98	45.9249	142.8
45.9454	191.1	45.9476	85	45.9454	195	45.9476	402	45.9454	76	45.9454	204.6	45.9454	98	45.9454	141.6
45.9659	189.7	45.9681	82.5	45.9659	192	45.9681	398	45.9659	75	45.9659	204.6	45.9659	96.6	45.9659	139.2
45.9865	188.3	45.9886	82.5	45.9865	188	45.9886	394	45.9865	75	45.9865	203.5	45.9865	100.8	45.9865	136.8
46.007	186.2	46.0092	82.5	46.007	184	46.0092	390	46.007	75	46.007	203.5	46.007	105	46.007	135.6
46.0275	184.1	46.0297	82.5	46.0275	180	46.0297	386	46.0275	76	46.0275	202.4	46.0275	107.8	46.0275	135.6
46.0481	182	46.0502	82.5	46.0481	175	46.0502	381	46.0481	75	46.0481	201.3	46.0481	112	46.0481	135.6
46.0686	179.9	46.0708	82.5	46.0686	172	46.0708	377	46.0686	75	46.0686	200.2	46.0686	113.4	46.0686	136.8
46.0891	177.8	46.0913	82.5	46.0891	171	46.0913	373	46.0891	74	46.0891	198	46.0891	116.2	46.0891	136.8
46.1096	175.7	46.1118	85	46.1096	171	46.1118	370	46.1096	73	46.1096	195.8	46.1096	116.2	46.1096	135.6
46.1302	172.9	46.1324	85	46.1302	172	46.1324	368	46.1302	73	46.1302	194.7	46.1302	116.2	46.1302	135.6
46.1507	168.7	46.1529	85	46.1507	173	46.1529	367	46.1507	72	46.1507	192.5	46.1507	116.2	46.1507	135.6
46.1712	165.2	46.1734	87.5	46.1712	173	46.1734	367	46.1712	73	46.1712	191.4	46.1712	112	46.1712	135.6
46.1917	160.3	46.1939	87.5	46.1917	172	46.1939	367	46.1917	73	46.1917	190.3	46.1917	112	46.1917	135.6
46.2123	156.1	46.2145	87.5	46.2123	169	46.2145	367	46.2123	75	46.2123	190.3	46.2123	109.2	46.2123	135.6
46.2328	152.6	46.235	87.5	46.2328	165	46.235	367	46.2328	75	46.2328	189.2	46.2328	106.4	46.2328	135.6
46.2533	150.5	46.2555	87.5	46.2533	160	46.2555	367	46.2533	74	46.2533	189.2	46.2533	103.6	46.2533	135.6
46.2739	151.2	46.2761	85	46.2739	156	46.2761	366	46.2739	73	46.2739	190.3	46.2739	99.4	46.2739	134.4
46.2944	151.9	46.2966	85	46.2944	155	46.2966	365	46.2944	72	46.2944	190.3	46.2944	98	46.2944	133.2
46.3149	154.7	46.3171	85	46.3149	156	46.3171	362	46.3149	71	46.3149	191.4	46.3149	93.8	46.3149	132
46.3355	157.5	46.3376	87.5	46.3355	158	46.3376	359	46.3355	67	46.3355	192.5	46.3355	92.4	46.3355	132
46.356	161	46.3582	87.5	46.356	160	46.3582	355	46.356	65	46.356	193.6	46.356	91	46.356	132
46.3765	162.4	46.3787	90	46.3765	161	46.3787	350	46.3765	64	46.3765	193.6	46.3765	89.6	46.3765	130.8
46.397	163.1	46.3992	90	46.397	160	46.3992	344	46.397	62	46.397	194.7	46.397	91	46.397	132
46.4176	164.5	46.4198	90	46.4176	154	46.4198	339	46.4176	59	46.4176	194.7	46.4176	93.8	46.4176	132
46.4381	164.5	46.4403	90	46.4381	146	46.4403	335	46.4381	57	46.4381	194.7	46.4381	96.6	46.4381	130.8
46.4586	163.8	46.4608	87.5	46.4586	137	46.4608	331	46.4586	57	46.4586	194.7	46.4586	99.4	46.4586	129.6
46.4791	160.3	46.4814	87.5	46.4791	129	46.4814	328	46.4791	57	46.4791	194.7	46.4791	100.8	46.4791	127.2
46.4997	157.5	46.5019	85	46.4997	124	46.5019	327	46.4997	55	46.4997	194.7	46.4997	102.2	46.4997	126
46.5202	154	46.5224	85	46.5202	122	46.5224	328	46.5202	55	46.5202	194.7	46.5202	103.6	46.5202	124.8
46.5407	148.4	46.5429	82.5	46.5407	123	46.5429	329	46.5407	54	46.5407	195.8	46.5407	103.6	46.5407	124.8
46.5613	141.4	46.5635	82.5	46.5613	127	46.5635	330	46.5613	53	46.5613	196.9	46.5613	103.6	46.5613	123.6
46.5818	136.5	46.584	82.5	46.5818	131	46.584	332	46.5818	51	46.5818	199.1	46.5818	100.8	46.5818	123.6
46.6023	132.3	46.6045	82.5	46.6023	135	46.6045	333	46.6023	48	46.6023	200.2	46.6023	99.4	46.6023	123.6
46.6228	128.8	46.6251	85	46.6228	137	46.6251	334	46.6228	46	46.6228	202.4	46.6228	99.4	46.6228	122.4
46.6434	128.1	46.6456	85	46.6434	136	46.6456	334	46.6434	44	46.6434	203.5	46.6434	99.4	46.6434	121.2
46.6639	127.4	46.6661	85	46.6639	132	46.6661	334	46.6639	41	46.6639	204.6	46.6639	98	46.6639	120
46.6844	129.5	46.6867	87.5	46.6844	127	46.6867	333	46.6844	39	46.6844	204.6	46.6844	95.2	46.6844	118.8
46.705	130.9	46.7072	87.5	46.705	122	46.7072	332	46.705	38	46.705	204.6	46.705	92.4	46.705	117.6
46.7255	131.6	46.7277	87.5	46.7255	116	46.7277	331	46.7255	37	46.7255	203.5	46.7255	92.4	46.7255	116.4
46.746	131.6	46.7482	87.5	46.746	111	46.7482	330	46.746	36	46.746	202.4	46.746	89.6	46.746	116.4
46.7665	128.8	46.7688	87.5	46.7665	107	46.7688	327	46.7665	35	46.7665	201.3	46.7665	86.8	46.7665	115.2
46.7871	125.3	46.7893	85	46.7871	105	46.7893	324	46.7871	36	46.7871	199.1	46.7871	84	46.7871	115.2
46.8076	121.1	46.8098	85	46.8076	104	46.8098	321	46.8076	37	46.8076	196.9	46.8076	85.4	46.8076	115.2
46.8281	115.5	46.8304	85	46.8281	102	46.8304	317	46.8281	36	46.8281	194.7	46.8281	86.8	46.8281	115.2
46.8487	109.9	46.8509	85	46.8487	101	46.8509	313	46.8487	37	46.8487	192.5	46.8487	89.6	46.8487	114
46.8692	105	46.8714	85	46.8692	100	46.8714	309	46.8692	37	46.8692	189.2	46.8692	91	46.8692	114
46.8897	101.5	46.892	85	46.8897	98	46.892	307	46.8897	37	46.8897	187	46.8897	95.2	46.8897	114
46.9102	100.1	46.9125	85	46.9102	96	46.9125	305	46.9102	35	46.9102	184.8	46.9102	96.6	46.9102	114
46.9308	100.1	46.933	85	46.9308	93	46.933	303	46.9308	32	46.9308	183.7	46.9308	99.4	46.9308	115.2
46.9513	102.2	46.9535	85	46.9513	92	46.9535	301	46.9513	29	46.9513	182.6	46.9513	100.8	46.9513	115.2
46.9718	106.4	46.9741	85	46.9718	91	46.9741	300	46.9718	26	46.9718	181.5	46.9718	100.8	46.9718	116.4
46.9924	111.3	46.9946	85	46.9924	89	46.9946	297	46.9924	22	46.9924	181.5	46.9924	99.4	46.9924	116.4
47.0129	116.9	47.0151	85	47.0129	87	47.0151	295	47.0129	19	47.0129	182.6	47.0129	98	47.0129	115.2
47.0334	120.4	47.0357	85	47.0334	84	47.0357	293	47.0334	17	47.0334	182.6	47.0334	93.8	47.0334	114
47.0539	120.4	47.0562	85	47.0539	83	47.0562	290	47.0539	16	47.0539	183.7	47.0539	91	47.0539	112.8
47.0745	119	47.0767	85	47.0745	79	47.0767	288	47.0745	15	47.0745	183.7	47.0745	88.2	47.0745	111.6
47.095	114.1	47.0973	85	47.095	78	47.0973	286	47.095	14	47.095	182.6	47.095	86.8	47.095	110.4
47.1155	107.1	47.1178	82.5	47.1155	77	47.1178	283	47.1155	15	47.1155	181.5	47.1155	85.4	47.1155	109.2
47.1361	99.4	47.1383	82.5	47.1361	77	47.1383	281	47.1361	15	47.1361	179.3	47.1361	82.6	47.1361	109.2
47.1566	93.1	47.1588	80	47.1566	76	47.1588	278	47.1566	16	47.1566	177.1	47.1566	85.4	47.1566	108
47.1771	88.9	47.1794	80	47.1771	75	47.1794	274	47.1771	16	47.1771	173.8	47.1771	88.2	47.1771	108
47.1976	86.8	47.1999	80	47.1976	74	47.1999	270	47.1976	17	47.1976	171.6	47.1976	91	47.1976	108
47.2182	90.3	47.2204	80	47.2182	69	47.2204	265	47.2182	16	47.2182	169.4	47.2182	93.8	47.2182	108
47.2387	95.2	47.241	82.5	47.2387	66	47.241	261	47.2387	16	47.2387	167.2	47.2387	98	47.2387	108
47.2592	100.8	47.2615	82.5	47.2592	62	47.2615	258	47.2592	15	47.2592	167.2	47.2592	100.8	47.2592	106.8
47.2798	106.4	47.282	82.5	47.2798	59	47.282	255	47.2798	13	47.2798	166.1	47.2798	102.2	47.2798	105.6
47.3003	110.6	47.3025	85	47.3003	58	47.3025	253	47.3003	10	47.3003	166.1	47.3003	102.2	47.3003	104.4
47.3208	112.7	47.3231	85	47.3208	57	47.3231	251	47.3208	5	47.3208	167.2	47.3208	100.8	47.3208	103.2
47.3413	111.3	47.3436	85	47.3413	60	47.3436	249	47.3413	1	47.3413	167.2	47.3413	99.4	47.3413	103.2
47.3619	108.5	47.3641	85	47.3619	60	47.3641	248	47.3619	0	47.3619	167.2	47.3619	96.6	47.3619	102
47.3824	104.3	47.3847	85	47.3824	61	47.3847	246	47.3824	0	47.3824	167.2	47.3824	91	47.3824	99.6
47.4029	98.7	47.4052	85	47.4029	60	47.4052	245	47.4029	0	47.4029	166.1	47.4029	88.2	47.4029	97.2
47.4235	95.2	47.4257	85	47.4235	55	47.4257	244	47.4235	0	47.4235	165	47.4235	85.4	47.4235	96
47.444	91.7	47.4463	85	47.444	51	47.4463	242	47.444	0	47.444	162.8	47.444	84	47.444	97.2
47.4645	91	47.4668	85	47.4645	45	47.4668	240	47.4645	0	47.4645	158.4	47.4645	84	47.4645	102
47.485	90.3	47.4873	85	47.485	44	47.4873	237	47.485	0	47.485	154	47.485	85.4	47.485	111.6
47.5056	90.3	47.5078	85	47.5056	48	47.5078	235	47.5056	0	47.5056	147.4	47.5056	88.2	47.5056	124.8
47.5261	88.2	47.5284	85	47.5261	61	47.5284	232	47.5261	0	47.5261	139.7	47.5261	88.2	47.5261	141.6
47.5466	86.1	47.5489	82.5	47.5466	82	47.5489	229	47.5466	0	47.5466	129.8	47.5466	91	47.5466	162
47.5672	81.2	47.5694	82.5	47.5672	103	47.5694	226	47.5672	0	47.5672	119.9	47.5672	92.4	47.5672	177.6
47.5877	72.1	47.59	82.5	47.5877	123	47.59	222	47.5877	0	47.5877	107.8	47.5877	96.6	47.5877	190.8
47.6082	63	47.6105	82.5	47.6082	133	47.6105	219	47.6082	0	47.6082	96.8	47.6082	99.4	47.6082	198
47.6287	51.1	47.631	82.5	47.6287	132	47.631	217	47.6287	0	47.6287	85.8	47.6287	100.8	47.6287	200.4
47.6493	39.9	47.6516	85	47.6493	115	47.6516	216	47.6493	0	47.6493	75.9	47.6493	100.8	47.6493	199.2
47.6698	30.8	47.6721	85	47.6698	86	47.6721	215	47.6698	0	47.6698	68.2	47.6698	102.2	47.6698	195.6
47.6903	24.5	47.6926	85	47.6903	54	47.6926	216	47.6903	0	47.6903	61.6	47.6903	102.2	47.6903	193.2
47.7109	23.1	47.7131	85	47.7109	22	47.7131	218	47.7109	0	47.7109	59.4	47.7109	98	47.7109	189.6
47.7314	25.2	47.7337	85	47.7314	0	47.7337	220	47.7314	0	47.7314	58.3	47.7314	93.8	47.7314	189.6
47.7519	30.8	47.7542	85	47.7519	0	47.7542	222	47.7519	0	47.7519	58.3	47.7519	89.6	47.7519	189.6
47.7724	37.1	47.7747	85	47.7724	0	47.7747	223	47.7724	0	47.7724	60.5	47.7724	85.4	47.7724	190.8
47.793	42.7	47.7953	85	47.793	7	47.7953	223	47.793	2	47.793	62.7	47.793	78.4	47.793	190.8
47.8135	47.6	47.8158	85	47.8135	26	47.8158	223	47.8135	19	47.8135	66	47.8135	74.2	47.8135	192
47.834	49	47.8363	85	47.834	47	47.8363	222	47.834	38	47.834	68.2	47.834	72.8	47.834	192
47.8546	48.3	47.8569	85	47.8546	62	47.8569	222	47.8546	56	47.8546	70.4	47.8546	72.8	47.8546	192
47.8751	44.8	47.8774	85	47.8751	67	47.8774	222	47.8751	74	47.8751	71.5	47.8751	72.8	47.8751	192
47.8956	40.6	47.8979	85	47.8956	68	47.8979	222	47.8956	88	47.8956	72.6	47.8956	75.6	47.8956	190.8
47.9161	36.4	47.9184	85	47.9161	66	47.9184	223	47.9161	98	47.9161	72.6	47.9161	79.8	47.9161	189.6
47.9367	32.2	47.939	85	47.9367	57	47.939	224	47.9367	96	47.9367	73.7	47.9367	82.6	47.9367	188.4
47.9572	30.8	47.9595	85	47.9572	47	47.9595	225	47.9572	90	47.9572	74.8	47.9572	85.4	47.9572	188.4
47.9777	30.8	47.98	85	47.9777	38	47.98	226	47.9777	81	47.9777	75.9	47.9777	88.2	47.9777	188.4
47.9983	32.9	48.0006	85	47.9983	32	48.0006	225	47.9983	70	47.9983	77	47.9983	89.6	47.9983	188.4
48.0188	35.7	48.0211	85	48.0188	31	48.0211	224	48.0188	62	48.0188	78.1	48.0188	89.6	48.0188	190.8
48.0393	38.5	48.0416	85	48.0393	30	48.0416	221	48.0393	56	48.0393	79.2	48.0393	86.8	48.0393	193.2
48.0598	41.3	48.0622	85	48.0598	33	48.0622	219	48.0598	54	48.0598	79.2	48.0598	86.8	48.0598	196.8
48.0804	42	48.0827	85	48.0804	38	48.0827	216	48.0804	56	48.0804	78.1	48.0804	84	48.0804	199.2
48.1009	41.3	48.1032	85	48.1009	43	48.1032	214	48.1009	60	48.1009	75.9	48.1009	84	48.1009	200.4
48.1214	39.2	48.1237	82.5	48.1214	47	48.1237	214	48.1214	65	48.1214	74.8	48.1214	84	48.1214	199.2
48.142	36.4	48.1443	82.5	48.142	47	48.1443	215	48.142	69	48.142	71.5	48.142	85.4	48.142	196.8
48.1625	33.6	48.1648	82.5	48.1625	46	48.1648	218	48.1625	72	48.1625	69.3	48.1625	85.4	48.1625	190.8
48.183	31.5	48.1853	82.5	48.183	43	48.1853	222	48.183	72	48.183	67.1	48.183	88.2	48.183	183.6
48.2035	30.8	48.2059	82.5	48.2035	39	48.2059	227	48.2035	72	48.2035	66	48.2035	88.2	48.2035	175.2
48.2241	31.5	48.2264	82.5	48.2241	35	48.2264	230	48.2241	68	48.2241	66	48.2241	88.2	48.2241	168
48.2446	32.9	48.2469	80	48.2446	31	48.2469	233	48.2446	66	48.2446	66	48.2446	85.4	48.2446	162
48.2651	35.7	48.2674	80	48.2651	30	48.2674	234	48.2651	62	48.2651	67.1	48.2651	82.6	48.2651	159.6
48.2857	37.1	48.288	80	48.2857	30	48.288	232	48.2857	59	48.2857	69.3	48.2857	79.8	48.2857	160.8
48.3062	39.2	48.3085	80	48.3062	33	48.3085	229	48.3062	58	48.3062	70.4	48.3062	75.6	48.3062	165.6
48.3267	39.9	48.329	80	48.3267	35	48.329	224	48.3267	57	48.3267	71.5	48.3267	74.2	48.3267	171.6
48.3472	39.9	48.3496	82.5	48.3472	38	48.3496	220	48.3472	58	48.3472	72.6	48.3472	71.4	48.3472	180
48.3678	38.5	48.3701	82.5	48.3678	40	48.3701	215	48.3678	58	48.3678	72.6	48.3678	71.4	48.3678	187.2
48.3883	37.8	48.3906	85	48.3883	41	48.3906	212	48.3883	61	48.3883	72.6	48.3883	72.8	48.3883	192
48.4088	36.4	48.4112	85	48.4088	43	48.4112	209	48.4088	65	48.4088	71.5	48.4088	71.4	48.4088	195.6
48.4293	35.7	48.4317	87.5	48.4293	42	48.4317	208	48.4293	67	48.4293	70.4	48.4293	72.8	48.4293	195.6
48.4499	35.7	48.4522	87.5	48.4499	42	48.4522	208	48.4499	70	48.4499	68.2	48.4499	74.2	48.4499	194.4
48.4704	35.7	48.4727	87.5	48.4704	42	48.4727	208	48.4704	73	48.4704	67.1	48.4704	75.6	48.4704	189.6
48.4909	36.4	48.4933	90	48.4909	40	48.4933	209	48.4909	75	48.4909	64.9	48.4909	75.6	48.4909	186
48.5115	36.4	48.5138	90	48.5115	38	48.5138	210	48.5115	73	48.5115	63.8	48.5115	75.6	48.5115	181.2
48.532	37.1	48.5343	87.5	48.532	35	48.5343	211	48.532	73	48.532	62.7	48.532	75.6	48.532	177.6
48.5525	37.1	48.5549	87.5	48.5525	33	48.5549	212	48.5525	70	48.5525	62.7	48.5525	77	48.5525	175.2
48.5731	35.7	48.5754	85	48.5731	33	48.5754	214	48.5731	66	48.5731	61.6	48.5731	75.6	48.5731	175.2
48.5936	34.3	48.5959	82.5	48.5936	33	48.5959	216	48.5936	62	48.5936	61.6	48.5936	75.6	48.5936	176.4
48.6141	33.6	48.6165	80	48.6141	34	48.6165	218	48.6141	58	48.6141	61.6	48.6141	77	48.6141	178.8
48.6346	32.2	48.637	80	48.6346	37	48.637	221	48.6346	57	48.6346	61.6	48.6346	78.4	48.6346	182.4
48.6552	31.5	48.6575	80	48.6552	41	48.6575	223	48.6552	53	48.6552	61.6	48.6552	78.4	48.6552	184.8
48.6757	30.8	48.678	80	48.6757	42	48.678	224	48.6757	52	48.6757	61.6	48.6757	78.4	48.6757	187.2
48.6962	30.8	48.6986	80	48.6962	41	48.6986	223	48.6962	52	48.6962	61.6	48.6962	77	48.6962	189.6
48.7167	32.2	48.7191	82.5	48.7167	39	48.7191	221	48.7167	53	48.7167	61.6	48.7167	78.4	48.7167	190.8
48.7373	32.2	48.7396	82.5	48.7373	36	48.7396	218	48.7373	53	48.7373	62.7	48.7373	75.6	48.7373	190.8
48.7578	33.6	48.7602	85	48.7578	31	48.7602	215	48.7578	54	48.7578	62.7	48.7578	75.6	48.7578	190.8
48.7783	34.3	48.7807	85	48.7783	29	48.7807	211	48.7783	55	48.7783	63.8	48.7783	72.8	48.7783	189.6
48.7989	34.3	48.8012	85	48.7989	28	48.8012	207	48.7989	56	48.7989	64.9	48.7989	72.8	48.7989	188.4
48.8194	35	48.8218	85	48.8194	30	48.8218	205	48.8194	56	48.8194	66	48.8194	72.8	48.8194	187.2
48.8399	34.3	48.8423	85	48.8399	34	48.8423	204	48.8399	55	48.8399	66	48.8399	72.8	48.8399	184.8
48.8605	33.6	48.8628	82.5	48.8605	38	48.8628	205	48.8605	56	48.8605	67.1	48.8605	72.8	48.8605	183.6
48.881	32.9	48.8833	80	48.881	43	48.8833	208	48.881	55	48.881	67.1	48.881	74.2	48.881	181.2
48.9015	32.9	48.9039	77.5	48.9015	45	48.9039	212	48.9015	55	48.9015	68.2	48.9015	74.2	48.9015	180
48.922	32.9	48.9244	75	48.922	45	48.9244	217	48.922	55	48.922	68.2	48.922	77	48.922	178.8
48.9426	33.6	48.9449	72.5	48.9426	43	48.9449	221	48.9426	55	48.9426	68.2	48.9426	77	48.9426	177.6
48.9631	35	48.9655	72.5	48.9631	39	48.9655	225	48.9631	54	48.9631	68.2	48.9631	78.4	48.9631	177.6
48.9836	35	48.986	72.5	48.9836	35	48.986	228	48.9836	54	48.9836	68.2	48.9836	78.4	48.9836	177.6
49.0042	37.1	49.0065	75	49.0042	31	49.0065	229	49.0042	53	49.0042	67.1	49.0042	77	49.0042	178.8
49.0247	38.5	49.0271	77.5	49.0247	28	49.0271	229	49.0247	52	49.0247	66	49.0247	77	49.0247	180
49.0452	39.9	49.0476	77.5	49.0452	28	49.0476	227	49.0452	50	49.0452	64.9	49.0452	74.2	49.0452	181.2
49.0657	41.3	49.0681	80	49.0657	30	49.0681	225	49.0657	50	49.0657	62.7	49.0657	72.8	49.0657	181.2
49.0863	41.3	49.0886	80	49.0863	32	49.0886	222	49.0863	50	49.0863	60.5	49.0863	71.4	49.0863	182.4
49.1068	42	49.1092	80	49.1068	34	49.1092	218	49.1068	52	49.1068	58.3	49.1068	68.6	49.1068	182.4
49.1273	41.3	49.1297	80	49.1273	36	49.1297	215	49.1273	52	49.1273	56.1	49.1273	67.2	49.1273	181.2
49.1478	38.5	49.1502	77.5	49.1478	38	49.1502	213	49.1478	54	49.1478	55	49.1478	65.8	49.1478	181.2
49.1684	37.1	49.1708	77.5	49.1684	38	49.1708	211	49.1684	57	49.1684	53.9	49.1684	67.2	49.1684	180
49.1889	34.3	49.1913	77.5	49.1889	35	49.1913	211	49.1889	59	49.1889	53.9	49.1889	68.6	49.1889	180
49.2094	32.9	49.2118	77.5	49.2094	33	49.2118	211	49.2094	60	49.2094	53.9	49.2094	70	49.2094	180
49.23	30.8	49.2323	80	49.23	32	49.2323	212	49.23	57	49.23	55	49.23	74.2	49.23	182.4
49.2505	30.1	49.2529	80	49.2505	32	49.2529	214	49.2505	57	49.2505	56.1	49.2505	75.6	49.2505	184.8
49.271	29.4	49.2734	82.5	49.271	32	49.2734	216	49.271	55	49.271	57.2	49.271	78.4	49.271	188.4
49.2916	30.8	49.2939	82.5	49.2916	35	49.2939	218	49.2916	53	49.2916	59.4	49.2916	79.8	49.2916	194.4
49.3121	30.8	49.3145	82.5	49.3121	39	49.3145	219	49.3121	49	49.3121	60.5	49.3121	77	49.3121	199.2
49.3326	31.5	49.335	82.5	49.3326	44	49.335	220	49.3326	48	49.3326	61.6	49.3326	75.6	49.3326	204
49.3531	32.2	49.3555	82.5	49.3531	45	49.3555	220	49.3531	47	49.3531	62.7	49.3531	72.8	49.3531	206.4
49.3737	32.2	49.376	82.5	49.3737	46	49.376	219	49.3737	48	49.3737	63.8	49.3737	70	49.3737	207.6
49.3942	31.5	49.3966	82.5	49.3942	45	49.3966	218	49.3942	48	49.3942	63.8	49.3942	65.8	49.3942	206.4
49.4147	30.8	49.4171	85	49.4147	42	49.4171	216	49.4147	49	49.4147	63.8	49.4147	63	49.4147	201.6
49.4353	30.8	49.4376	85	49.4353	37	49.4376	215	49.4353	49	49.4353	63.8	49.4353	64.4	49.4353	195.6
49.4558	30.8	49.4582	85	49.4558	32	49.4582	214	49.4558	50	49.4558	62.7	49.4558	64.4	49.4558	188.4
49.4763	31.5	49.4787	85	49.4763	28	49.4787	214	49.4763	50	49.4763	60.5	49.4763	65.8	49.4763	181.2
49.4968	32.2	49.4992	85	49.4968	27	49.4992	214	49.4968	48	49.4968	59.4	49.4968	68.6	49.4968	174
49.5174	32.9	49.5198	85	49.5174	27	49.5198	215	49.5174	47	49.5174	57.2	49.5174	71.4	49.5174	169.2
49.5379	32.9	49.5403	85	49.5379	29	49.5403	217	49.5379	45	49.5379	56.1	49.5379	77	49.5379	166.8
49.5584	32.9	49.5608	82.5	49.5584	32	49.5608	218	49.5584	45	49.5584	55	49.5584	78.4	49.5584	165.6
49.5789	32.2	49.5814	82.5	49.5789	36	49.5814	219	49.5789	45	49.5789	55	49.5789	79.8	49.5789	166.8
49.5995	30.8	49.6019	82.5	49.5995	39	49.6019	219	49.5995	44	49.5995	55	49.5995	78.4	49.5995	170.4
49.62	29.4	49.6224	82.5	49.62	40	49.6224	218	49.62	44	49.62	56.1	49.62	77	49.62	174
49.6405	28	49.6429	82.5	49.6405	39	49.6429	217	49.6405	45	49.6405	56.1	49.6405	74.2	49.6405	178.8
49.6611	26.6	49.6635	85	49.6611	37	49.6635	215	49.6611	48	49.6611	57.2	49.6611	70	49.6611	183.6
49.6816	25.2	49.684	85	49.6816	36	49.684	213	49.6816	49	49.6816	57.2	49.6816	65.8	49.6816	188.4
49.7021	24.5	49.7045	87.5	49.7021	34	49.7045	210	49.7021	50	49.7021	56.1	49.7021	60.2	49.7021	192
49.7227	24.5	49.7251	87.5	49.7227	34	49.7251	208	49.7227	52	49.7227	55	49.7227	57.4	49.7227	195.6
49.7432	25.2	49.7456	87.5	49.7432	33	49.7456	206	49.7432	55	49.7432	53.9	49.7432	56	49.7432	199.2
49.7637	25.9	49.7661	87.5	49.7637	33	49.7661	204	49.7637	55	49.7637	51.7	49.7637	56	49.7637	200.4
49.7842	27.3	49.7867	87.5	49.7842	34	49.7867	203	49.7842	54	49.7842	49.5	49.7842	56	49.7842	201.6
49.8048	29.4	49.8072	85	49.8048	33	49.8072	203	49.8048	52	49.8048	47.3	49.8048	57.4	49.8048	201.6
49.8253	31.5	49.8277	82.5	49.8253	32	49.8277	204	49.8253	51	49.8253	46.2	49.8253	61.6	49.8253	200.4
49.8458	33.6	49.8482	82.5	49.8458	31	49.8482	205	49.8458	48	49.8458	45.1	49.8458	65.8	49.8458	198
49.8663	35	49.8688	80	49.8663	30	49.8688	208	49.8663	45	49.8663	45.1	49.8663	65.8	49.8663	194.4
49.8869	35.7	49.8893	77.5	49.8869	30	49.8893	210	49.8869	42	49.8869	46.2	49.8869	68.6	49.8869	192
49.9074	35	49.9098	77.5	49.9074	32	49.9098	214	49.9074	40	49.9074	47.3	49.9074	68.6	49.9074	188.4
49.9279	33.6	49.9304	77.5	49.9279	35	49.9304	217	49.9279	39	49.9279	48.4	49.9279	68.6	49.9279	186
49.9485	32.2	49.9509	77.5	49.9485	39	49.9509	219	49.9485	40	49.9485	50.6	49.9485	67.2	49.9485	184.8
49.969	29.4	49.9714	77.5	49.969	44	49.9714	221	49.969	42	49.969	51.7	49.969	67.2	49.969	183.6
49.9895	28	49.992	77.5	49.9895	46	49.992	221	49.9895	45	49.9895	52.8	49.9895	67.2	49.9895	182.4
50.01	26.6	50.0125	80	50.01	49	50.0125	221	50.01	48	50.01	53.9	50.01	67.2	50.01	183.6
50.0306	25.9	50.033	80	50.0306	49	50.033	219	50.0306	51	50.0306	55	50.0306	70	50.0306	186
50.0511	26.6	50.0535	80	50.0511	47	50.0535	217	50.0511	52	50.0511	55	50.0511	71.4	50.0511	188.4
50.0716	28	50.0741	80	50.0716	45	50.0741	214	50.0716	53	50.0716	55	50.0716	71.4	50.0716	193.2
50.0922	29.4	50.0946	77.5	50.0922	42	50.0946	212	50.0922	52	50.0922	55	50.0922	72.8	50.0922	198
50.1127	31.5	50.1151	77.5	50.1127	40	50.1151	209	50.1127	51	50.1127	53.9	50.1127	72.8	50.1127	204
50.1332	32.9	50.1356	75	50.1332	39	50.1356	208	50.1332	49	50.1332	52.8	50.1332	71.4	50.1332	210
50.1538	34.3	50.1562	75	50.1538	38	50.1562	206	50.1538	47	50.1538	51.7	50.1538	68.6	50.1538	216
50.1743	35	50.1767	75	50.1743	37	50.1767	205	50.1743	46	50.1743	49.5	50.1743	64.4	50.1743	220.8
50.1948	34.3	50.1972	77.5	50.1948	36	50.1972	205	50.1948	44	50.1948	47.3	50.1948	61.6	50.1948	224.4
50.2153	33.6	50.2178	77.5	50.2153	36	50.2178	205	50.2153	43	50.2153	46.2	50.2153	58.8	50.2153	226.8
50.2359	32.2	50.2383	80	50.2359	35	50.2383	205	50.2359	43	50.2359	45.1	50.2359	57.4	50.2359	228
50.2564	30.1	50.2588	80	50.2564	33	50.2588	205	50.2564	42	50.2564	44	50.2564	56	50.2564	226.8
50.2769	28	50.2794	82.5	50.2769	32	50.2794	206	50.2769	42	50.2769	44	50.2769	56	50.2769	224.4
50.2974	25.9	50.2999	82.5	50.2974	32	50.2999	208	50.2974	42	50.2974	45.1	50.2974	57.4	50.2974	220.8
50.318	23.8	50.3204	82.5	50.318	32	50.3204	210	50.318	41	50.318	46.2	50.318	58.8	50.318	217.2
50.3385	22.4	50.3409	82.5	50.3385	32	50.3409	211	50.3385	41	50.3385	48.4	50.3385	60.2	50.3385	214.8
50.359	21.7	50.3615	82.5	50.359	32	50.3615	213	50.359	40	50.359	50.6	50.359	61.6	50.359	212.4
50.3796	21	50.382	80	50.3796	31	50.382	213	50.3796	39	50.3796	52.8	50.3796	61.6	50.3796	213.6
50.4001	21	50.4025	80	50.4001	33	50.4025	213	50.4001	40	50.4001	55	50.4001	63	50.4001	214.8
50.4206	21	50.4231	80	50.4206	33	50.4231	212	50.4206	41	50.4206	56.1	50.4206	63	50.4206	219.6
50.4412	21	50.4436	80	50.4412	33	50.4436	209	50.4412	43	50.4412	57.2	50.4412	63	50.4412	224.4
50.4617	21	50.4641	82.5	50.4617	33	50.4641	206	50.4617	44	50.4617	57.2	50.4617	64.4	50.4617	231.6
50.4822	20.3	50.4847	82.5	50.4822	34	50.4847	204	50.4822	45	50.4822	57.2	50.4822	65.8	50.4822	237.6
50.5027	18.9	50.5052	82.5	50.5027	36	50.5052	201	50.5027	48	50.5027	56.1	50.5027	67.2	50.5027	242.4
50.5233	18.9	50.5257	82.5	50.5233	37	50.5257	200	50.5233	48	50.5233	55	50.5233	65.8	50.5233	243.6
50.5438	18.9	50.5463	82.5	50.5438	37	50.5463	200	50.5438	47	50.5438	53.9	50.5438	67.2	50.5438	243.6
50.5643	19.6	50.5668	82.5	50.5643	37	50.5668	202	50.5643	45	50.5643	52.8	50.5643	65.8	50.5643	240
50.5849	21	50.5873	80	50.5849	38	50.5873	205	50.5849	43	50.5849	52.8	50.5849	64.4	50.5849	235.2
50.6054	23.1	50.6078	80	50.6054	37	50.6078	208	50.6054	41	50.6054	52.8	50.6054	61.6	50.6054	228
50.6259	25.2	50.6284	77.5	50.6259	35	50.6284	213	50.6259	37	50.6259	52.8	50.6259	60.2	50.6259	222
50.6464	28	50.6489	77.5	50.6464	32	50.6489	216	50.6464	37	50.6464	53.9	50.6464	58.8	50.6464	217.2
50.667	29.4	50.6694	77.5	50.667	30	50.6694	220	50.667	36	50.667	53.9	50.667	58.8	50.667	213.6
50.6875	30.1	50.69	77.5	50.6875	29	50.69	222	50.6875	37	50.6875	55	50.6875	58.8	50.6875	213.6
50.708	30.8	50.7105	77.5	50.708	29	50.7105	222	50.708	38	50.708	55	50.708	58.8	50.708	216
50.7285	30.1	50.731	77.5	50.7285	29	50.731	222	50.7285	39	50.7285	55	50.7285	60.2	50.7285	219.6
50.7491	28	50.7516	80	50.7491	32	50.7516	220	50.7491	41	50.7491	55	50.7491	61.6	50.7491	224.4
50.7696	27.3	50.7721	80	50.7696	37	50.7721	218	50.7696	41	50.7696	53.9	50.7696	60.2	50.7696	228
50.7901	25.9	50.7926	80	50.7901	41	50.7926	216	50.7901	40	50.7901	52.8	50.7901	61.6	50.7901	230.4
50.8107	25.9	50.8131	80	50.8107	44	50.8131	214	50.8107	39	50.8107	52.8	50.8107	58.8	50.8107	230.4
50.8312	25.9	50.8337	80	50.8312	45	50.8337	211	50.8312	37	50.8312	51.7	50.8312	57.4	50.8312	226.8
50.8517	26.6	50.8542	77.5	50.8517	45	50.8542	210	50.8517	35	50.8517	50.6	50.8517	56	50.8517	219.6
50.8723	28	50.8747	77.5	50.8723	42	50.8747	208	50.8723	34	50.8723	50.6	50.8723	54.6	50.8723	210
50.8928	28.7	50.8953	77.5	50.8928	38	50.8953	207	50.8928	31	50.8928	50.6	50.8928	56	50.8928	199.2
50.9133	28	50.9158	80	50.9133	33	50.9158	206	50.9133	30	50.9133	49.5	50.9133	57.4	50.9133	186
50.9338	27.3	50.9363	80	50.9338	28	50.9363	205	50.9338	31	50.9338	49.5	50.9338	60.2	50.9338	174
50.9544	25.2	50.9568	82.5	50.9544	25	50.9568	204	50.9544	31	50.9544	48.4	50.9544	64.4	50.9544	163.2
50.9749	23.8	50.9774	82.5	50.9749	24	50.9774	204	50.9749	32	50.9749	47.3	50.9749	67.2	50.9749	156
50.9954	21.7	50.9979	82.5	50.9954	26	50.9979	204	50.9954	34	50.9954	46.2	50.9954	71.4	50.9954	151.2
[truncated: 1,900 more rows]
